# Supplementary material for: Genome-wide real-time in vivo transcriptional dynamics during Plasmodium falciparum blood-stage development
Source: Nat Commun. 2018 Jul 9;9:2656. doi: 10.1038/s41467-018-04966-3 (PMC6037754; doi:10.1038/s41467-018-04966-3)
Supplement: Supplementary file 4 — Supplementary Data 1 [file 41467_2018_4966_MOESM4_ESM.xlsx]

## Sheet: Table Description
Table S1: Genome-wide Calculated Expression Values and Peak Timing for 48h IDC Timecourse
Summary of normalized and calculated expression values for each timecourse where individual tabs of the spreadsheet represent the Total Abundance, Transcription, Stabilization, and Estimated Total Abundance (based on the summation of both Transcription and Stabilization). Within tabs, each gene and annotation is listed (Columns A-B), along with hourly expression values (Columns C-AX), and timing …

## Sheet: Total Abundance
Gene ID	Annotation	0 hpi	1 hpi	2 hpi	3 hpi	4 hpi	5 hpi	6 hpi	7 hpi	8 hpi	9 hpi	10 hpi	11 hpi	12 hpi	13 hpi	14 hpi	15 hpi	16 hpi	17 hpi	18 hpi	19 hpi	20 hpi	21 hpi	22 hpi	23 hpi	24 hpi	25 hpi	26 hpi	27 hpi	28 hpi	29 hpi	30 hpi	31 hpi	32 hpi	33 hpi	34 hpi	35 hpi	36 hpi	37 hpi	38 hpi	39 hpi	40 hpi	41 hpi	42 hpi	43 hpi	44 hpi	45 hpi	46 hpi	47 hpi
BSD	BSD	4748.77	4496.88	4280.63	4101.5	3947.21	3807.14	3688.04	3631.93	3695.84	3979.87	4535.99	5361.54	6403.49	7641.18	9165.3	10917.9	12754.2	14355.6	15414.8	15883.7	15823.8	15275.9	14246.3	12821.8	11212.9	9735.11	8510.12	7480.08	6604.52	5937.52	5508.83	5305.98	5269.76	5313.46	5409.53	5525.75	5596.02	5567.23	5441.61	5223.56	4941.03	4619.3	4306.87	4115.27	4086.2	4202.55	4409.09	4648.87
eGFP_mut2	GFPmut2	1054.22	1172.03	1268.1	1336.91	1373.44	1386.33	1377.41	1347.84	1328.76	1362.4	1466.39	1606.26	1707.45	1694.52	1591.41	1452.12	1321.89	1217.89	1168.52	1204.07	1331.57	1590.71	1978.22	2491.32	3088.02	3584.23	3862.45	3845.98	3529.78	3056.1	2539.97	2042.4	1585.49	1215.35	968.648	856.509	851.352	909.281	994.267	1087.43	1184.58	1271.25	1326.18	1348.58	1346.14	1308.06	1239.18	1151.89
HsDHFR	HsDHFR	45960.3	45975.8	45928.3	45662.7	45118	44507.6	43819.3	42767.6	41167.7	40100.9	39931	40133.3	39673.7	37859.3	35408.3	32675	30043.2	27673.6	25407.7	23272.6	21235	19227	17115.9	14867.5	12651.5	10749.1	9251.33	8088.03	7177.82	6519.54	6081.69	5817.5	5632	5406.27	5120.23	4803.34	4494.25	4252.47	4088.97	3969.24	3855.42	3720.89	3572.71	3464.26	3384.1	3289.78	3179.98	3064.27
mal_mito_1	CoxIII	16271.4	15771.4	15284.9	14741.7	14057	13369.6	12847	12551.3	12450.1	12458.3	12414.6	12192	11709.4	11070.5	10382.9	9719.35	8968.34	8148.76	7540.18	7365.04	7764.83	8874.67	10751.7	13312.7	16248.6	19168.8	21734.5	23593.9	24577.7	25094.7	25467.9	25931.2	26440.6	26913.1	27213.8	27186.3	26534.4	25013.3	22948.4	20765.6	18778	17196.3	16159.7	15809.2	16053.7	16653.2	17373.6	18044.2
mal_mito_2	CoxI	26517.5	25195.6	23963	22727.3	21315.7	19794.3	18382.8	17169.1	16106.3	15253.4	14565.9	13997.2	13524.1	13241	13240.2	13561.3	14018.4	14497.7	15126.9	15955.4	17005.6	18410.5	20286.5	22625.2	25260.9	28061.3	30892.5	33399.6	35315.1	37108	39127.8	41433.9	43558.7	44913	45349.7	44757.5	42930	39928.3	36278.1	32418	28653.9	25374.9	22859.8	21416.7	20968.1	21173.8	21705.2	22298.6
mal_mito_3	cytochrome b	23915.4	23055.5	22307	21548.4	20568.3	19467.9	18506.5	17804.1	17280.2	16862.4	16378.3	15740.3	14994	14380.5	14042.6	14037.6	14163.4	14364.2	14901.1	15939.1	17558.7	19749.8	22387.9	25293.1	28217.2	30988.7	33404.8	35107.3	35878.4	36376.2	37130.6	38394.8	39947.7	41352.6	42268.6	42446	41492.3	39160	35827.4	32014.8	28186.7	24646.7	21626.4	19464.3	18108.2	17268.2	16694	16187.3
PF3D7_0100100	erythrocyte membrane protein 1, PfEMP1 (VAR)	205.944	220.541	236.786	257.693	282.572	317.034	366.413	427.659	488.39	531.664	546.968	536.26	511.501	483.328	451.385	424.435	399.873	339.509	279.746	234.413	212.803	213.727	229.12	247.872	260.517	243.158	229.96	219.77	207.092	193.541	181.616	174.208	172.539	176.557	185.376	197.24	205.007	205.081	196.663	184.071	170.949	159.722	153.681	152.496	155.391	160.535	165.833	170.355
PF3D7_0100200	rifin (RIF)	2616.39	2512.43	2371.04	2205.7	2055.47	1944.94	1863.39	1804.98	1772.14	1785.31	1838.46	1911.79	1975.05	2001.02	1990.03	1930.4	1813.59	1652.82	1484.62	1344.15	1261.93	1270.1	1374.84	1546.41	1713.57	1780	1724.16	1595.85	1443.72	1299	1167.41	1054.06	970.531	937.468	962.343	1039.69	1155.97	1282.75	1375.7	1392.45	1328.91	1243.64	1183.13	1170.01	1220.32	1338.54	1496.76	1664.49
PF3D7_0100400	rifin (RIF)	123.918	130.723	138.223	148.459	164.738	190.643	227.987	274.644	323.207	362.845	385.611	392.376	393.064	396.369	400.507	402.097	385.967	339.502	280.896	227.162	185.915	159.162	144.925	140.205	141.932	146.017	149.416	150.451	148.236	141.769	131.088	118.524	106.558	98.8315	97.1689	100.562	105.285	106.691	104.265	100.341	96.785	95.1688	95.9336	98.6861	103.466	108.921	113.614	116.774
PF3D7_0100500	erythrocyte membrane protein 1 (PfEMP1), exon1, pseudogene	498.804	559.153	627.118	710.87	820.307	969.378	1171.17	1421.45	1686.33	1905.64	2034.36	2067.27	2056.16	2051.61	2045.84	2015.31	1877.96	1583.4	1227.48	897.01	632.452	446.406	334.55	284.253	275.206	284.828	296.696	301.365	296.339	285.263	274.667	272.856	285.972	318.062	368.019	427.125	475.174	488.325	468.479	433.892	398.456	368.887	345.305	326.821	314.964	307.159	300.549	293.205
PF3D7_0100600	rifin (RIF)	393.077	393.378	392.224	388.77	392.185	414.279	461.558	532.215	612.622	679.92	721.501	737.611	734.64	716.25	685.771	652.717	606.288	535.743	467.536	420.271	394.572	380.382	376.636	392.135	426.422	465.556	496.481	508.385	488.294	442.382	390.358	351.83	335.043	340.887	358.509	365.885	343.863	299.345	246.699	200.466	170.208	158.902	164.734	183.484	208.994	232.263	250.049	262.249
PF3D7_0100800	rifin (RIF)	72.2819	82.3021	94.1181	109.679	132.045	165.553	212.493	270.395	329.283	373.806	393.083	389.126	372.941	353.586	331.127	307.736	277.015	233.371	188.546	152.963	129.815	117.647	113.222	112.507	112.792	111.52	108.568	104.457	98.6968	92.0548	85.73	81.3644	80.0982	82.67	88.5338	96.2926	102.776	103.968	99.5027	91.9465	83.5016	76.5734	71.9924	69.8189	70.0169	71.2681	72.6921	73.8132
PF3D7_0100900	rifin (RIF)	249.36	235.706	226.784	226.14	236.66	260.726	297.411	342.88	389.048	425.803	448.05	459.585	469.645	485.606	507.028	530.364	539.4	516.66	471.694	411.703	343.233	277.274	223.372	184.347	159.578	144.396	134.824	127.182	119.886	115.364	115.839	124.037	142.748	174.12	217.29	266.881	313.471	342.24	338.796	303.897	257.067	213.185	178.969	156.523	144.988	140.916	140.705	141.379
PF3D7_0101000	rifin (RIF)	86.8628	109.436	136.356	174.625	233.583	322.424	445.801	596.743	749.408	863.251	913.164	898.004	839.332	762.786	673.073	577.675	469.205	351.507	245.136	163.308	108.711	77.9329	64.9871	62.878	66.8762	73.7577	81.7252	89.9394	97.8964	104.784	109.466	112.23	117.201	127.294	142.124	157.938	167.406	162.672	145.292	123.639	104.734	91.4924	83.8054	80.8575	81.4457	83.1951	84.8404	85.8058
PF3D7_0101300	Pfmc-2TM Maurer's cleft two transmembrane protein (MC-2TM)	151.485	174.388	198.297	226.576	262.581	309.212	368.412	436.446	501.761	549.682	576.64	589.604	602.298	622.347	645.026	663.767	660.552	621.097	557.798	486.104	416.544	356.366	310.453	280.507	264.725	256.017	246.677	232.23	211.629	188.127	164.609	144.391	129.588	121.712	121.303	127.239	136.301	143.514	146.707	146.356	143.757	141.138	139.756	140.22	143.266	147.904	152.723	156.764
PF3D7_0101500	erythrocyte membrane protein 1 (PfEMP1), exon2, pseudogene (VAR)	330.56	432.33	559.271	730.602	968.566	1308.69	1778	2359.55	2961.64	3431.08	3665.83	3660.9	3497.35	3279.9	3017.61	2717.14	2306.57	1766.97	1224.05	771.661	443.774	238.235	134.328	103.077	114.276	139.558	160.47	172.683	177.102	177.086	180.283	194.357	226.716	282.165	358.617	443.836	510.767	522.531	471.6	389.554	306.008	236.719	187.089	158.581	149.381	153.659	164.155	174.898
PF3D7_0101600	rifin (RIF)	317.545	350.92	382.338	412.953	446.216	486.454	537.752	599.136	659.337	701.319	716.506	709.009	691.622	675.115	656.026	631.448	581.586	492.158	388.45	292.719	218.271	170.373	148.162	147.306	160.788	178.284	190.877	196.771	197.117	194.089	188.538	183.682	181.041	182.569	188.574	196.851	202.889	201.913	195.448	189.405	187.563	189.794	195.624	204.077	214.294	223.96	232.505	240.118
PF3D7_0101800	stevor	151.855	195.068	239.418	285.833	337.22	399.366	479	575.789	673.83	745.789	773.946	758.74	715.131	661.774	601.742	536.552	454.416	354.442	258.243	180.768	125.63	90.9501	73.9362	70.6513	77.3426	89.492	102.254	111.649	116.248	116.575	114.703	113.19	114.473	119.251	127.305	138.053	148.14	152.695	152.774	153.816	159.515	169.372	180.315	189.377	195.612	196.765	193.761	188.56
PF3D7_0101900	rifin (RIF)	155.258	184.516	216.127	254.192	307.425	385.549	493.542	626.068	761.488	865.742	917.476	915.417	875.967	814.594	726.92	623.863	503.752	375.869	262.825	177.442	121.574	91.3537	80.5627	82.2847	90.3719	98.552	102.267	101.685	97.9466	92.6506	88.3325	87.861	93.2367	105.736	124.676	146.541	164.307	169.879	161.691	146.88	131.751	118.908	109.312	104.362	105.083	110.066	116.642	122.649
PF3D7_0102000	Plasmodium exported protein (PHISTa), unknown function, pseudogene	219.815	230.761	237.931	238.589	238.516	245.61	264.315	293.544	324.68	344.979	347.155	333.725	312.536	289.845	265.986	241.754	212.693	176.853	141.574	112.587	91.5545	78.3855	72.0761	70.2488	70.6785	70.8527	70.2588	69.1654	67.5572	65.9587	64.7319	64.5279	65.8484	69.6555	75.9262	83.2636	89.0839	90.7371	88.643	85.3472	82.898	82.1047	82.5394	83.8949	86.3889	89.2573	91.4702	92.4554
PF3D7_0102100	stevor, pseudogene	155.202	180.927	205.368	230.963	262.687	305.749	362.527	428.354	491.11	533.581	548.653	538.086	512.422	482.309	446.941	409.078	362.499	306.73	253.145	209.95	180.794	164.406	156.725	153.743	152.35	149.153	142.135	132.235	120.367	108.078	96.8523	88.4951	84.4713	85.8333	92.3969	102.376	111.747	115.525	113.885	110.463	108.003	107.711	109.644	113.43	119.041	124.774	129.968	134.545
PF3D7_0102200	ring-infected erythrocyte surface antigen (RESA)	50428.1	45282.9	40236.3	35148.8	30117.6	25469.7	21431.4	18091	15501.9	13899	12369.3	11601.8	11235.9	10879.3	10669.7	10611.2	10637	10611.7	10342	9757.45	8860.11	7720.42	6541.34	5448.88	4514.54	3765.94	3174.83	2690.96	2344.01	2138.93	1981.7	2014.08	2233.01	2814.14	3899.07	5546.36	7716.68	10278.8	12992.2	15462.1	17320.2	18246.2	18069.5	16876.6	14873.3	12281.8	9266.54	5842.49
PF3D7_0102300	Plasmodium exported protein, unknown function	953.249	1013.04	1062.8	1092.48	1101.43	1087.03	1052.31	1000.07	942.933	893.36	858.743	844.597	859.36	912.913	1012.93	1167.82	1396.73	1723.99	2176.6	2750.58	3407.83	4082.12	4690.32	5162.17	5451.91	5566.88	5518.65	5325.31	5025.97	4676.45	4313.11	3953.31	3593.32	3221.7	2847.18	2482.62	2144.98	1865.93	1654.24	1499.59	1383.27	1286.58	1196.11	1114.77	1051.65	1009.55	980.929	956.985
PF3D7_0102400	lysophospholipase, putative, pseudogene	951.951	939.985	917.61	874.256	814.875	750.229	693.908	662.21	675.348	760.4	949.969	1280.36	1775.83	2426.85	3167.18	3843.93	4170.05	3885.45	3256.26	2558.91	1944.12	1472.63	1147.95	946.666	837.009	789.133	783.418	805.815	845.494	893.446	945.39	996.647	1042.15	1076.82	1096.19	1097.71	1079.15	1041.72	992.098	934.269	868.149	807.88	764.347	740.316	728.53	718.138	703.496	682.549
PF3D7_0102500	erythrocyte binding antigen-181 (EBA181)	6932.02	6281.71	5651.97	5046.08	4476.35	3957.91	3524.62	3143.98	2689.42	2242.38	1839.26	1648.12	1518.5	1418.23	1324.98	1287.64	1282.93	1254.22	1215.87	1174.6	1137.83	1042.68	934.839	827.374	736.372	615.571	575.662	569.356	576.851	691.551	982.592	1514.09	2183.85	3051.41	4100.47	5287.03	6530.16	7833.61	9090.03	9939.22	10192.7	9963.87	9361.58	8586.08	7785.22	7013.37	6170.77	5248.39
PF3D7_0102600	serine/threonine protein kinase, FIKK family (FIKK1)	919.925	1113.1	1302.48	1475.01	1623.84	1747.83	1875.29	2038.14	2258.05	2557.07	2920	3284.58	3542.96	3598.74	3503.69	3301.33	3063.38	2821.84	2545.32	2230.49	1904.13	1605.84	1366.25	1195.65	1078.66	990.878	931.653	900.061	886.753	876.391	856.973	816.605	753.348	682.477	616.155	561.099	521.248	498.658	493.578	504.787	530.878	573.043	628.551	687.657	741.566	782.909	811.551	830.777
PF3D7_0102700	merozoite-associated tryptophan-rich antigen, putative	2624.99	2548.49	2460.63	2354.23	2222.21	2054.58	1850.81	1619.66	1386.84	1190.35	1045.51	947.487	881.51	832.874	803.317	794.731	805.315	827.762	848.126	856.281	850.304	830.741	797.613	753.868	702.593	644.925	586.451	530.851	481.148	444.827	427.05	431.515	459.278	509.784	583.163	678.443	790.321	911.484	1032.46	1136.4	1209.72	1245.72	1243.15	1207.2	1136.24	1033.97	911.73	781.389
PF3D7_0102800	conserved Plasmodium protein, unknown function	399.93	413.239	425.437	436.11	445.516	455.256	468.696	486.697	504.224	514.668	517.505	518.219	524.099	539.68	562.975	597.475	645.385	709.08	787.141	872.395	956.358	1030.58	1083.92	1103.65	1086.43	1049.5	1013.26	987.453	973.496	966.339	963.697	962.256	956.938	939.589	908.142	860.859	799.431	731.174	667.66	615.045	572.71	541.716	524.049	521.82	532.806	553.51	579.435	606.541
PF3D7_0102900	aspartate--tRNA ligase	2642.87	2856.98	3054.4	3218.68	3320.95	3323.3	3220.33	3038.09	2844.92	2731.77	2747.11	2892.36	3126.73	3400.33	3719.51	4073.38	4481.93	4935.79	5355.74	5659.38	5817.36	5825.58	5674.28	5386.08	4998.09	4575.89	4163.37	3797.59	3488.99	3231.26	3018.89	2836.34	2667.77	2505.84	2343.44	2175.49	2003.98	1847.81	1725	1640.87	1589.13	1572.64	1590.92	1634.55	1704.2	1793.03	1890.19	1986.84
PF3D7_0103000	vacuolar protein sorting-associated protein VTA1, putative	930.12	919.536	914.206	907.305	895.042	875.479	853.259	830.025	801.835	773.26	746.985	724.74	701.083	667.661	623.552	574.494	526.047	487.043	468.949	475.656	502.063	539.657	579.877	614.088	641.767	670.304	709.57	760.269	815.253	866.024	909.531	942.685	961.763	964.816	949.764	914.626	860.549	800.698	748.111	710.244	688.745	682.764	691.285	714.737	748.736	782.386	810.407	831.466
PF3D7_0103100	conserved Plasmodium protein, unknown function	833.283	823.342	816.452	810.295	799.827	780.97	757.235	734.918	721.596	697.922	667.382	638.949	629.673	623.755	632.154	658.75	693.956	716.56	745.082	778.118	808.292	843.119	888.918	893.382	893.36	892.999	900.286	926.885	1015.23	992.761	1002.47	1012.27	1004.98	1025.47	1047.98	1041.25	1004.15	969.92	946.464	913.342	866.148	843.343	843.906	837.028	838.868	867.96	902.189	941.915
PF3D7_0103200	nucleoside transporter 4 (NT4)	7790.69	7986.24	8154.44	8257.74	8234.18	8020.1	7616.57	7101.34	6603.98	6395.52	6614.94	7228.66	8059.3	8940.75	9961.3	11113.7	12405.2	13779.4	15084.3	16160.8	16840.2	16997.8	16571.1	15633.8	14295.4	12910.2	11687.4	10684.1	9882.97	9249.32	8736.05	8291.77	7842.26	7327.58	6774.27	6187.34	5563.7	4941.25	4364.32	3844.07	3369.08	2960.23	2633.22	2390.86	2244.38	2177.8	2155.71	2145.05
PF3D7_0103300	conserved Plasmodium protein, unknown function	558.099	542.419	530.096	525.941	533.456	554.775	586.643	624.597	663.796	697.217	722.43	739.989	750.14	752.648	748.382	739.214	726.342	705.663	760.068	768.148	745.739	710.647	666.799	612.248	543.002	470.793	450.625	444.438	443.355	448.498	457.639	499.86	540.721	570.632	588.165	593.084	587.329	576.141	566.173	561.281	560.423	561.77	563.416	563.875	564.941	570.339	576.823	582.699
PF3D7_0103400	zinc-carboxypeptidase, putative	2082.39	1958.9	1881.81	1794.69	1723.07	1584.92	1496.97	1438.51	1407.71	1452.67	1535.22	1648.51	1801.91	1976.92	2190.26	2407.37	2614.42	2787.62	2908.65	2937.97	2911.51	2779.95	2597.39	2402.34	2276.77	2070.03	1855.05	1740.12	1689.4	1674.92	1683.94	1707.63	1746.07	1806.58	1877.9	1955.79	2052.91	2212.08	2465.66	2673.78	2843.51	2916.93	3001.42	3006.44	2944.52	2855.08	2751.31	2651.65
PF3D7_0103500	conserved Plasmodium protein, unknown function	289.472	291.749	297.501	305.389	319.821	349.869	389.905	439.094	486.768	516.302	524.114	515.11	496.93	477.386	456.331	430.826	406.959	400.537	385.141	377.387	382.278	402.708	435.944	477.439	525.006	553.488	563.724	558.157	540.415	516.384	491.757	473.64	470.622	472.259	483.107	500.694	514.75	513.259	498.941	478.937	456.91	435.113	409.658	389.372	371.956	355.954	340.725	326.284
PF3D7_0103600	ATP-dependent RNA helicase, putative	289.21	291.705	282.66	291.198	307.628	333.13	366.578	403.459	439.006	467.041	489.968	511.372	533.424	555.702	581.155	613.171	611.255	601.707	578.437	558.184	550.501	555.447	565.815	576.083	584.334	586.913	578.741	558.792	529.046	489.841	445.599	413.737	396.488	379.164	364.398	355.643	354.427	359.927	371.159	393.309	417.194	438.42	452.819	456.611	448.618	434.273	419.617	406.527
PF3D7_0103700	L-seryl-tRNA(Sec) kinase, putative (PSTK)	540.941	535.419	530.621	527.659	527.962	533.612	544.655	559.102	573.811	583.699	588.417	590.18	593.475	602.021	615.742	633.763	651.388	661.51	661.872	653.637	640.378	628.212	621.603	620.573	620.864	615.901	605.648	593.814	583.537	574.408	563.612	550.768	537.587	527.773	524.99	530.311	543.175	561.195	578.376	593.825	610.4	628.016	650.125	675.499	697.68	712.536	722.008	729.214
PF3D7_0103800	actin-related protein (ARP1)	359.872	378.999	400.387	425.739	455.218	490.71	534.366	584.395	632.661	667.822	682.309	675.892	657.348	633.441	599.882	559.248	505.748	443.222	384.296	337.347	306.032	292.543	295.81	313.845	345.252	388.057	438.693	494.663	553.57	618.832	689.781	763.629	832.395	887.974	925.731	945.597	945.773	924.298	884.593	832.859	776.764	721.641	671.988	638.759	623.498	617.889	615.577	612.461
PF3D7_0103900	parasite-infected erythrocyte surface protein (PIEPS15)	651.065	687.472	722.877	757.187	789.933	818.204	842.721	867.417	895.655	929.706	970.621	1017.21	1068.93	1123.91	1176.5	1220.99	1270.74	1338.04	1423.23	1513.85	1598.35	1664.14	1697.35	1693.43	1661.22	1621.83	1586.44	1554.3	1525.01	1494.45	1456.61	1405.7	1337.35	1251.79	1162.75	1082.23	1015.38	961.714	916.283	874.558	837.416	805.742	781.315	767.318	762.89	766.415	775.449	787.276
PF3D7_0104000	thrombospondin-related sporozoite protein (TRSP)	130.761	153.776	177.304	202.124	229.177	259.642	295.814	336.359	374.308	399.646	408.199	402.428	389.189	371.554	345.44	314.178	276.455	234.038	195.846	168.051	152.939	150.031	158.535	176.146	199.042	220.934	238.96	252.371	260.704	265.851	269.331	271.669	271.461	267.232	260.782	254.697	249.206	242.979	237.357	233.951	233.751	237.29	243.857	253.495	266.458	281.341	296.785	311.879
PF3D7_0104100	conserved Plasmodium membrane protein, unknown function	333.951	318.847	310.843	316.772	343.412	396.581	477.435	580.182	686.199	767.229	808.722	810.952	787.116	753.157	722.676	679.534	603.717	499.071	384.631	293.773	255.688	234.304	239.651	269.228	322.554	400.093	497.778	604.123	710.6	816.597	920.217	1019.18	1106.17	1170.3	1207.16	1215	1191.39	1139.38	1065.34	971.907	861.029	750.133	644.002	547.249	476.517	420.656	367.557	314.913
PF3D7_0104200	conserved Plasmodium protein, unknown function	9528.55	9078.79	8567.45	7951.53	7229.74	6411.89	5533.35	4657.21	3877.01	3320.11	3034.77	2998.16	3134.97	3369.06	3713.67	4162	4738.52	5403.41	5997.67	6377.18	6506.03	6392.49	6067.17	5611.17	5118.17	4683.08	4370.38	4209.27	4213.21	4393.46	4753.16	5270.12	5914.72	6644.08	7404.08	8125.99	8739.96	9233.05	9576.04	9640	9295.28	8593.83	7678.25	6740.33	5870.51	5067.33	4306.67	3564.29
PF3D7_0104300	ubiquitin carboxyl-terminal hydrolase 1, putative (UBP1)	3550.3	3347.63	3138.57	2949.1	2789.46	2610.32	2357.03	2104.71	1892.79	1753.81	1682.99	1664.39	1677.1	1707.9	1743.84	1771.35	1795.68	1806.56	1780.95	1728.95	1653.23	1566.94	1484.71	1407.2	1322.44	1220.1	1121.64	1039.02	973.95	931.001	915.498	930.336	978.39	1078.56	1224.13	1419.8	1661.63	1934.04	2177.26	2334.09	2368.97	2315.76	2193.63	2012.17	1785.2	1522.93	1235.09	966.369
PF3D7_0104400	4-hydroxy-3-methylbut-2-enyl diphosphate reductase (LytB)	1127.25	1178.56	1234.89	1294.86	1340.41	1351.9	1327.4	1276.11	1213.37	1159.05	1122.74	1104.97	1098.31	1092.03	1081.53	1064.4	1040.98	1019.13	1005.26	1001.47	1003.65	1017.37	1054.86	1122.9	1220.02	1336.04	1448.33	1526.04	1556.58	1549.7	1513.61	1459.24	1389.95	1311.11	1239.02	1188	1163.54	1163.32	1179.95	1200.73	1216.87	1220.59	1209.82	1191.9	1172.05	1149.42	1124.62	1098.92
PF3D7_0104500	conserved protein, unknown function	2583.03	2610.73	2640.34	2672.7	2692.75	2684.33	2642.87	2578.8	2535.63	2565.17	2693.14	2916.58	3199	3496.95	3821.25	4147.33	4449.46	4678.03	4805.76	4819.01	4713.87	4501.42	4189.88	3796.81	3346.15	2907.92	2521.19	2210.3	1987.76	1835.97	1727.21	1637.48	1557.17	1487.33	1425.7	1364.87	1301.05	1240.02	1187.98	1147.12	1112.87	1088.4	1080.96	1088.46	1106.68	1138.89	1182.06	1230.89
PF3D7_0104600	conserved Plasmodium protein, unknown function	240.851	244.057	250.887	257.2	274.517	299.778	341.425	397.324	453.536	495.439	517.778	521.371	509.659	476.328	443.696	416.361	391.881	393.592	396.348	393.237	394.095	395.392	394.61	390.806	382.212	358.047	342.642	330.271	312.513	292.581	274.541	256.769	242.239	232.898	230.44	235.465	244.79	251.551	252.174	250.005	253.659	256.56	255.885	254.394	251.64	251.143	252.765	256.132
PF3D7_0104700	transporter, putative	492.768	525.165	562.075	600.83	638.002	684.008	749.282	833.767	923.238	992.57	1021.38	1010.35	979.585	951.439	925.599	896.511	833.799	717.753	583.561	465.737	382.484	339.638	333.165	351.142	377.578	393.898	396.951	392.231	382.699	370.135	354.241	335.785	321.392	319.436	332.104	355.067	377.987	385.492	370.843	343.429	315.413	294.146	282.321	280.805	289.398	302.826	316.371	327.203
PF3D7_0104800	novel putative transporter 1 (NPT1)	1804.18	1747.63	1693.39	1633.41	1558.98	1465.32	1355.08	1235.59	1113.62	1006.13	922.706	868.322	847.407	864.767	924.619	1028.49	1168.54	1339.4	1546.57	1778.19	2003.98	2196.14	2336.75	2427.9	2492.12	2569.3	2681.08	2813.31	2945.75	3079.03	3222.05	3385.97	3564.68	3731.33	3849.95	3888.22	3823.92	3680.04	3476.65	3213.94	2899.49	2562.23	2237.2	1970.46	1773.03	1623.06	1496.86	1375.45
PF3D7_0105100	conserved Plasmodium protein, unknown function	305.957	289.964	276.609	269.961	275.169	296.345	334.542	385.922	439.843	481.466	504.19	509.521	508.21	511.273	520.409	538.046	556.433	568.28	577.681	594.377	623.045	662.377	710.872	763.008	812.944	853.176	880.66	891.185	886.683	873.678	855.778	837.93	818.715	791.673	756.353	714.893	667.81	615.113	561.037	510.02	463.617	423.014	387.934	360.695	343.186	335.043	333.349	334.72
PF3D7_0105200	conserved Plasmodium protein, unknown function	1261.81	1235.33	1209.76	1188.6	1171.51	1156.36	1147.66	1154.2	1184.98	1250.05	1355	1498.77	1670.23	1856.66	2061.91	2279.39	2514.47	2761.98	2985.64	3152.55	3248.82	3286.18	3283.1	3256.16	3216.58	3183.45	3157.08	3121.46	3064.91	2992.41	2915.34	2839.23	2757.87	2659.51	2541.98	2403.65	2250.46	2103.05	1979.95	1879.47	1792.01	1724.67	1689.62	1705.84	1777.23	1894.22	2034.89	2178.89
PF3D7_0105300	cyclase-associated protein, putative (CAP)	1222.01	1148.36	1072.88	1000.96	936.858	882.734	836.749	794.385	755.15	716.145	676.394	638.012	605.956	584.298	571.374	566.55	562.831	553.131	536.403	519.837	508.419	505.736	518.807	551.584	607.059	688.929	799.102	940.41	1116.12	1325.79	1565.47	1815.14	2041.91	2219.03	2338.46	2410.87	2453.29	2482.07	2510.48	2531.93	2537.09	2525.2	2515.12	2533.73	2579.81	2655.29	2748.82	2846.94
PF3D7_0105400	conserved Plasmodium protein, unknown function	1975.38	1768.42	1568.08	1389.35	1242.27	1129.22	1048.04	993.597	958.286	937.272	926.769	926.394	939.293	963.408	986.715	1007.88	1009.52	973.626	900.014	807.277	708.471	620.739	554.854	514.582	505.111	533.697	614.311	765.223	1004.97	1356.26	1833.07	2427.14	3082.31	3690.36	4125.23	4339.33	4341.86	4190.54	3960.34	3693.77	3403.76	3109.92	2847.29	2672.5	2592.51	2579.98	2607.66	2651.66
PF3D7_0105500	conserved Plasmodium protein, unknown function	247.267	257.948	268.155	279.632	293.379	311.567	335.976	365.979	395.896	418.878	433	443.664	459.736	488.688	531.496	588.311	651.719	713.296	777.037	842.304	902.149	946.541	964.252	951.926	917.101	875.517	835.205	798.233	765.22	734.97	705.187	675.488	644.913	610.158	569.354	522.856	473.924	427.548	385.306	347.747	314.575	288.098	269.868	261.109	261.258	267.383	275.786	283.573
PF3D7_0105600	conserved Plasmodium protein, unknown function	1059.36	1090.53	1121.01	1147.26	1158.13	1152.77	1126.08	1084.21	1046.84	1040.87	1084.2	1267.32	1441.4	1630.01	1860.38	2114.7	2348.71	2453.01	2319.7	2051.15	1990.26	1891.62	1738.34	1575.3	1413.33	1270.69	1158.55	1080	1033.34	1009.07	998.735	993.622	987.884	974.552	948.605	908.986	858.923	808.541	767.682	738.797	718.041	707.727	710.571	727.495	754.261	788.693	826.847	864.723
PF3D7_0105700	asparagine-rich antigen Pfa35-2	417.653	427.251	441.829	451.112	455.135	459.079	469.448	490.815	505.159	509.831	510.196	497.8	489.332	491.688	489.053	488.32	491.776	499.444	516.38	541.064	568.094	602.797	640.393	674.059	693.557	700.863	721.667	730.386	758.29	766.854	763.98	750.552	734.395	720.283	689.768	682.575	689.983	718.988	763.357	827.843	917.722	1021.25	1086.17	1134.27	1181.69	1214.86	1237.1	1262.52
PF3D7_0105800	conserved Plasmodium protein, unknown function	1080.61	972.412	887.286	883.04	852.042	823.229	790.507	735.109	759.383	767.097	764.776	801.771	800.831	807.592	759.78	768.55	788.015	759.27	735.819	798.428	958.316	1060.08	1145.46	1274.01	1375.69	1479.06	1595.55	1709.32	1837.44	2016.63	2170.26	2279.56	2344.79	2392.85	2394.33	2357.75	2301.9	2284.95	2203.26	2170.89	2153.54	2153.98	2176.87	2223.06	2301.58	2415.6	2544.05	2669.05
PF3D7_0105900	DNA binding protein, putative	814.331	790.086	764.501	738.694	717.077	700.788	692.99	693.683	699.446	701.877	697.298	686.94	676.315	670.41	666.74	667.059	669.481	674.78	691.539	724.51	773.282	835.139	909.933	995.269	1085.67	1172.2	1251.92	1319.79	1374.95	1421.5	1463.11	1500.82	1531.68	1547.33	1532.93	1483.45	1404.52	1310.18	1213.69	1122.33	1035.93	950.579	867.231	794.676	737.387	695.425	664.206	638.188
PF3D7_0106000	conserved Plasmodium protein, unknown function	842.668	837.498	834.263	831.676	827.787	820.804	811.025	803.286	800.228	800.045	793.239	774.631	749.941	740.04	755.107	778.255	753.576	730.628	776.808	828.4	968.711	1061.99	1100.22	1136.71	1212.92	1303.12	1387.17	1524.72	1720.49	1965.5	2246.59	2538.91	2807.15	3008.79	3106.03	3090.81	2941.09	2698.05	2545.67	2439.89	2341.1	2234.1	2145.42	2130.08	2151.62	2154.44	2117.42	2101.17
PF3D7_0106100	vacuolar ATP synthase subunit c, putative	2761.33	2892.34	3014.05	3116.31	3170.7	3142.9	3029	2851.04	2657.22	2529.23	2509.48	2591.98	2731.35	2885.48	3087.34	3350.26	3709.97	4168.22	4651.61	5068.8	5362.21	5494.81	5448.85	5266.4	5021.26	4792.4	4623.18	4533.84	4522	4560.64	4617.06	4654.74	4632.06	4517.58	4310.65	4027.35	3696.43	3373.92	3102.03	2884.76	2710.05	2583.66	2516.03	2518.86	2587.02	2706.3	2852.7	3004.18
PF3D7_0106200	conserved Plasmodium protein, unknown function	703.224	722.562	735.441	735.941	724.1	708.548	695.438	684.566	670.489	648.03	622.034	598.424	582.82	580.262	591.978	624.246	677.651	747.676	828.476	912.924	993.371	1058.45	1100.19	1120.8	1131.33	1150.81	1192.3	1259.49	1350.52	1458.91	1578.02	1692.5	1778.01	1812.2	1793.93	1734.92	1647.79	1548.28	1460.4	1393.07	1339.75	1303.51	1298.86	1335.23	1409.36	1512.66	1631.47	1753.35
PF3D7_0106300	calcium-transporting ATPase (ATP6)	3985.28	4068.12	4156.25	4225.74	4232.28	4132.99	3912.41	3600.8	3272.37	3067.74	2990.07	3050.68	3189.86	3283.03	3392.99	3585.01	3885.62	4263.55	4648.74	5052.34	5352.81	5515.86	5529.82	5444.76	5362.36	5296.39	5282.31	5333.48	5442.12	5572.43	5678.59	5766.93	5751.86	5610.25	5344.55	4975.52	4543.48	4121.96	3836.16	3663.08	3555.42	3545.03	3587.91	3676.32	3836.79	4081.97	4388.73	4590.96
PF3D7_0106400	pre-rRNA-processing protein TSR2, putative	2632.87	2704.02	2761.08	2803.49	2829.02	2822.05	2778.47	2710.33	2657.97	2679.31	2802.37	3011.27	3254.34	3473.69	3667.03	3819.39	3949	4054.01	4080.26	4000.68	3830.26	3583.72	3296.11	3011.32	2750.02	2526.48	2335.55	2160.42	1994.64	1848.38	1716.2	1581.71	1432.26	1281.98	1165.57	1105.02	1100.11	1134.64	1195.07	1271.27	1361.61	1457.18	1541.43	1593.18	1620.64	1635.6	1644.17	1650.72
PF3D7_0106500	conserved Plasmodium protein, unknown function	166.616	172.889	173.673	168.989	175.831	192.945	214.805	238.978	260.524	272.581	273.613	265.59	251.649	233.346	209.224	182.951	157.35	136.256	122.394	117.634	122.452	135.846	155.511	177.005	199.232	219.511	236.909	250.672	260.951	267.804	271.188	270.95	267.173	260.022	251.739	244.484	240.264	239.574	241.333	244.906	255.136	279.663	294.209	300.769	303.2	304.525	305.568	306.607
PF3D7_0106600	conserved Plasmodium protein, unknown function	70.3523	86.3829	102.798	120.067	139.255	161.602	189.16	221.627	253.784	277.255	288.602	288.408	279.152	260.813	230.867	195.178	157.585	122.751	95.3648	77.523	68.8237	67.9346	72.8474	80.7246	88.8165	93.9587	95.639	94.0068	89.421	84.0063	79.525	77.2833	77.7636	80.6806	85.2796	90.92	96.8037	101.455	104.68	107.155	109.486	112.025	114.477	117.243	120.964	125.682	130.996	136.488
PF3D7_0106700	small ribosomal subunit assembling AARP2 protein (AARP2)	1557.17	1501.61	1493.36	1496.04	1508.59	1521.52	1538.26	1601.57	1719.46	1800.19	1849.55	1850.07	1903.93	1961.57	2005.96	2026.95	2037.14	2034.87	2005.85	1964.49	1887.66	1796.83	1701.82	1702.71	1654.53	1601.32	1508.97	1404.39	1305.25	1199.68	1106.26	1035.46	968.572	931.499	919.884	931.803	1002.02	1011.04	1022.51	1054.02	1096.42	1153.13	1230.6	1314.44	1329.51	1342.07	1366.25	1389.84
PF3D7_0106800	Rab GTPase 5c (RAB5c)	961.526	989.988	1012.66	1025.65	1022.88	993.78	936.254	854.633	765.73	691.488	642.108	619.662	622.893	648.313	695.475	763.734	858.646	984.664	1131.31	1288.21	1456.04	1640.39	1847.5	2085.09	2351.56	2630.6	2892.28	3097.18	3224.22	3300.87	3332.64	3316.44	3225.95	3059.36	2842.67	2611.1	2395.65	2223.4	2099.1	2002.14	1912.22	1811.01	1700.33	1601.99	1520.17	1445.87	1371.95	1294.26
PF3D7_0106900	2-C-methyl-D-erythritol 4-phosphate cytidylyltransferase, putative (IspD)	481.066	456.73	424.77	418.457	420.041	430.994	461.357	529.552	568.332	571.333	570.735	589.073	541.816	505.001	479.709	454.58	432.517	426.413	437.1	417.279	436.867	473.448	524.722	596.665	695.27	759.634	784.247	829.934	880.846	919.934	943.068	949.838	946.596	936.664	921.782	910.035	947.347	912.207	870.837	786.352	715.827	663.373	619.659	578.711	532.073	470.808	419.181	382.78
PF3D7_0107000	centrin-1 (CEN1)	890.283	1000.34	1133.87	1315.16	1561.48	1880.33	2250.37	2599.01	2790.58	2698.09	2452.83	2184.39	1948.13	1755.81	1593.1	1490.04	1463.26	1508.93	1625.43	1817.23	2097.65	2473.16	2938.98	3461.31	3957.37	4317.35	4509.25	4577.85	4574.22	4533.6	4450.86	4298.9	4045.82	3712.92	3388.92	3145.56	3008.6	2961.37	2958.37	2975.79	3010.14	3043.47	3066.67	3084.33	3102.57	3144.24	3202.69	3264.6
PF3D7_0107100	conserved Plasmodium protein, unknown function	384.836	416.528	446.34	473.401	499.96	531.449	569.398	609.752	646.343	671.305	683.291	686.022	686.468	688.455	689.759	692.753	697.592	704.018	714.513	729.855	749.232	774.539	806.419	840.113	868.352	884.064	885.827	876.995	858.202	829.949	793.432	748.113	697.527	651.08	617.3	597.83	587.675	580.996	575.327	570.257	567.367	568.961	576.585	587.452	600.543	618.141	639.621	663.275
PF3D7_0107300	probable protein, unknown function	296.943	323.134	347.439	368.298	386.485	404.909	428.398	457.968	487.964	511.081	513.777	508.488	496.618	482.479	473.899	476.044	447.868	382.483	328.667	299.336	288.209	322.9	334.683	338.753	339.036	335.19	327.542	318.975	310.026	301.031	293.157	288.058	286.089	287.913	295.105	306.792	317.705	324.712	331.809	341.151	352.46	375.903	415.874	439.279	473.854	501.433	523.806	541.948
PF3D7_0107400	conserved Plasmodium protein, unknown function	897.839	931.029	958.034	976.881	986.502	985.171	980.519	976.593	972.311	965.28	951.515	932.088	915.507	907.65	904.023	914.866	945.636	1005.74	1094.99	1204.77	1319.72	1425.65	1506.87	1552.8	1569.15	1581.21	1604.84	1643.52	1693.33	1748.18	1801.88	1843.61	1858.43	1830.29	1755.38	1643.75	1518.15	1407.94	1324.45	1261.16	1206.66	1156.4	1115.21	1090.34	1080.76	1080.64	1082.65	1081.41
PF3D7_0107500	lipid/sterol:H symporter	13985.3	13455.8	12811	12033.2	11047.8	9899.85	8756.87	7681.5	6701.37	5987.42	5620.48	5576.77	5755.66	6047.2	6487.92	7059.63	7735.35	8497.13	9104.62	9441.41	9417.37	9030.19	8323.94	7370.03	6288.76	5247.06	4355.12	3659.15	3159.65	2833.55	2666.25	2642.3	2742.53	2938.56	3205.75	3526.28	3877.26	4237.8	4586.74	4858.51	4973.5	4924.49	4720.78	4397	3976.01	3486.48	2962.16	2431.41
PF3D7_0107600	serine/threonine protein kinase, putative	100.801	109.452	119.257	131.576	148.71	172.125	201.839	234.891	263.61	272.972	275.972	277.289	261.94	248.517	232.219	216.388	208.984	192.446	171.312	150.468	141.243	131.09	121.714	116.1	113.057	112.355	112.087	110.629	107.597	104.239	99.5468	96.5439	97.2125	102.012	107.656	114.836	123.941	135.03	146.848	158.542	170.552	181.61	189.991	195.44	197.91	198.506	198.423	198.665
PF3D7_0107700	conserved Plasmodium membrane protein, unknown function	754.847	759.362	759.459	754.627	748.365	746.046	750.572	761.968	775.338	785.246	788.101	784.581	779.197	778.137	791.095	829.8	900.652	1009.17	1151.42	1304.88	1438.75	1520.94	1540.72	1524.33	1498.26	1480.74	1483.75	1504.67	1537.68	1569.5	1592.41	1598.4	1582.08	1538.52	1466.84	1371.02	1259.48	1142.86	1033.83	936.354	848.089	776.381	725.905	697.776	685.713	681.566	678.868	673.371
PF3D7_0107800	DNA repair exonuclease Mre11, putative	392.396	382.209	370.862	368.105	380.074	410.661	469.658	548.379	620.844	670.419	704.024	730.958	760.666	800.27	847.656	897.791	949.531	1001.07	1050.12	1095.71	1145.34	1198.86	1246.5	1276.29	1282.71	1275.23	1264.5	1253.09	1237.98	1209.19	1162.45	1097.86	1025.48	953.83	887.489	830.675	788.898	764.713	758.602	768.714	791.841	823.308	854.733	882.085	909.006	942.179	985.723	1039.17
PF3D7_0107900	conserved Plasmodium protein, unknown function	998.759	1060.57	1126.54	1199.39	1272.81	1334.15	1373.51	1400.6	1434.59	1500.81	1608.8	1748.01	1885.06	1989.72	2080.78	2160.53	2243.34	2329.84	2402.92	2440.94	2425.49	2338.31	2181.16	1989.98	1817.27	1691.48	1609.08	1562.96	1534.28	1501.04	1458.99	1415.71	1370.27	1312.94	1237.89	1146.68	1046.03	948.855	866.729	802.662	752.653	712.046	680.459	661.876	655.816	660.527	671.399	683.815
PF3D7_0108000	beta3 proteasome subunit, putative	2895.97	2886.23	2882.76	2882.87	2871.08	2827.82	2740.83	2624.61	2520.77	2469.63	2485.26	2562.06	2679.34	2819.01	2988.08	3185.47	3404.2	3634.51	3870.84	4094.66	4280.34	4433.57	4562.77	4689.33	4831.44	5009.45	5212.45	5391.55	5504.43	5539.39	5485.49	5340.27	5100.42	4780.8	4408.73	4039	3712.91	3458.88	3266.2	3111.98	2984.74	2881.12	2816.59	2807.34	2851.51	2929.18	3017.06	3097.93
PF3D7_0108100	conserved Plasmodium protein, unknown function	232.895	225.415	221.03	223.363	235.807	260.663	297.898	344.289	392.17	430.395	454.361	465.953	473.139	482.224	492.195	503.601	512.447	514.812	513.526	511.183	509.761	513.766	523.677	537.663	554.767	576.004	599.923	623.09	641.871	651.95	650.77	638.265	615.176	585.645	556.552	531.678	511.25	494.454	480.8	470.735	466.989	468.893	476.394	491.066	510.938	534.214	559.451	585.365
PF3D7_0108300	conserved Plasmodium protein, unknown function	4582.05	4418.9	4242.7	4038.66	3806.4	3566.63	3315.09	3059.48	2904.97	2884.55	2995.67	3206.67	3459.99	3697.47	3905.56	4076.01	4305.16	4344.01	4366.87	4322.63	4262.85	4162.52	4044.38	3883.86	3707.73	3539.81	3363.33	3178.26	3006.91	2852.12	2738.47	2651.77	2589.38	2546.34	2528.37	2548.25	2613.08	2722.44	2875	3060.77	3256.29	3437.39	3573.8	3609.52	3556.25	3462.83	3333.17	3163.35
PF3D7_0108400	mitochondrial carrier protein, putative	1178.88	1345.01	1488.17	1588.38	1630.65	1602.03	1515.28	1393.22	1258.31	1138.75	1049.84	993.067	962.259	952.751	969.399	1013.12	1076.83	1150.15	1217.62	1270.39	1310.36	1329.55	1323.13	1298.18	1269.55	1243.96	1220.59	1192.39	1155.38	1116.18	1076.69	1038.54	997.728	951.305	902.956	855.776	807.317	758.259	719.274	696.498	688.318	692.57	708.23	734.211	766.073	795.538	820.218	840.514
PF3D7_0108500	conserved Plasmodium protein, unknown function	45082.6	42490.4	39864.9	37011.9	33714.3	29931	25926.3	21865.2	17949.4	14742.6	12480.4	11096.2	10336.3	9947.07	9956.14	10279.7	10812.7	11319.1	11496.8	11239.5	10572.9	9584.48	8369.14	7054.92	5791.44	4700.99	3818.9	3129.45	2612.36	2263.98	2070.46	2029.41	2146.19	2438.46	2939.9	3676.85	4636.04	5764.86	6968.74	8054.54	8827.86	9202.43	9172.12	8818.67	8159.85	7244.45	6181.74	5077.35
PF3D7_0108600	conserved Plasmodium protein, unknown function	2062.68	2153.84	2182.03	2151.31	2089.25	2019.34	1938.71	1834.9	1720.52	1622.87	1553.79	1501.37	1434.59	1321.05	1170.08	1015.25	877.427	776.861	717.859	698.586	720.394	775.162	849.771	932.304	1012.44	1080.96	1124.91	1128.15	1086.32	1020.92	948.466	879.033	819.906	781.393	781.436	831.524	927.474	1055.49	1207.75	1370.16	1530.01	1659.34	1719.91	1694.47	1605.5	1467.53	1302.09	1130.18
PF3D7_0108700	secreted ookinete protein, putative (PSOP24)	1100.49	1126.25	1154.86	1189.23	1234.45	1340.59	1418.91	1459.95	1497.46	1576.29	1673.06	1718.88	1751.55	1760.5	1689.86	1634.17	1604.77	1669.25	1673.98	1631.71	1601.56	1572.78	1558.3	1579.04	1641.35	1798.59	1921.16	2052.74	2184.11	2213.95	2194.41	2129.3	2015.78	1872.47	1697.82	1547.31	1455.94	1418.06	1432.44	1496.07	1580	1662.47	1734.95	1777.85	1794.9	1798.91	1800.14	1805.12
PF3D7_0108800	conserved Plasmodium protein, unknown function	1067.19	1159.29	1248.75	1330.45	1391.49	1413.33	1393.64	1338.7	1267.58	1209.34	1180.39	1184.48	1218.04	1274.9	1358.05	1464.29	1594.27	1737.6	1870.01	1975.95	2047.77	2088.97	2107.07	2116.93	2134.36	2162	2186.91	2193.57	2176.02	2139.46	2085.25	2022.74	1950.94	1867.1	1780.73	1699.38	1626.26	1567.12	1521.33	1483.07	1446.38	1404.27	1357.26	1321.24	1303.36	1302.88	1315.64	1336.31
PF3D7_0109000	photosensitized INA-labeled protein 1, PhIL1, putative	11476.3	10833.9	10189.1	9470.99	8630.15	7645.11	6567.22	5457.17	4400.81	3512.79	2831.44	2339.91	1987.86	1725.21	1539.69	1417.14	1342.68	1295.69	1241.35	1160.65	1050.17	926.593	809.514	713.587	644.049	604.338	613.043	695.354	896.011	1299.72	1994.91	3047.95	4488.87	6320.91	8519.92	11055.6	13845	16709.9	19360.6	21370.2	22548.7	22737.2	21973.4	20836.3	19643.4	18472.4	17296.7	16087.2
PF3D7_0109100	LCCL domain-containing protein (CCp5)	1035.69	1054.2	1072.81	1087.85	1096.45	1099.58	1103.48	1114.3	1234.49	1487.66	1598.71	1600.35	1555.06	1499.81	1400.04	1242.57	1030.88	811.466	634.467	491.459	342.08	323.698	325.094	339.293	362.507	389.9	415.235	426.809	422.311	421.161	441.342	494.594	583.63	700.537	849.447	1054.55	1222.95	1340.35	1405.91	1423.07	1395.19	1342.49	1284.52	1252.13	1251.93	1266.03	1281.95	1292.68
PF3D7_0109200	mRNA cleavage factor-like protein, putative	550.048	595.087	643.614	695.392	746.404	793.145	838.703	887.404	934.38	973.498	1000.27	1012.86	1014.47	1009.78	1000.53	999.273	1018.59	1067.12	1135.9	1208.28	1275.47	1331.24	1369.6	1389.97	1393.02	1381.81	1359.79	1335.01	1309.05	1277.79	1237.51	1188.29	1131.2	1070.81	1015.55	968.885	927.22	888.562	848.999	803.993	757.394	715.112	684.268	668.069	660.526	649.831	633.564	612.893
PF3D7_0109300	fatty acid elongation protein, GNS1/SUR4 family, putative	940.936	925.795	911.495	897.928	882.768	867.267	857.709	856.495	858.165	858.656	853.191	840.631	828.56	829.032	846.892	881.123	922.089	971.173	1036.5	1123.87	1228.78	1333.54	1418.31	1464.13	1469.92	1454.75	1430.91	1403.26	1372.49	1350.28	1348.11	1370.84	1407.13	1437.22	1449.29	1434.88	1390.67	1326.76	1250.41	1162.93	1069.95	985.702	925.818	896.715	891.775	897.601	907.678	918.372
PF3D7_0109400	tubulin-specific chaperone a, putative	1348.56	1347.37	1336.79	1318.14	1297.68	1278.96	1264.87	1261.88	1274.55	1311.73	1380.11	1483.27	1625.3	1813.07	2063.84	2375.38	2738.1	3126.17	3490.2	3791.26	4019.21	4154.34	4177.01	4095.48	3928.59	3721.22	3507.45	3301.48	3115.78	2975.25	2865.41	2759.05	2628.04	2462.28	2292.78	2148.26	2038.71	1962.52	1921.13	1903.07	1899.61	1908.39	1939.12	2004.33	2097.88	2216.29	2342.96	2462.73
PF3D7_0109500	N-acetyltransferase, putative	1626.19	1769.4	1916.32	2058.86	2171.56	2221.96	2203.81	2130.87	2046.68	2005.18	2027.36	2086.07	2134.02	2140.88	2144.75	2172.25	2254.69	2413.72	2631.63	2862.61	3075.05	3236.11	3337.1	3394.88	3432.54	3464.28	3479.46	3450.52	3357.71	3222.77	3052.16	2846.04	2597.26	2316.13	2040.95	1805.64	1620.42	1480.99	1386.28	1330.17	1312	1325.77	1365.34	1432.01	1519.98	1620.32	1717.84	1801.8
PF3D7_0109600	cold-shock protein, putative	153.899	174.524	197.033	223.032	254.388	293.415	341.962	399.698	458.814	506.079	534.695	544.008	540.143	529.157	510.018	483.844	444.85	395.332	348.901	312.156	284.288	263.176	247.405	236.469	229.425	222.549	214.606	206.791	200.118	194.679	190.748	188.257	187.197	187.251	188.598	191.187	192.505	189.786	183.832	177.767	174.185	174.219	177.384	181.782	185.608	187.629	187.501	185.49
PF3D7_0109700	conserved protein, unknown function	1769.4	1741.62	1720.05	1712.45	1713.04	1705.11	1667.73	1602.03	1526.72	1463.76	1420.45	1391.75	1362.88	1319.05	1255.35	1163.76	1055.91	949.265	851.529	771.938	711.947	674.869	668.345	693.527	745.115	811.78	874.14	913.046	922.695	910.013	881.393	841.965	795.051	744.754	696.668	655.258	624.7	609.192	613.109	636.153	674.731	721.137	766.229	802.577	831.181	860.566	895.074	935.737
PF3D7_0109800	phenylalanine--tRNA ligase, putative	2318.34	2472.11	2635.21	2797.35	2921.82	2962.96	2900.13	2751.02	2562.42	2413.92	2347.75	2358.38	2395.88	2408.65	2413.35	2412.54	2440.01	2506.16	2576.93	2603.12	2568.24	2479.84	2362.96	2253.51	2169.63	2114.32	2077.59	2052.06	2039.52	2030.26	2005.32	1946.9	1847.68	1716.49	1573.99	1437.47	1326.9	1258.27	1234.55	1247.24	1286.49	1347.77	1429.9	1528.95	1636.85	1751.96	1867.69	1978.36
PF3D7_0109900	phosphatidate cytidylyltransferase, putative	752.325	742.721	733.027	724.765	720.233	720.549	726.265	736.466	745.351	747.196	738.984	723	706.178	693.754	682.02	671.845	652.107	618.976	589.914	583.316	609.061	669.216	761.099	879.698	1025.65	1205.88	1412.94	1622.53	1814.34	1991.92	2154.47	2299.61	2400.8	2422.94	2371.02	2250.49	2067.49	1846.04	1614.98	1390.91	1180.74	995.969	844.386	738.926	680.529	658.374	657.713	664.823
PF3D7_0110000	conserved Plasmodium protein, unknown function	1911.82	1945.96	1972.08	1987.64	1987.27	1957.18	1894.89	1809.2	1719.85	1655.14	1624.81	1629.5	1661.12	1708.74	1776.17	1863.17	1972.68	2102.29	2236.56	2353.91	2442.14	2485.8	2468.88	2400.9	2302.01	2200.51	2110.14	2025.17	1943.53	1873.99	1814.14	1754.55	1677.68	1576.25	1466.25	1365.22	1282.04	1220.7	1185.54	1174.28	1180.58	1200.54	1231.77	1275.84	1331.56	1400.45	1478.39	1559.93
PF3D7_0110100	selenocysteine-specific elongation factor selB homologue, putative	333.382	368.334	414.692	449.554	482.519	518.529	555.52	568.061	595.325	596.292	603.093	625.931	654.177	663.513	662.497	661.143	688.192	664.959	649.664	627.128	670.75	697.003	716.621	725.893	704.641	717.543	738.41	773.483	762.878	738.493	710.642	687.313	649.526	589.709	535.986	493.293	462.986	444.127	427.889	417.407	425.709	438.71	453.21	470.155	491.332	518.733	551.99	592.339
PF3D7_0110200	FAD-linked sulfhydryl oxidase ERV1, putative (ERV1)	756.538	767.141	779.834	794.543	808.924	822.893	837.039	852.436	873.961	904.885	945.116	993.436	1050.65	1119.97	1199.68	1276.39	1331.47	1351.79	1353.41	1355.61	1359.07	1357.89	1342.13	1306.14	1255.22	1203.89	1162.12	1133.16	1115.09	1098.38	1076.29	1048.37	1013.13	967.629	908.548	838.977	766.022	701.013	649.53	612.833	588.29	571.295	561.285	562.325	575.259	597.813	626.006	656.033
PF3D7_0110400	DNA-directed RNA polymerase 2, putative	4979.09	5317.47	5635.94	5900.96	6051.44	6027.2	5827.27	5486.12	5077.55	4750.38	4580.09	4552.91	4580.65	4586.75	4643.25	4786.45	5033.86	5360.96	5668.46	5857.75	5906.23	5832.14	5662.49	5440.23	5206.33	4978.72	4767.8	4573.54	4392.86	4229.21	4074.1	3908.55	3714.84	3488.95	3258.61	3051.56	2872.03	2714.73	2586.94	2475.51	2356.88	2241.49	2143.56	2078.1	2046.81	2038.99	2044.33	2054.22
PF3D7_0110500	bromodomain protein, putative	621.416	639.284	636.167	630.918	621.045	648.107	657.215	689.316	740.049	797.533	845.152	897.021	955.15	1016.47	1065.6	1084.69	1084.31	1075.63	1075.23	1065.69	1078.96	1071.37	1077.49	1056.89	1059.76	1047.53	1007.69	963.912	923.565	880.069	832.406	785.651	743.98	711.872	692.912	677.662	679.335	706.779	746.59	787.816	832.402	878.015	914.801	933.315	952.984	973.543	978.444	994.68
PF3D7_0110600	phosphatidylinositol-4-phosphate 5-kinase (PIP5K)	2433.73	2567.33	2604.06	2624.58	2616.42	2567.47	2469.03	2330.21	2191.78	2104.82	2069.2	2106.12	2176.52	2245.54	2314.79	2386.68	2475.4	2577.39	2651.81	2662.65	2547.93	2394.68	2415.13	2308.73	2217.71	2203.46	2152.96	2029.89	1937.22	1869.87	1814.09	1753.46	1671.86	1583.37	1545.14	1558.52	1609.87	1696.95	1835.4	1933.45	1997.76	2031.75	2031.81	1985.48	1911.52	1824.61	1736.75	1661.67
PF3D7_0110700	chromatin assembly factor 1 protein WD40 domain, putative	1631.47	1594.38	1553.92	1510.69	1462.33	1395.63	1310.03	1214.64	1124.19	1057.18	1026.43	1040.76	1109.45	1240.15	1438.68	1705.06	2030	2391.3	2758.04	3102.69	3400.2	3632.83	3784.15	3845.87	3823.96	3734.79	3582.25	3369.92	3113.01	2850.56	2603.16	2382.29	2185.35	2011.72	1880.5	1801.19	1764.73	1756.53	1763.22	1771.86	1784.39	1800.55	1812.81	1820	1832.82	1857.73	1889.9	1923.17
PF3D7_0110800	transcription initiation factor TFIIB, putative	2215.77	2193.65	2174.77	2155.95	2133.53	2106.65	2074.61	2042.07	2029.71	2054.77	2118.3	2208.99	2306.31	2390.92	2465.22	2520.59	2569.23	2619.39	2662.59	2682.95	2678.01	2656.97	2623.29	2576.31	2515.08	2442.77	2362.13	2278.76	2200.55	2131.23	2064.38	1992.85	1917.13	1855.35	1832.39	1859.56	1932	2036.73	2155.63	2264.17	2350.61	2405.1	2428.79	2434.77	2430.16	2424.68	2420.9	2418.72
PF3D7_0110900	adenylate kinase-like protein 1 (AKLP1)	723.675	765.588	806.725	852.42	907.755	974.358	1049.56	1132.38	1224.37	1324.9	1431.18	1539.15	1643.38	1735.63	1810.28	1855.48	1864.77	1837.61	1776.14	1677.52	1546	1393.9	1232	1081.58	951.695	847.552	766.014	703.891	659.308	625.981	597.605	567.019	533.481	500.098	470.918	447.391	427.049	408.112	392.906	383.847	380.157	379.413	379.581	380.004	381.365	384.069	388.049	392.99
PF3D7_0111000	kinesin-8, putative	461.554	481.237	473.298	458.701	462.911	471.743	485.755	509.46	522.198	521.047	516.027	504.427	490.164	478.21	462.807	446.077	442.35	451.238	460.541	508.282	532.272	563.802	600.242	636.505	665.519	685.206	702.826	721.272	721.545	760.865	812.18	801.318	787.739	805.649	779.519	750.788	784.558	764.911	786.46	832.355	891.061	967.358	1015.48	1049.33	1144.07	1208.07	1243.06	1274.18
PF3D7_0111200	conserved Plasmodium protein, unknown function	346.244	328.55	310.386	297.205	294.269	304.683	328.243	361.924	399.555	432.948	458.864	478.101	497.713	521.486	546.092	573.313	598.683	620.348	642.803	671.143	705.326	747.307	796.764	847.63	895.335	934.558	956.701	955.294	932.193	897.233	858.755	822.199	785.071	743.009	700.424	662.816	631.219	605.66	588.947	582.524	586.143	595.89	608.082	624.722	645.624	673.541	707.413	744.671
PF3D7_0111300	replication factor c protein, putative	603.806	574.764	536.729	509.817	493.679	488.268	494.743	519.207	520.043	552.278	582.392	612.51	648.446	697.558	758.743	828.207	898.692	957.462	1024.58	1129.68	1218.48	1301.04	1368.27	1405.5	1482.89	1513.62	1517.85	1533.14	1501.33	1500.96	1473.16	1454.08	1424.4	1356.94	1268.36	1169.84	1068.12	979.253	906.605	845.144	784.423	752.962	740.468	727.993	720.72	717.819	709.751	715.867
PF3D7_0111400	conserved Plasmodium protein, unknown function (GEXP19)	490.344	471.416	450.686	433.536	425.527	430.376	447.243	470.579	493.874	510.821	526.916	546.196	568.029	594.593	621.539	642.532	646.491	626.621	592.437	554.805	522.676	503.828	498.354	499.937	501.352	496.062	479.051	469.792	475.789	478.751	471.342	455.509	437.316	422.97	411.684	399.585	388.437	388.99	407.271	444.106	495.227	567.146	644.621	708.254	754.37	795.774	839.061	886.576
PF3D7_0111500	UMP-CMP kinase, putative	972.051	927.961	887.134	852.18	824.459	802.864	785.178	770.519	758.016	748.917	745.082	748.58	760.613	778.88	799.819	826.958	862.021	908.148	973.838	1056.18	1140.01	1210.13	1256.9	1281.18	1293.86	1317.31	1370.15	1461.61	1597.85	1780.85	2011.95	2277.97	2548.52	2771.13	2896.98	2914.31	2841.74	2721.26	2575.48	2406.07	2206.93	1986.5	1769.28	1585.45	1439.21	1320.08	1215.89	1116.11
PF3D7_0111600	conserved Plasmodium protein, unknown function	722.133	786.846	843.335	889.471	922.169	935.196	923.96	888.631	844.517	816.545	821.511	862.039	928.978	1009.78	1103.71	1206.83	1330.52	1467.77	1589.06	1678.63	1737.39	1758.77	1737.76	1678.13	1591.83	1498.04	1402.97	1305.5	1211.95	1128.04	1056.92	995.18	933.905	871.822	813.638	763.951	725.869	699.858	683.579	670.925	656.927	639.888	619.106	595.857	568.712	535.208	496.219	453.848
PF3D7_0111700	conserved Plasmodium protein, unknown function	520.638	574.558	628.49	683.074	734.773	776.649	804.544	820.702	836.684	865.155	912.234	976.884	1050.58	1121.01	1185.19	1239.25	1304.28	1389.09	1475.55	1554	1624.73	1678.55	1701.28	1688.61	1648.92	1591.46	1517.86	1430.11	1330.47	1226.56	1122.28	1024.09	933.784	850.844	772.281	697.741	631.774	580.58	541.278	510.194	484.773	460.083	434.805	412.351	393.046	375.712	359.391	343.333
PF3D7_0111800	conserved Plasmodium protein, unknown function	1008.84	1021.07	1034.35	1049.21	1068.48	1093.92	1128.12	1176.92	1242.05	1330.63	1448.77	1598.84	1775.4	1971.41	2189.04	2418.27	2669.5	2932.85	3153.21	3284.94	3325.12	3272.33	3122.54	2876.22	2557.74	2241.33	1978.4	1787.17	1664.33	1588.19	1552.94	1551.84	1577.53	1606.45	1613.4	1580.87	1507.11	1408.34	1307.62	1219.34	1145.47	1097.51	1083.32	1102.46	1149.34	1221.34	1309.23	1402.81
PF3D7_0111900	conserved Plasmodium protein, unknown function	351.647	382.129	414.528	448.657	483.304	516.849	548.211	579.054	611.846	645.928	679.372	713.035	748.457	787.463	833.382	888.439	954.449	1031.02	1112.02	1185.54	1248.61	1291.53	1309.41	1308.85	1300.93	1300.59	1312.96	1335.56	1368.32	1401.21	1419.74	1404.52	1341.66	1237.36	1117.18	1003.56	912.453	850.831	813.34	788.377	771.407	759.197	748.261	735.588	718.862	701.701	684.239	665.718
PF3D7_0112000	TatD-like deoxyribonuclease, putative	819.507	827.271	834.579	843.382	852.89	858.337	855.477	844.439	833.932	834.012	851.495	887.265	933.674	980.877	1031.97	1089.35	1159.72	1238.23	1307.78	1352.65	1368.78	1361.23	1334.45	1294.2	1241.32	1179.76	1116.32	1061.97	1021.01	986.522	948.178	899.267	841.404	781.002	723.75	671.93	628.772	597.516	578.117	567.615	560.9	554.794	549.048	543.406	537.558	532.097	526.833	521.425
PF3D7_0112100	conserved Plasmodium protein, unknown function	1018.99	1047.08	1074.9	1103.25	1127.96	1146.51	1150.21	1125.03	1068.22	996.282	922.22	850.109	777.746	702.709	625.381	547.957	466.944	388.199	327.724	298.013	303.847	345.071	416.412	503.145	577.96	607.184	591.192	552.984	509.68	469.247	436.763	414.256	400.728	401.847	420.284	453.653	492.064	523.627	534.495	525.367	509.734	493.313	478.758	471.825	476.155	489.355	504.426	515.824
PF3D7_0112200	multidrug resistance-associated protein 1 (MRP1)	908.351	904.028	860.177	832.027	830.546	820.39	794.777	778.333	763.705	781.362	850.727	985.129	1223.27	1457.68	1719.64	2020.38	2386.49	2818.63	3276.42	3699.85	4033.6	4233.53	4274.86	4175.07	3979.29	3758.32	3555.38	3400.46	3301.49	3141.59	2936.59	2713.03	2480.75	2250.24	2028.21	1814.28	1612.94	1443.67	1331.48	1216.29	1085.37	1021.72	1011.32	1044.17	1119.57	1230.41	1359.63	1491.34
PF3D7_0112400	ITS1	307.655	350.465	393.528	433.881	467.591	496.27	522.334	547.847	569.148	578.998	570.632	543.169	503.966	461.201	419.699	381.894	342.812	301.263	266.34	245.184	241.354	257.217	292.323	344.508	409.823	479.325	543.301	591.006	619.674	633.404	633.334	624.624	612.548	600.432	589.523	578.699	563.139	537.034	502.387	464.258	429.997	403.866	389.147	391.214	407.355	428.748	449.629	466.97
PF3D7_0112600	ITS2	1309.62	1695.33	2076.02	2420.56	2667.83	2746.12	2635.69	2375.4	2033.12	1698.12	1416.82	1205.26	1066.77	1003.96	1026.9	1140.05	1335.34	1598.61	1911.11	2251.06	2594.54	2929.81	3246.95	3541.09	3775.91	3910.39	3927.89	3830.8	3626.23	3397.97	3209.26	3081.32	3002.54	2954.84	2916.23	2869.6	2806.05	2742.7	2675.73	2591.7	2506.08	2434.65	2390.28	2395.39	2412.43	2369.94	2269.19	2134.56
PF3D7_0112700	28S ribosomal RNA	3901.39	5024.49	6106.41	7075.74	7750.49	7926.71	7589.01	6816.96	5840.47	4881.92	4088.8	3306.68	2993.05	2957.44	3579.06	4327.83	4689.79	5185.14	5814.93	6588.24	7353.12	7756.64	8150.69	9542	11018.8	12265.2	12970.8	12912.3	12089.2	10919.8	9723.31	8675.61	7872.31	7228.51	6483.8	6023.86	5759.5	5690	5601.84	5464.49	5344.51	5310.36	5385.63	5607.06	5890.35	6076.6	6157.13	6171.73
PF3D7_0112800	Plasmodium exported protein (hyp11), unknown function	759.76	757.885	756.406	749.294	732.091	709.409	686.926	665.142	640.206	613.369	588.334	569.934	561.001	560.487	565.103	569.538	559.661	522.508	466.704	413.156	374.237	355.4	356.815	374.173	400.493	427.351	451.048	469.908	483.408	488.534	480.777	460.005	431.516	404.987	387.085	380.08	380.934	383.636	383.474	382.357	385.796	394.902	407.295	419.642	431.185	439.962	445.34	447.792
PF3D7_0112900	Plasmodium exported protein, unknown function	7366.2	6706.06	6061.91	5471.49	4966.3	4579.54	4353.09	4361.11	4712.02	5497.38	6754.37	8458.48	10511.8	12771.7	15123	17335.3	19310.9	20959.4	22235	23333	24339.4	25131	25453	25066.1	23931.6	22430.7	20798.8	19225.5	17844.1	16566.5	15403.8	14366.8	13502.9	12708.4	11935.3	11177.4	10431.7	9727.57	9151.92	8693.39	8257.4	7875.19	7508	7055.91	6588.95	6190.61	5883.93	5659.79
PF3D7_0113000	glutamic acid-rich protein (GARP)	3589	3958.34	4295.8	4577.9	4790.64	4932.09	5002.22	5035.21	5089.59	5244.58	5494.34	5778.68	6023.76	6201.44	6338.49	6402.02	6406.51	6356.45	6193.78	5932.97	5627.91	5287.87	4906.06	4480.71	4022.21	3587.04	3194.49	2837.3	2513.39	2239.78	2029.25	1880.38	1782	1717.76	1680.12	1664.92	1665.04	1670.1	1671.55	1666.54	1659.34	1653.36	1643.01	1622.94	1609.11	1606.75	1616.17	1635.5
PF3D7_0113100	surface-associated interspersed protein 1.1 (SURFIN 1.1) (SURF1.1)	371.082	396.467	431.025	457.21	473.78	483.829	490.52	522.37	530.982	526.98	520.174	530.438	522.192	530.866	509.157	446.004	403.053	318.171	280.082	252.754	258.247	303.025	361.893	400.397	405.558	398.375	383.241	368.997	355.541	342.383	329.73	319.22	315.019	300.181	292.308	288.436	286.366	281.115	287.334	295.855	309.025	304.191	315.251	326.475	334.698	340.78	345.277	349.266
PF3D7_0113200	Plasmodium exported protein, unknown function	695.735	685.407	681.289	689.358	716.316	767.923	849.611	969.175	1127.03	1317.14	1533.35	1769.11	2016.49	2265.15	2510.48	2730.1	2922.56	3078.8	3172.57	3178.01	3098.85	2935.56	2695.89	2408.21	2108.08	1837.14	1617.09	1457.31	1359.26	1309.42	1294.3	1299.81	1310.37	1311.32	1299.45	1280	1254.68	1222.01	1183.02	1136.63	1081.26	1024.9	974.947	937.613	912.1	896.828	889.898	888.546
PF3D7_0113300	Plasmodium exported protein (hyp1), unknown function	3695.06	3468.78	3267.66	3093.08	2922.45	2741.53	2533.93	2302.36	2067.92	1863.94	1700.99	1570.59	1453.76	1338.25	1232.72	1140.25	1059.74	990.414	933.532	889.297	849.024	800.287	732.539	645.786	549.726	462.606	395.497	350.147	323.344	309.663	304.585	305.7	311.912	321.762	335.229	351.683	369.018	385.261	401.375	418.196	434.889	450.753	463.164	468.54	461.74	441.513	412.32	379.441
PF3D7_0113400	Plasmodium exported protein, unknown function	724.509	751.141	780.661	813.487	848.883	887.25	926.666	965.75	1003.23	1038.16	1072.32	1107.51	1146.98	1192.03	1240.98	1292.35	1351.08	1407.55	1442.26	1441.65	1408.75	1350.23	1268.16	1169.14	1061.98	964.582	888.496	838.654	810.812	791.848	772.362	750.157	732.352	726.514	735.532	758.043	789.2	815.315	817.702	794.989	763.744	737.817	722.366	715.42	708.668	699.397	689.432	680.586
PF3D7_0113600	surface-associated interspersed protein 1.2 (SURFIN 1.2), pseudogene (SURF1.2)	557.921	556.626	537.588	517.339	515.581	517.447	525.567	539.041	555.044	566.359	569.05	563.909	555.057	544.027	528.473	509.303	482.966	447.526	410.847	379.89	358.082	346.061	342.944	345.769	348.374	342.201	328.82	313.629	298.344	283.681	270.988	260.89	254.455	253.847	259.826	268.346	276.52	280.942	278.36	271.209	265.111	261.347	260.08	258.603	255.661	252.482	250.782	248.884
PF3D7_0113700	heat shock protein 40, type II (HSP40)	4462.01	4750.42	5044.08	5320.93	5500.85	5490.22	5255.97	4823.25	4260.83	3736.15	3341.87	3079.71	2890.18	2712.37	2572.85	2482.53	2450.47	2459.59	2463.8	2428.65	2344.12	2208.78	2026.86	1815.49	1594.55	1387.8	1209.74	1062.87	944.575	854.745	791.497	752.566	734.311	733.94	750.191	783.751	832.274	890.647	955.729	1022.08	1084.13	1144.81	1200.29	1238.8	1256.92	1253.07	1233.14	1205.15
PF3D7_0113800	DBL containing protein, unknown function	461.995	457.126	455.23	452.074	448.315	452.409	475.913	498.661	532.491	552.625	555.37	562.334	567.826	576.513	585.017	599.446	590.994	552.407	517.436	472.23	418.762	379.397	350.668	335.428	326.344	316.749	304.058	301.214	289.474	271.798	250.514	228.896	211.414	203.247	203.513	207.974	216.169	218.065	218.681	225.554	224.82	228.203	231.677	233.856	235.082	236.369	239.524	245.657
PF3D7_0113900	Plasmodium exported protein (hyp8), unknown function (GEXP10)	12353.2	12172.1	11959.3	11689.5	11292.1	10698.3	9864.46	8778.54	7509.32	6344.69	5445.45	4818.86	4372.12	4009.28	3728.47	3499.07	3292.36	3076.15	2821.52	2539.45	2245.09	1955.46	1694.2	1485.09	1337.42	1246.1	1188.3	1148.85	1119.97	1101.64	1093.41	1095.28	1098.7	1099.87	1108.93	1134.61	1179.21	1240.55	1311.71	1382.17	1444.05	1489.45	1508.16	1496.24	1446.67	1357.03	1239.19	1108.01
PF3D7_0114000	RESA-like protein with DnaJ domain, putative (GEXP06)	1545.74	1468.56	1395.96	1333.54	1277.59	1214.21	1146.7	1107.86	1086.53	1077.48	1104.9	1170.25	1213.25	1246.03	1273.11	1341.03	1373.85	1344.06	1256.54	1173.54	1120.23	1077.19	1047.7	1030.7	1034.61	1078.06	1132.22	986.497	926.451	922.745	932.154	945.525	924.882	924.05	1006.96	1133.93	1267.16	1349.09	1342.56	1265.46	1189.53	1188.44	1213.16	1226.8	1233.65	1241.13	1250.56	1260.93
PF3D7_0114100	Pfmc-2TM Maurer's cleft two transmembrane protein (MC-2TM)	701.082	636.977	576.621	529.781	514.946	562.426	712.1	1005.29	1479.12	2156.15	3048.04	4144.7	5392.22	6709.22	8047.63	9300.8	10456.4	11448.5	12048.5	12100.1	11599	10532.3	8970.47	7114.21	5243.7	3655.68	2489.46	1747.08	1350.52	1186.92	1160.64	1193.53	1234.22	1261.24	1272.09	1269.8	1262.67	1252.98	1233.55	1199.55	1151.9	1103.41	1069.96	1065.05	1094.99	1160.63	1248.55	1343.72
PF3D7_0114200	Plasmodium exported protein (hyp4), unknown function	121.878	119.606	117.014	116.843	121.988	134.792	156.044	183.985	213.668	238.648	256.746	269.255	281.227	296.557	314.046	333.49	348.192	350.975	345.143	333.893	319.343	303.38	285.842	265.876	245.585	229.03	217.306	208.153	198.623	187.915	175.728	163.547	152.566	143.843	138.086	135.466	134.756	133.163	130.291	127.843	127.358	129.659	134.333	141.069	149.613	159.083	168.807	178.364
PF3D7_0114300	Plasmodium exported protein, unknown function, pseudogene	243.131	273.571	302.567	327.366	347.903	366.88	385.904	406.167	424.466	434.994	437.616	436.722	439.191	449.035	461.669	473.34	471.719	447.75	416.586	390.651	371.322	356.128	341.395	324.596	306.58	288.501	270.131	250.517	228.972	207.765	189.266	176.127	169.599	169.538	175.491	187.39	203.529	220.611	237.57	256.086	279.392	304.521	325.208	342.003	358.291	372.972	384.194	391.387
PF3D7_0114400	erythrocyte membrane protein 1 (PfEMP1), exon2, pseudogene (VAR)	96.8175	110.779	126.895	149.412	184.314	237.834	312.541	403.979	497.146	568.207	603.338	603.467	582.134	552.838	515.303	471.112	412.48	339.383	266.942	206.176	161.787	134.295	121.19	117.725	119.216	120.977	122.027	122.114	120.245	117.181	114.453	113.411	114.48	118.512	125.818	135.058	142.152	142.237	135.979	127.938	121.645	118.639	118.901	122.187	128.106	135.587	143.804	152.159
PF3D7_0114500	Plasmodium exported protein (hyp10), unknown function	266.584	242.134	226.286	244.321	332.526	534.778	896.684	1459.18	2247.27	3251.01	4409.45	5591.6	6608.46	7276.67	7579.97	7471.14	7064.62	6443.05	5587.73	4602.39	3604.29	2684.73	1914.07	1327.25	925.574	683.577	556.98	502.377	490.282	499.619	513.651	522.207	518.719	502.527	480.749	461.463	449.286	444.837	449.492	462.761	482.565	502.528	518.476	531.403	545.527	566.804	595.286	628.694
PF3D7_0114600	stevor, pseudogene	201.944	229.741	258.869	289.493	320.936	354.869	394.065	437.64	478.132	504.999	511.682	499.33	475.448	448.302	416.938	382.143	339.762	290.72	244.89	208.434	182.851	169.059	165.246	167.694	173.579	178.688	179.861	177.45	172.633	166.954	160.858	156.118	154.604	158.807	168.804	182.925	199.526	214.66	225.273	235.433	252.108	276.648	307.724	343.048	379.761	409.992	431.433	445.241
PF3D7_0114700	rifin (RIF)	89.2705	112.613	136.485	164.07	199.878	250.168	319.073	404.293	493.644	566.842	611.589	626.543	620.387	599.394	556.122	498.069	422.52	332.381	247.072	179.941	135.08	111.315	104.549	108.392	115.837	120.592	119.864	114.584	105.955	96.778	89.2057	84.8476	84.7252	89.9399	100.509	114.623	127.535	132.803	129.389	122.168	115.573	111.861	111.317	113.283	116.967	120.016	121.628	121.859
PF3D7_0114800	Plasmodium exported protein (hyp7), unknown function	141.686	172.185	204.152	239.413	279.054	322.137	365.677	405.474	435.596	456.25	469.783	477.625	476.947	464.437	449.537	443.166	446.778	456.548	462.024	451.939	425.653	382.803	327.813	268.462	214.307	172.115	142.233	121.603	107.726	99.3305	94.4205	92.1315	92.2839	94.5536	98.2524	101.965	103.845	102.402	98.3739	94.1301	91.79	91.4138	91.7722	93.2538	96.7941	101.996	107.892	113.685
PF3D7_0115200	rifin (RIF)	82.2059	91.4307	102.944	119.029	142.337	175.685	221.22	277.148	333.94	376.39	395.522	394.011	382.061	367.468	349.42	328.631	296.985	248.2	195.532	151.017	119.488	101.376	94.8226	96.5325	102.909	109.506	114.07	114.734	110.228	102.987	95.7141	91.0102	90.4591	94.7964	103.385	114.338	123.304	124.843	118.6	108.844	98.9295	91.6593	88.0491	88.2321	92.2711	98.7133	106.193	113.715
PF3D7_0115300	rifin (RIF)	226.388	211.777	199.079	194.489	206.674	242.622	304.665	387.564	475.78	546.353	584.971	594.01	585.617	568.639	540.153	503.883	450.465	373.378	293.135	227.82	183.919	160.457	153	154.87	159.375	160.144	155.659	147.489	137.741	128.549	121.857	119.838	123.987	134.756	150.216	167.045	179.539	181.201	172.142	157.967	142.795	130.789	123.437	120.53	120.776	120.94	120.427	119.506
PF3D7_0115400	stevor	183.441	185.943	188.786	193.035	205.174	231.787	276.017	335.815	399.677	449.89	478.478	487.932	485.731	478.567	470.327	464.045	452.405	429.107	401.801	374.55	348.154	318.885	281.928	243.436	211.696	190.918	179.513	173.789	170.476	167.754	163.26	158.859	155.784	155.702	158.116	159.916	158.063	148.375	132.839	117.494	106.722	102.199	103.655	109.873	119.248	128.803	137.219	144.167
PF3D7_0115500	erythrocyte membrane protein 1 (PfEMP1), pseudogene	70.5205	79.2908	88.4745	101.084	120.904	151.208	193.119	243.112	291.061	323.379	334.931	327.551	309.321	287.487	262.134	236.484	207.965	174.746	143.447	120.053	106.334	100.919	101.361	103.405	104.808	104.819	102.799	98.9186	93.2921	86.4968	79.2687	73.1269	69.6163	70.2771	75.6998	84.6005	93.3003	97.0191	95.4645	90.8807	85.0441	79.662	75.0086	71.5594	70.0327	69.8282	70.0281	69.9609
PF3D7_0115600	rifin (RIF)	252.382	265.556	284.647	315.015	363.377	439.727	552.361	700.89	868.278	1023.6	1146.45	1232.33	1288.74	1328.42	1370.55	1425.54	1465.17	1456.69	1392.14	1275.37	1120.09	938.63	749.299	574.211	434.793	340.968	287.502	260.398	247.04	244.29	249.013	258.408	270.404	284.998	303.639	323.913	336.979	329.257	301.206	266.548	237.418	218.981	211.428	214.941	229.275	251.669	278.397	306.19
PF3D7_0115700	erythrocyte membrane protein 1, PfEMP1 (VAR)	361.738	370.919	380.061	392.658	409.881	434.229	461.124	509.036	565.628	610.98	636.157	642.389	638.75	634.977	649.782	660.238	647.931	591.074	518.353	450.091	391.434	350.221	337.092	340.797	350.77	357.264	353.243	340.436	323.292	305.563	289.361	282.781	293.914	325.059	370.784	423.313	471.61	498.949	493.352	461.31	412.739	347.245	287.063	266.792	256.525	252.133	250.019	247.561
PF3D7_0200100	erythrocyte membrane protein 1, PfEMP1 (VAR)	344.691	334.615	317.621	290.482	268.831	290.259	327.667	376.673	428.634	470.244	492.366	494.382	485.68	476.881	466.154	451.48	419.806	362.237	296.579	239.772	200.313	180.181	177.309	187.213	203.624	228.198	289.991	287.834	266.001	243.487	222.455	196.877	158.623	148.448	151.742	161.152	173.459	183.086	195.96	232.506	247.427	248.436	245.779	242.305	238.16	231.694	222.368	208.874
PF3D7_0200200	rifin (RIF)	671.271	705.567	745.044	786.449	820.111	841.144	858.158	877.802	898.896	915.644	920.377	912.845	899.266	881.564	854.18	815.241	743.926	627.905	506.484	412.427	358.651	345.819	367.019	412.006	473.405	536.235	592.36	633.285	649.645	634.34	592.273	531.685	461.273	398.502	352.43	324.324	308.084	297.98	291.981	293.71	307.154	329.811	357.369	388.168	422.241	455.311	485.201	511.585
PF3D7_0200300	erythrocyte membrane protein 1 (PfEMP1), exon2	236.628	361.747	503.976	676.749	893.778	1175.17	1538.41	1967.24	2387.85	2686.71	2811.2	2768.4	2621.19	2445.37	2245.24	2024.77	1731.23	1349.64	966.827	648.634	419.836	278.27	207.774	187.086	193.61	206.418	212.928	211.085	201.645	188.632	179.614	182.379	203.772	246.715	308.558	378.851	436.111	451.187	416.109	354.38	290.067	236.495	198.066	175.061	165.121	164.005	167.434	171.854
PF3D7_0200400	stevor	76.0042	92.4895	110.893	133.515	164.61	208.33	266.136	333.622	397.339	438.226	448.243	430.809	397.822	361.511	324.156	287.158	244.2	193.063	144.147	105.444	79.4645	65.922	62.8808	67.0973	74.8906	82.2199	87.7594	90.4757	89.3086	85.2249	79.8693	75.4905	73.9363	76.3985	82.5314	90.3472	96.1961	95.5256	88.2428	78.3431	69.4451	63.3922	60.4436	60.2814	62.7225	66.7255	71.0624	74.8695
PF3D7_0200500	rifin (RIF)	100.718	106.347	117.04	137.039	170.336	221.71	293.664	381.973	471.721	541.099	578.631	587.55	581.199	572.678	559.346	539.014	493.564	410.498	317.092	236.267	176.775	138.508	116.661	105.969	102.519	102.413	102.866	102.923	101.388	97.5127	92.47	89.2648	90.5249	98.5896	113.382	131.454	145.429	147.254	137.32	121.581	104.807	90.9695	81.8209	78.0334	79.6771	85.3565	93.2999	101.946
PF3D7_0200600	rifin (RIF)	91.1402	108.268	127.869	152.753	186.562	233.713	295.895	369.534	442.244	495.708	520.944	519.914	502.194	476.05	439.75	398.172	346.801	282.706	219.315	167.559	131.783	112.787	108.139	112.886	120.988	125.665	124.866	120.591	114.367	108.164	103.052	100.429	101.852	109.107	122.109	137.898	150.317	152.292	142.884	128.252	114.418	104.282	98.2813	96.1105	96.9684	98.9728	101.151	103.033
PF3D7_0200700	rifin (RIF)	243.493	216.873	195.247	184.125	186.831	204.672	237.884	283.098	331.108	369.309	390.554	396.266	394.466	390.658	384.086	375.234	355.189	315.191	268.892	231.502	210.317	206.511	215.759	231.261	245.735	252.521	254.469	253.226	247.386	235.912	219.496	202.344	188.653	183.732	188.929	201.619	216.463	224.305	220.069	204.311	182.069	160.756	145.024	136.921	137.564	145.752	157.855	170.473
PF3D7_0200900	stevor, pseudogene	188.096	242.357	295.79	346.572	398.829	460.745	538.138	628.964	718.733	782.59	803.992	784.306	738.234	682.046	620.834	559.01	487.083	403.899	332.064	288.741	279.005	297.701	331.541	364.767	382.053	371.535	344.423	309.542	271.713	236.055	207.899	191.817	191.158	209.3	246.45	298.332	352.638	387.41	383.259	345.417	295.278	249.434	215.267	193.585	182.127	175.584	171.627	168.928
PF3D7_0201000	rifin (RIF)	72.1235	78.8669	88.5483	104.275	129.307	166.644	217.501	278.942	340.936	388.013	410.238	408.713	392.981	371.716	344.449	312.982	271.761	217.876	163.76	119.253	87.8299	69.6441	62.4156	62.5037	66.5504	70.9152	73.6907	74.0977	71.988	68.6746	65.4891	63.8272	64.9806	69.6446	77.6211	87.3559	95.3498	97.6528	93.9056	87.913	82.9313	79.8806	78.4057	78.8706	81.938	86.8266	92.2705	97.3172
PF3D7_0201200	rifin (RIF)	103.594	99.8487	100.55	109.846	130.783	165.071	212.674	270.228	327.341	368.56	386.717	385.033	373.49	359.254	340.033	316.225	281.566	232.197	180.211	135.868	103.698	84.0347	74.3084	71.0899	71.8368	73.928	75.287	75.1329	73.0623	69.7661	66.721	65.9923	69.4315	78.4112	92.9289	110.967	127.661	136.048	132.667	120.739	106.11	92.5084	81.779	74.904	72.2581	72.5982	74.0423	75.1093
PF3D7_0201300	stevor	93.6856	92.1782	92.6156	97.5656	110.474	134.115	169.26	212.987	256.776	288.702	302.684	301.721	293.577	285.089	277.444	269.825	253.512	221.193	182.898	148.351	121.701	103.793	93.8492	90.3239	91.6775	95.3446	98.8383	100.046	98.003	93.7541	88.4471	83.5363	80.0085	78.9804	80.4048	83.2836	85.5086	84.6601	80.8135	76.073	72.0383	69.5524	68.5555	68.8215	70.4042	72.3451	74.1242	75.5525
PF3D7_0201400	Plasmodium exported protein (hyp10), unknown function	82.9896	99.524	117.517	139.315	167.94	207.498	260.051	322.317	384.959	433.395	460.87	469.395	470.182	472.916	474.569	468.922	437.914	370.762	290.069	216.221	158.228	117.938	93.9356	82.4145	79.8654	82.2097	85.4041	87.1524	86.2197	83.2751	79.285	75.3697	72.2694	71.4581	73.8258	78.9802	84.6724	87.4066	86.8778	85.5165	85.4425	86.7229	88.1385	89.0206	89.7471	89.5541	88.3109	86.2844
PF3D7_0201500	Plasmodium exported protein (hyp9), unknown function	1304.71	1334.35	1355.65	1368.46	1381.48	1397.9	1423.2	1467.38	1549.92	1693.66	1898.88	2139.26	2368.8	2541.03	2649.3	2686.37	2707.62	2741.6	2749.09	2700.23	2605.53	2468.52	2291.16	2085.3	1870.09	1673.22	1507.91	1382.07	1295.38	1237.31	1201.96	1181.07	1170.6	1166.34	1159.26	1144.63	1129.99	1130.7	1153.04	1192.04	1236.47	1279.43	1318.09	1343.06	1350.25	1339.18	1315.1	1284.6
PF3D7_0201600	Plasmodium exported protein (PHISTb), unknown function	1767.11	1857.64	1961.66	2090.44	2236.96	2377.74	2492.22	2583.23	2677.59	2797.03	2937.52	3070.24	3137.01	3091.48	2966.87	2777.95	2575.74	2393.47	2214.9	2030.56	1843.16	1654.04	1459.89	1270.76	1096.88	948.474	825.427	724.845	644.761	580.519	525.698	476.167	431.594	394.04	364.997	344.795	333.26	329.852	335.175	350.15	374.852	405.204	433.505	451.554	461.352	466.776	469.555	470.943
PF3D7_0201700	DnaJ protein, putative	9730.88	9342.76	8965.76	8586.88	8141.7	7551.15	6777.37	5858.5	4921.46	4107.64	3466.95	2982.48	2590.97	2232.37	1924.58	1678.77	1498.67	1415.62	1306.86	1206.43	1100.52	979.393	777.213	651.112	561.248	448.34	446.257	450.044	469.82	453.23	423.39	426.884	427.811	427.774	460.521	533.5	671.461	814.494	966.144	1113.25	1233.46	1328.69	1428.27	1469.68	1432.08	1339.42	1240.88	1083.06
PF3D7_0201800	knob associated heat shock protein 40 (KAHsp40)	7913.31	8263.13	8614.08	8934.8	9136.95	9089.77	8723.29	8051.07	7191.37	6446.73	5978.23	5768.23	5669.11	5536.05	5446.75	5431.73	5523.78	5670.43	5711.71	5584.44	5297.28	4854.86	4282.1	3631.28	2970.78	2378.78	1891.54	1516.87	1247.4	1068.24	961.479	910.529	894.065	890.375	889.573	886.676	879.352	870.528	867.704	874.521	890.12	918.544	954.382	983.32	996.153	989.244	968.35	941.135
PF3D7_0201900	erythrocyte membrane protein 3 (EMP3)	2043.02	2243	2416.59	2644.44	2971.43	3347.54	3832.13	4297.98	4838.94	5388.91	5894.72	6327.08	6629.12	6763.24	6759.92	6556.09	6197.13	5763.89	5224.5	4883.65	4605.27	3889.77	3436.27	3190.43	3007.64	2897.2	2748.95	2559.3	2348.25	2130.33	1924.19	1714.94	1517.99	1347.72	1224.14	1157.63	1146.71	1180.04	1244.9	1336	1448.98	1571.56	1681.65	1737.35	1740.99	1708.67	1657.65	1603.41
PF3D7_0202000	knob-associated histidine-rich protein (KAHRP)	48982.5	48581.9	48121.8	47397.2	46106.1	44220	42218.7	40384.6	38807.5	38296.9	39071.1	40838.6	42998.8	45149.8	47891.9	51223.5	54988.2	58340.7	60001	59292.1	56412.1	52113.5	47227.6	42460.3	38152.8	34449.5	31168.9	28023.8	24951.5	22226.6	19850.7	17689.4	15585.2	13553.6	11873.9	10734.9	10156.4	10070.5	10372.7	10923.6	11614.9	12339.6	12890.9	13116.5	13101.8	12920.4	12627.8	12279.6
PF3D7_0202100	Plasmodium exported protein (PHISTc), unknown function,liver stage associated protein 2 (LSAP2)	19925.1	17831.4	15783.9	13830.3	12004.9	10303.7	8705.62	7198.06	5859.04	4820.25	4113.78	3693.4	3454.5	3305.83	3262.8	3325.44	3464.71	3601.56	3624.54	3486.2	3194.82	2802.16	2380.63	1998.81	1690.35	1459.5	1293.98	1174.51	1097.01	1084.09	1155.79	1333.51	1634.38	2074.42	2654.19	3363.3	4178.49	5066.78	5964.46	6726.09	7196	7270.88	6952.77	6349.78	5569.75	4694.82	3771.72	2834.26
PF3D7_0202200	Plasmodium exported protein, unknown function	22747.3	22892.1	22910	22571.8	21659.1	20003.2	17694.9	14905.7	11803.1	8938.99	6640.69	4969.15	3820.02	3052.56	2597.11	2365.03	2276.63	2254.32	2233.63	2177.77	2066.01	1890.34	1680.48	1475.44	1298.45	1152.23	1027.67	914.907	811.612	730.1	682.775	679.591	727.937	836.372	1011.89	1251.58	1539.27	1849.56	2157.19	2425.25	2627.7	2760.05	2807.69	2757.36	2602.2	2348.03	2035.05	1705.43
PF3D7_0202300	Plasmodium exported protein (hyp11), unknown function	1052.31	1145.31	1221.86	1276.89	1315.8	1340.95	1353.08	1350.8	1338.88	1333.51	1350.25	1398.84	1481.33	1594.4	1733.89	1893.17	2080.94	2286.87	2473.21	2602.99	2655.72	2621.11	2506.31	2336.16	2130.16	1916.61	1727.68	1591.97	1511.27	1461.76	1417.55	1360.87	1296.48	1238.08	1194.06	1164.49	1146.21	1129.22	1103.14	1071.21	1050.73	1060.74	1105.45	1174.95	1258.08	1354.32	1456.43	1556.9
PF3D7_0202400	conserved Plasmodium protein, unknown function	680.176	692.269	695.116	639.387	589.707	614.037	736.183	872.389	1013.27	1316.94	1721.28	2209.01	2746.02	3280.7	3719.59	3886.23	3797.16	3813.82	3698.83	3519.99	3330.91	3639.54	3673.78	3487.69	3177.88	2840.49	2525.15	2256.39	1941.49	1604.39	1322.07	1159.86	1065.1	1012.93	996.863	1000.52	1018.66	1055.86	1069.7	1032.82	1011.21	977.616	890.719	867.645	832.875	793.452	755.532	722.377
PF3D7_0202500	early transcribed membrane protein 2 (ETRAMP2)	178348	171058	162899	153343	141705	127859	113780	100381	87187.5	76700.9	70087.6	66769.9	64946.1	63169.8	62464.8	63108.5	64983.1	67075.6	67592.4	65774.8	61620.4	55387.9	47762.9	39658.5	31938	25380.9	20242.3	16334.7	13421.2	11604	10971.7	11524.8	13157.6	15846	19663.4	24568	30171.7	35891.3	41115.4	44734.1	45800.9	44211.4	40320.6	35197.6	29677	24067.3	18478.6	12964.9
PF3D7_0202600	conserved Plasmodium protein, unknown function	1386.67	1338.25	1243.29	1114.77	1005.54	978.747	962.074	951.885	947.625	949.385	956.794	970.451	990.434	1014.54	1038.72	1064.15	1085.12	1097.84	1106.71	1116.46	1129.06	1141.99	1153.39	1149.96	1137.85	1118.29	1097.55	1081.51	1069.82	1053.52	1029.39	998.993	966.039	935.605	911.081	891.906	874.877	860.338	849.145	842.167	836.624	831.813	827.518	819.519	807.2	791.849	774.724	756.924
PF3D7_0202700	octaprenyl pyrophosphate synthase (OPP)	307.262	290.582	277.899	275.334	288.489	322.57	379.009	454.142	535.285	603.078	648.102	669.968	676.651	678.208	675.738	669.568	660.379	653.716	656.36	674.529	710.73	763.581	825.836	886.712	939.14	978.742	1001.56	1006.65	996.311	973.604	942.839	911.16	882.018	853.206	821.998	785.758	741.544	689.445	632.403	574.789	521.506	474.399	434.48	404.315	383.541	369.3	358.724	349.367
PF3D7_0202800	conserved Plasmodium protein, unknown function	592.152	642.231	689.198	728.88	763.392	803.532	865.591	953.252	1050.82	1129.21	1171.38	1183.96	1183.52	1178.55	1153.96	1108.59	1020.29	885.608	749.444	648.447	598.781	604.263	661.888	758.986	872.747	977.856	1067.93	1145.35	1206.01	1245.1	1266.42	1276.09	1274.62	1257.91	1229.14	1193.29	1153.28	1109.87	1074.57	1053.08	1044.41	1051.65	1075.71	1112.18	1161.88	1223.02	1290.73	1360.34
PF3D7_0202900	zinc finger protein, putative	618.371	567.255	525.019	499.835	498.558	527.33	588.667	677.172	776.694	859.738	908.873	923.831	920.099	913.644	899.039	872.948	816.809	724.468	633.755	577.649	567.062	597.08	652.974	715.97	777.311	839.412	900.57	952.91	991.265	1021.02	1052.69	1101.26	1169.11	1241.62	1301.3	1333.2	1328.09	1289.95	1225.62	1141.68	1048.12	951.608	859.832	785.396	730.579	693.725	671.401	658.619
PF3D7_0203000	conserved Plasmodium protein, unknown function	689.127	659.782	631.108	605.006	578.938	550.455	526.659	507.223	491.267	476.033	462.61	452.522	447.365	447.791	451.227	458.697	450.865	439.486	424.736	412.572	407.726	409.045	417.239	421.869	426.193	431.058	442.301	460.583	486.911	545.203	571.356	607.619	663.659	727.59	795.024	864.258	938.25	1017.76	1097.58	1168.15	1217.39	1238.74	1229.95	1182.48	1101.87	1008.73	857.458	718.384
PF3D7_0203100	protein kinase, putative	775.256	746.743	677.296	604.825	551.63	532.604	535.403	551.24	572.529	590.66	603.869	598.903	600.114	589.176	568.925	549.045	529.347	498.671	474.964	455.639	457.799	466.47	470.561	490.651	475.274	474.208	474.633	458.471	485.234	507.158	517.077	555.185	657.167	736.145	822.992	926.277	1039.46	1142.87	1229.94	1304.58	1366.89	1416.06	1435.21	1429.08	1399.66	1355.86	1304.53	1248
PF3D7_0203200	conserved Plasmodium protein, unknown function	985.629	1028.83	1069.38	1100.76	1115.96	1104.71	1064.51	1002.67	935.165	879.921	844.762	827.706	818.16	804.262	786.154	764.337	743.326	724.052	704.973	683.456	657.079	630.621	608.54	593.652	586.033	585.465	594.014	608.286	623.254	635.279	642.046	641.536	632.169	616.276	595.303	572.417	551.268	534.807	524.338	521.453	526.301	536.271	549.242	563.894	578.749	592.224	603.534	612.665
PF3D7_0203300	ERCC1 nucleotide excision repair protein, putative	384.074	401.064	419.756	443.951	475.655	516.415	567.297	627.852	693.366	751.729	795.958	823.555	835.688	832.127	811.307	777.131	731.855	682.375	640.695	612.432	596.936	598.164	623.725	675.084	746.215	823.593	895.438	955.916	1004.18	1039.12	1052.29	1034.89	978.176	892.529	805.316	737.04	693.592	669.098	655.049	644.149	637.282	633.283	632.266	636.854	643.498	649.693	654.011	655.872
PF3D7_0203400	conserved Plasmodium protein, unknown function	2141.07	2114.62	2083.42	2046.16	1994.33	1920.06	1819.16	1700.24	1574.8	1476.25	1426.42	1426.1	1474.4	1576.83	1749.71	1995.04	2301.64	2660.42	3084.99	3581.81	4164.67	4824.99	5554.14	6344.09	7174.16	8009.45	8773.77	9361.37	9745.87	10002.4	10158.7	10166.2	9902.68	9299.89	8478.43	7584.83	6714.18	5941.27	5315.68	4810.86	4381.67	4041.46	3831.59	3800.3	3919.86	4141.87	4410.36	4678.92
PF3D7_0203500	tRNA Glutamine	579.334	621.893	666.096	710.313	741.445	743.276	722.142	684.873	639.785	599.476	577.693	586.899	639.127	740.816	895.822	1103.75	1346.08	1575.82	1734.2	1800.11	1769.7	1647	1452.43	1220.38	989.576	790.387	631.64	509.963	417.73	354.952	315.87	291.61	272.531	253.659	240.484	237.885	244.675	256.19	274.734	307.522	365.619	456.023	581.264	739.497	912.64	1070.06	1194.83	1283.97
PF3D7_0203600	conserved Plasmodium protein, unknown function	198.269	213.162	229.136	248.146	273.146	307.422	353.093	407.773	461.591	499.242	514.321	508.033	490.224	471.925	454.42	439.001	419.457	393.882	374.454	369.209	380.502	407.699	447.571	494.755	546.223	598.734	648.432	690.435	719.861	735.651	737.609	726.066	703.16	671.658	636.213	598.943	561.61	526.171	493.53	464.658	441.022	423.344	411.668	407.25	409.513	417.378	428.217	439.507
PF3D7_0203700	nucleolar preribosomal assembly protein, putative	2418.7	2408.16	2388.8	2354.76	2298.48	2217.85	2114.91	2005.03	1919.3	1893.05	1937.59	2036.27	2160.05	2283.74	2406.99	2510.26	2595.18	2656.24	2664.84	2613.91	2521.57	2388.5	2214.32	2009.07	1783.52	1561.23	1359.72	1186.12	1044.43	934.786	856.833	806.02	779.91	775.196	787.239	813.678	849.937	888.394	923.156	954.803	985.648	1020.28	1056.17	1080.18	1083.7	1065.87	1034.31	997.624
PF3D7_0203800	conserved Plasmodium protein, unknown function	471.137	422.63	383.897	362.194	362.62	389.659	443.468	518.232	598.447	663.448	702.95	716.767	713.048	701.658	685.938	668.981	645.178	614.49	584.485	559.237	539.461	525.759	516.614	510.765	509.879	516.198	526.854	534.982	538.228	538.406	536.443	535.105	535.977	537.583	539.45	540.825	539.473	531.24	516.961	499.121	480.504	464.183	452.779	449.233	454.665	468.965	489.545	513.226
PF3D7_0203900	5'-3' exonuclease, N-terminal resolvase-like domain, putative	290.348	299.521	308.751	320.014	336.699	362.49	399.937	447.906	499.928	545.105	578.247	600.287	618.08	639.385	663.704	690.362	718.085	747.474	784.202	831.296	887.86	949.552	1011.8	1070.27	1118.03	1150.34	1161.26	1145.28	1101.68	1038.05	961.531	878.186	792.453	711.252	645.329	599.753	571.783	553.68	539.453	527.749	521.095	519.391	522.275	528.781	538.544	551.002	564.433	577.336
PF3D7_0204000	conserved Plasmodium protein, unknown function	205.779	221.796	236.481	249.015	262.05	277.849	298.881	324.771	350.11	366.993	373.049	369.753	361.837	352.106	338.054	322.308	307.649	296.713	291.015	290.437	295.232	305.006	319.096	400.518	438.956	451.117	455.95	459.046	460.814	458.701	444.844	422.497	402.816	386.283	361.299	315.172	268.667	260.015	255.269	252.434	251.624	261.213	279.409	292.047	301.709	310.225	318.048	324.894
PF3D7_0204100	conserved Plasmodium protein, unknown function	1361.2	1297.24	1235.03	1216.42	1156.5	1085.4	1007.41	922.545	829.305	724.593	633.175	611.236	661.22	639.629	660.612	666.857	693.804	708.556	705.729	699.016	702.736	706.008	703.057	731.907	788.772	899.969	1068.79	1284.4	1561.12	1889.69	2255.78	2609.05	2890.89	3040.47	3035.08	2933.77	2769.98	2624	2526.19	2432.34	2311.91	2117.8	1965.41	1778.88	1600.3	1450.4	1308.34	1170.18
PF3D7_0204200	conserved Plasmodium protein, unknown function	6104.05	5755.15	5458.95	5224.64	5015.16	4775.88	4480.01	4129.62	3777.3	3511.28	3369.76	3338.12	3357.63	3366.46	3368.24	3356.93	3363.41	3402.55	3443.43	3465.15	3447.04	3389.06	3306.99	3231.31	3187.91	3190.92	3231.12	3268.05	3286.96	3303.18	3335.98	3399.85	3504.28	3673.76	3939.98	4325.56	4823.12	5399.08	5968.26	6396.06	6604.41	6567.11	6337.61	6016.22	5645.21	5232.58	4788.1	4324.73
PF3D7_0204300	conserved Plasmodium protein, unknown function	855.468	837.64	823.189	815.949	816.659	821.849	827.419	833.11	845.932	871.334	911.546	962.868	1015.13	1057.36	1088.69	1104.16	1115.87	1130.92	1140.98	1138.19	1116.32	1077.57	1027.17	970.974	912.843	857.183	809.228	771.994	742.869	713.592	681.955	645.691	607.842	571.261	537.923	509.687	487.575	470.156	453.89	437.425	421.173	405.266	388.724	370.037	348.904	327.433	306.438	286.053
PF3D7_0204400	dynein light chain, putative	2521.68	2472.46	2426.14	2387.09	2345.57	2281.67	2181.86	2051.47	1912.38	1802.73	1739.72	1719.02	1718.77	1720.66	1729.35	1747.88	1784.84	1844.27	1921.49	2007.57	2086.79	2137.35	2139.13	2092.5	2023.52	1947.63	1863	1774.93	1690.6	1617.56	1567.57	1555.94	1587.07	1648.94	1719.86	1775.85	1799.23	1798.7	1797.8	1793.39	1764.8	1708.56	1632.95	1569.37	1534.1	1526.29	1535.46	1550.59
PF3D7_0204500	aspartate aminotransferase,aspartate transaminase (AspAT)	2173.62	2201.95	2226.94	2244.74	2239.44	2201.25	2123.11	2016.23	1911.25	1850.94	1852.87	1905.92	1973.05	2022.07	2074.04	2141.58	2238.81	2362.6	2480.92	2566.24	2609.63	2603.29	2540.42	2444.42	2344.63	2263.57	2199.9	2136.66	2058.47	1967.43	1866.07	1760.46	1652.45	1539.99	1425.76	1311.16	1198.83	1097.46	1013.36	946.215	894.684	858.545	838.9	837.997	855.558	886.483	924.295	963.476
PF3D7_0204600	conserved Plasmodium protein, unknown function	432.955	441.23	449.895	459.828	471.376	485.541	501.932	517.934	538.069	564.276	603.195	654.644	712.996	770.521	820.183	846.032	819.017	831.308	852.317	864.154	862.543	844.093	808.676	760.733	706.372	653.076	605.339	581.935	575.285	551.707	524.833	498.551	485.923	476.103	466.287	453.542	435.125	413.918	394.389	379.6	370.494	366.747	366.985	369.71	373.384	376.197	378.124	379.554
PF3D7_0204700	hexose transporter (HT)	15765.6	16062.5	16282.5	16319.2	16031.8	15291.6	14133.3	12645.1	10992.5	9695.52	9052.36	9070.94	9553.91	10331.1	11599.9	13444.8	15816	18463.2	20983.4	23022.9	24304.2	24692.3	24187.3	22988.1	21352.3	19702	18263.2	17043.2	15979.4	15186.7	14711.7	14494.6	14297.9	13891.9	13267.1	12465.3	11521	10561.4	9667.93	8802.82	7925.24	7128.22	6491.61	6097.99	5940.49	5927.63	5964.95	5983.46
PF3D7_0204800	3'-5' exonuclease, putative	1207.37	1298.94	1387.29	1465.78	1519.3	1529.58	1492.03	1413.42	1313.7	1218.63	1143.01	1093.26	1069.42	1065.11	1077.21	1107.07	1140.89	1164.38	1185.33	1216.07	1258.99	1311.52	1367.74	1423.77	1472.78	1500.98	1502.35	1474.18	1421.98	1356.55	1281.14	1192.92	1092.82	995.938	915.57	859.092	826.936	811.865	805.159	804.821	814.949	832.047	850.878	873.609	904.778	941.788	979.201	1013.16
PF3D7_0204900	ubiE/COQ5 methyltransferase, putative	829.471	830.74	820.505	801.454	777.777	753.678	731.819	713.62	701.286	695.934	695.962	701.445	710.413	718.536	728.451	745.812	771.752	807.257	852.11	902.046	964.289	1053.76	1183.66	1357.36	1561.13	1769.79	1952.8	2077.59	2130.7	2119.39	2045.82	1921.77	1759.12	1575.78	1405.04	1270.71	1178.84	1122.51	1090.71	1071.08	1062.66	1064.59	1079.75	1114.65	1165.09	1221.13	1276.22	1326.9
PF3D7_0205000	conserved Plasmodium protein, unknown function	410.866	420.735	429.964	439.163	450.803	468.487	494.481	527.061	558.728	579.661	586.741	583.074	575.747	571.103	568.41	566.814	560.255	545.244	529.219	520.547	524.398	541.602	571.754	612.546	656.472	692.032	714.257	721.738	711.522	692.841	673.596	659.464	653.135	657.799	677.428	712.706	760.342	813.624	865.329	911.19	949.415	971.408	972.424	964.941	954.496	942.555	930.841	920.562
PF3D7_0205100	conserved Plasmodium protein, unknown function	411.248	409.382	410.987	419.549	437.594	469.887	518.43	579.942	643.601	693.465	723.16	734.525	733.851	725.58	708.002	681.705	641.171	585.675	527.096	473.196	426.522	391.412	370.867	363.658	366.523	374.454	382.621	393.015	405.409	416.2	422.472	423.569	422.616	424.607	431.546	443.394	457.009	466.138	467.138	463.446	459.503	457.244	457.196	456.217	453.558	451.429	451.402	453.961
PF3D7_0205200	conserved Plasmodium protein, unknown function	422.875	382.611	352.724	341.291	352.895	388.508	446.256	519.492	594.335	656.066	698.877	724.141	740.765	754.49	760.842	757.794	729.063	666.735	587.788	507.592	437.118	383.579	348.103	330.671	327.275	328.862	327.036	325.568	327.289	329.706	327.153	317.627	305.58	297.955	297.744	303.822	311.273	315.08	314.082	309.678	303.458	297.539	293.749	293.566	298.812	310.647	327.021	345.27
PF3D7_0205300	conserved Plasmodium protein, unknown function	592.175	525.933	465.81	422.809	401.872	402.611	425.017	466.384	515.837	557.768	583.531	592.786	593.713	592.403	584.011	565.566	526.713	465.105	398.653	343.074	305.106	286.966	285.972	297.456	314.347	327.914	335.473	336.209	329.056	314.967	294.675	271.897	251.641	237.929	232.406	234.068	240.103	246.244	251.943	259.057	268.958	281.009	293.652	306.756	322.903	343.613	365.741	386.2
PF3D7_0205400	conserved Plasmodium protein, unknown function	1127.55	1139.76	1159.95	1187.1	1213.09	1231.84	1237.68	1229.73	1210.95	1192.33	1182.29	1185.66	1203.51	1237.42	1293.51	1370.01	1465.87	1572.99	1686.83	1795.93	1885.99	1931.01	1903.82	1796.29	1635.85	1465.22	1310.77	1189.02	1099.65	1032.15	981.531	944.719	921.444	905.228	886.478	856.746	814.612	767.499	724.506	692.221	671.281	661.216	663.624	679.54	708.463	749.042	796.026	844.177
PF3D7_0205500	DNA-directed RNA polymerase II 16 kDa subunit, putative	2193.97	2331.82	2462.25	2570.49	2626.27	2595.59	2479.29	2305.55	2114.6	1965.59	1884.57	1862.83	1866.26	1869.19	1901.61	1981.04	2123.27	2322.99	2539.56	2754.28	2972.7	3173.61	3329.26	3437.93	3528.28	3610.84	3660.01	3608.39	3410.55	3144.28	2868.7	2616.03	2383.48	2160.48	1966.57	1812.08	1687.85	1580.75	1490.72	1414.33	1354.71	1313.87	1295.02	1314.82	1373.3	1459.51	1559.31	1660.71
PF3D7_0205600	conserved Plasmodium protein, unknown function	839.379	878.839	919.051	955.121	980.526	985.724	975.67	959.59	942.262	924.35	905.491	887.037	873.754	869.935	874.077	885.118	910.807	961.724	1035.85	1116.81	1189.17	1250.84	1311.93	1380.01	1449	1510.03	1564.64	1608.57	1640.65	1660.91	1661.01	1631.09	1563.22	1466.88	1361.44	1260.25	1171.13	1098.07	1040.17	993.907	959.229	937.107	929.261	935.764	953.121	975.687	998.967	1020.11
PF3D7_0205700	conserved Plasmodium protein, unknown function	1378.72	1461.95	1546.06	1628.45	1691.03	1713.02	1681	1601.23	1498.07	1401.21	1321.85	1256.97	1192.16	1113.89	1028.7	943.152	855.756	766.248	685.182	618.704	567.478	534.052	521.457	533.817	568.048	611.566	649.388	676.073	693.217	701.974	699.271	684.762	659.11	628.587	602.731	587.962	585.274	589.898	596.91	603.465	609.837	615.651	620.829	624.749	625.475	621.917	613.276	599.862
PF3D7_0205800	conserved Plasmodium protein, unknown function	768.32	746.966	729.915	721.723	722.803	733.427	751.449	776.236	803.535	828.833	849.148	865.108	880.564	900.453	925.168	950.353	959.654	939.469	899.993	858.077	828.19	813.347	822.186	869.358	960.817	1092.97	1263.28	1448.64	1631.81	1809.55	1973.28	2114.98	2214.44	2243.72	2201.36	2093.42	1925.97	1722.67	1515.98	1320.98	1135.3	964.166	813.991	693.6	601.612	529.188	469.226	415.44
PF3D7_0205900	proteasome 26S regulatory subunit, putative	2095.62	2141.22	2182.95	2217.2	2193	2148.05	2071.61	1959.98	1925.01	1881.77	1898.56	1980.69	2108.72	2284.96	2517.22	2735.75	2891.6	3111.43	3323.23	3450.79	3711.74	4003.66	4165.19	4353.71	4615.28	4802.78	4969.85	5091.72	5155.75	5170.16	5052.12	4950.81	4726.91	4577.46	4343.25	4139.44	3827.41	3722.28	3655.18	3655.83	3596.61	3739.04	3863.15	4095.34	4423.55	4907.96	5317	5712.18
PF3D7_0206000	DNA repair endonuclease, putative	895.199	973.483	1071.52	1128.2	1143.52	1121.5	1056.45	967.023	958.693	964.193	976.062	990.2	994.536	957.682	829.604	791.694	752.366	717.154	687.518	661.305	639.054	630.142	774.214	890.815	900.684	892.779	866.624	838.021	814.169	791.132	768.767	750.441	739.822	740.244	738.558	717.577	699.313	724.672	789.636	870.608	938.617	981.04	998.93	996.055	976.222	934.16	872.378	795.167
PF3D7_0206100	iron-sulfur assembly protein, putative (SufE)	981.375	958.482	938.057	921.288	904.061	879.942	847.489	811.971	782.904	768.921	772.716	792.485	827.077	873.843	930.397	991.005	1057.07	1126.55	1196.88	1267.72	1327.53	1362.94	1358.5	1307.49	1223.69	1132.62	1046.61	967.745	896.486	835.939	787.164	753.63	733.749	722.622	716.802	713.465	711.452	712.886	715.507	712.714	700.315	673.076	630.015	579.942	529.806	480.644	431.339	381.014
PF3D7_0206200	metabolite/drug transporter, putative	5838.96	5411.09	4988.61	4564.12	4125.52	3652.01	3161.06	2679.29	2233.08	1872.16	1612.35	1442.87	1341.51	1285.73	1265.08	1271.44	1284.61	1285.39	1271.83	1245.23	1207.44	1162.11	1109.27	1052.93	994.825	939.456	903.407	906.388	968.831	1111.15	1354.03	1718.07	2213.74	2834.18	3534.93	4253.05	4920.32	5510.24	5987.86	6251.42	6223.52	5983.69	5630.6	5249.43	4870.09	4479.39	4074.45	3658.97
PF3D7_0206300	conserved Plasmodium protein, unknown function, pseudogene	2884.03	2798.39	2707.35	2624.66	2559.29	2519.81	2498.34	2495.83	2532.48	2615.31	2740.5	2881.78	2997.03	3058.25	3061.47	3005.45	2925.31	2835.14	2672.26	2488.43	2318.35	2173.09	2050.61	1943.19	1847.41	1718.99	1563.63	1369.39	1219.39	1090.81	1018.97	994.99	975.635	959.778	942.613	938.205	957.876	996.048	1048.53	1106.98	1172.59	1240.16	1303.06	1336.71	1335.83	1312.31	1280.64	1251.95
PF3D7_0206500	conserved Plasmodium protein, unknown function	1457.56	1417.58	1374.17	1336.05	1319.42	1345.38	1290.65	1166.97	1125.57	1112.67	1116.56	1136.51	1162.01	1176.96	1177.28	1164.03	1109.22	1059.67	901.202	775.891	747.965	737.837	749.496	832.99	982.264	1049.11	1070.98	1047.26	1003.01	950.792	899.816	848.331	795.433	739.166	700.887	687.889	706.129	744.045	795.526	856.702	928.673	991.983	1042.68	1064.58	1044.63	977.644	900.486	844.936
PF3D7_0206600	transcription factor, putative	1145.49	1208.03	1268.14	1322.99	1358.17	1358.93	1321.06	1245.32	1134.21	1024.38	942.204	894.112	872.626	870.905	904.409	980.936	1105.35	1265.94	1426.01	1556.47	1646.11	1676.32	1635.07	1526.14	1372.38	1206.02	1049.03	912.847	801.504	719.973	670.971	652.49	654.498	663.314	670.849	671.857	662.815	645.139	624.4	602.768	581.201	563.117	551.744	552.1	565.232	587.755	616.025	646.767
PF3D7_0206700	adenylosuccinate lyase (ASL)	1446.34	1436.62	1428.87	1422.19	1409.03	1384.01	1346.23	1301.47	1266.01	1258.65	1286.47	1345.07	1425.67	1522.22	1642.8	1784.8	1940.54	2086.49	2194.03	2239.6	2212.98	2130.45	2002.73	1852.34	1703.34	1576.34	1475.23	1396.74	1330.82	1268.74	1207.93	1153.44	1108.49	1076.19	1061.22	1065.46	1083.59	1104.73	1122.26	1131.9	1134.72	1130.77	1119.18	1103.12	1082.03	1050.15	1011.42	971.509
PF3D7_0206800	merozoite surface protein 2 (MSP2)	11752.6	11192.9	10636.7	10043.1	9361.63	8547.85	7611.09	6593.54	5601.7	4777.99	4167.11	3756.65	3504.32	3371.54	3348.25	3410.84	3503.4	3552.31	3512.91	3379.55	3170.11	2938.74	2757.17	2703.64	2858.16	3294	4069.54	5215.87	6770.12	8819.21	11387.5	14398	17605.6	20720.9	23540.4	26011.9	28059.6	29669.2	30765.6	31105.9	30616.8	29228.9	27118.1	25084.1	23571.8	22656.1	22174.7	21916.2
PF3D7_0206900	merozoite surface protein 5 (MSP5)	2923.37	2724.5	2532.36	2347.21	2161.77	1970.37	1776.6	1584.13	1404.17	1256.08	1149.74	1094.23	1100.47	1172.66	1305.98	1482.03	1661.86	1799.77	1885.15	1919.19	1902.36	1846.59	1764.39	1661.74	1546.86	1433.26	1334.39	1259.97	1222.26	1240.24	1334.58	1522.46	1812.25	2198.99	2667.96	3202.43	3779.14	4376.97	4962.64	5464.64	5818.93	6020.03	6104.49	6128.92	6093.02	6013.59	5913.52	5811.02
PF3D7_0207000	merozoite surface protein 4 (MSP4)	11941	11592.2	11207.7	10737.8	10115	9313.54	8339.36	7241.26	6132.58	5246.38	4711.66	4525.17	4553.7	4645	4744.61	4803.36	4844.67	4890.56	4935.93	4995.06	5077.27	5191.3	5349.18	5545.35	5747.63	5967.99	6287.66	6879.15	7870.82	9296.22	11126.5	13259.4	15440.9	17228.4	18286	18481.8	17871.2	16822.5	15673.4	14457.2	13030.2	11544.9	10196.2	9101.87	8275.68	7668.44	7200.98	6793.81
PF3D7_0207100	conserved Plasmodium protein, unknown function	1981.54	1858.15	1677.41	1525.11	1416.15	1271.64	1108.02	1027.38	953.608	886.779	842.189	828.247	822.774	826.379	841.502	871.547	917.026	967.913	1054.37	1110.77	1157.17	1170.82	1171.62	1163.49	1149.4	1140.11	1143.28	1158.74	1183.89	1217.38	1342.47	1529.01	1760.64	2035.86	2342.2	2676.91	3054.27	3398.63	4026.53	4264.09	4471.6	4731.61	4925.89	5010.98	4991.19	4894.54	4760.92	4623.19
PF3D7_0207200	iron-sulfur assembly protein, putative	3416.73	3177.27	2952.72	2725.27	2500.74	2277.15	2046.76	1807.85	1570.02	1355.59	1174.02	1027.77	922.647	862.048	832.965	821.544	801.364	758.121	707.258	667.921	656.138	678.921	735.451	815.761	900.385	962.606	999.67	1026.72	1054.07	1079.46	1099.49	1124.69	1175.04	1265.96	1393.49	1540.75	1682.35	1793.76	1860.43	1872.49	1829.58	1722.49	1566.07	1403.91	1261.29	1142	1039.07	943.957
PF3D7_0207300	serine repeat antigen 8 (SERA8)	303.204	287.425	276.874	274.036	278.621	289.949	308.326	332.234	356.022	372.67	380.207	380.641	377.725	373.817	367.597	358.811	340.994	310.735	276.034	243.077	215.324	197.094	189.83	193.302	204.532	217.162	226.831	234.301	240.158	243.231	239.678	229.337	217.935	210.966	210.466	215.81	224.066	230.704	231.862	227.256	219.247	211.17	204.972	201.615	202.227	205.256	209.004	212.325
PF3D7_0207400	serine repeat antigen 7 (SERA7)	784.869	797.677	805.671	808.875	807.334	798.452	781.54	754.479	720.126	914.907	861.243	741.769	722.553	527.917	435.17	377.842	327.421	351.54	382.056	454.268	499.571	643.075	813.292	999.718	1365.38	1906.75	2529.23	3034.06	3456.79	3775.33	3935.58	3900.31	3664.52	3294.37	2878.5	2422.36	2162.56	2014.7	1942.34	1918.02	1916.03	1911.76	1897.69	1890.76	1902.67	1941.03	1999.41	2251.85
PF3D7_0207500	serine repeat antigen 6 (SERA6)	1395.38	1359.06	1322.98	1286.17	1245.12	1190.36	1111.04	986.477	915.715	850.721	789.222	756.265	708.997	631.769	522.436	451.54	395.107	402.448	398.595	437.706	548.694	761.05	1103	1570.95	2288.48	3112.23	4003	4937.09	5828.61	6529.95	6963.88	7039.79	6727.73	6129.81	5439.88	4805.13	4299.54	3995.31	3887.17	3841.48	3856.92	3905.48	3990.65	4153.22	4414.52	4767.09	5163.65	5559.17
PF3D7_0207600	serine repeat antigen 5 (SERA5)	12509.4	11767.3	11182.4	10602.6	9977.26	9268.71	8485.86	7671.22	6952.89	6439.48	5809.98	5301.65	4869.72	4451.38	3955.97	3633.77	3315.2	3133.28	2839.56	2574.22	2438.68	2461.91	3525.66	5529.11	8866.59	14145.8	20343.5	27630.8	35457.3	43037.3	48300.5	50588.2	50312.6	47693.8	43607.8	39099	34943.9	31646.9	29380.1	27948.5	26936	26029.5	26110.5	26656	27499.4	28804.2	30556.3	32425.5
PF3D7_0207700	serine repeat antigen 4 (SERA4)	1050.81	1011.96	986.321	975.598	974.819	976.445	974.602	970.231	962.607	946.782	916.916	871.276	810.238	734.688	643.57	544.645	441.732	345.204	273.472	244.15	274.547	386.265	604.137	954.484	1458.33	2119.62	2912.48	3763.86	4587.89	5312.38	5840.95	6101.34	6030.34	5689.64	5240.69	4809.34	4449.75	4183.76	3994.85	3839.33	3694.1	3557.5	3458.05	3441.83	3518.03	3667.77	3855.12	4047.7
PF3D7_0207800	serine repeat antigen 3 (SERA3)	1120.96	1092.3	1065.59	1047.32	1041.68	1045.45	1050.14	1049.3	1050.36	1088.03	1082.83	1021.51	968.963	928.485	835.374	766.047	725.183	683.089	623.812	554.302	500.498	496.678	566.677	707.879	905.119	1153.27	1455.7	1784.12	2107.24	2402.03	2616.38	2704.99	2655.2	2506.2	2331.8	2188.05	2092.69	2034.13	1984.31	1905.7	1788.9	1652.51	1522.76	1414.62	1354.83	1347.27	1367.93	1395.17
PF3D7_0207900	serine repeat antigen 2 (SERA2)	114.348	114.674	118.022	127.659	144.706	171.017	209.167	256.612	307.205	349.884	376.057	384.149	378.931	364.416	339.084	307.311	267.47	220.192	175.71	141.797	121.729	116.639	126.11	148.463	180.399	215.968	247.785	265.933	280.488	291.974	294.663	293.706	287.364	271.668	251.291	243.892	245.782	251.086	257.317	270.17	295.837	314.668	328.783	342.128	358.01	377.091	410.741	426.44
PF3D7_0208000	serine repeat antigen 1 (SERA1)	297.373	310.062	323.144	336.03	348.654	360.632	374.262	389.805	403.008	407.861	403.686	391.521	374.595	355.098	331.371	309.302	296.096	276.436	245.342	219.205	218.113	228.864	266.372	308.247	349.284	397.805	458.306	532.506	621.681	714.006	793.633	839.412	877.739	892.03	842.342	827.867	822.616	836.027	886.562	1056.03	1165.6	1249.43	1327.43	1400.86	1475.46	1596.06	1700.06	1655.82
PF3D7_0208100	unspecified product	547.509	551.305	553.822	553.436	551.4	551.785	559.265	573.491	585.819	583.271	577.468	571.933	577.053	615.502	662.106	708.299	734.934	698.965	705.76	732.534	781.921	853.392	938.741	1019.28	1154.11	1307.57	1414.91	1489.47	1534.07	1541.62	1514.29	1460.9	1399.97	1350.06	1299.9	1221.18	1144.89	1088.31	1074.05	1044.6	979.841	931.879	986.299	1017.99	1039.37	1063.54	1079.87	1090.91
PF3D7_0208200	RNA binding protein, putative	3549.8	3716.9	3878.13	4016.75	4092.87	4054.5	3873.87	3564.23	3196.7	2892.57	2716.23	2669.99	2712.24	2796.6	2922.55	3074.57	3277.54	3534.27	3799.2	4023.58	4176.67	4217.88	4107.39	3847.14	3482.22	3092.22	2728.53	2423.06	2191.81	2027.7	1915.88	1837.41	1770.2	1692.19	1598.72	1494.72	1393.52	1317.04	1272.32	1252.8	1250.15	1259.81	1277.35	1298.05	1326.99	1369.05	1421.17	1478.36
PF3D7_0208300	conserved Plasmodium protein, unknown function	1094.53	1062.46	1048.03	1014.89	950.664	944.461	955.12	940.946	916.202	881.627	889.236	914.068	940.931	971.137	1007.16	1041.08	1076.63	1114.21	1151.09	1175.92	1185.48	1173.41	1134.75	1079.15	1008.74	936.111	867.138	805.686	737.359	670.79	618.745	582.329	557.799	545.038	543.15	554.756	546.024	548.336	552.831	556.718	558.977	549.778	537.234	504.55	500.966	494.242	478.216	457.993
PF3D7_0208400	conserved Plasmodium protein, unknown function	1251.4	1235.54	1241.96	1239.39	1227.21	1205.02	1174.14	1140.51	1124.19	1119.72	1113.91	1114.09	1123.94	1137.71	1150.01	1147.22	1146.87	1165.24	1195.27	1234.98	1271.86	1311.64	1344.66	1365.49	1402.25	1426.62	1450.54	1479.4	1516.61	1557.98	1599.65	1621.04	1614.33	1661.55	1688.49	1675.41	1642.31	1650.75	1665.99	1655.12	1626.72	1648.37	1633.01	1592.52	1534.41	1493.9	1451.4	1399.91
PF3D7_0208500	acyl carrier protein (ACP)	564.568	590.48	613.29	628.959	633.011	621.797	597.051	566.065	531.672	496.619	464.363	438.913	425.097	427.212	447.826	494.751	574.425	691.114	844.394	1025.96	1226.91	1429.13	1611.53	1765.34	1888.86	1983.54	2049.71	2081.17	2073.93	2041.21	1995.34	1950.84	1907.95	1856.53	1792.7	1712.84	1611.3	1492.55	1366.22	1235.07	1103.85	985	886.072	813.768	764.742	727.668	696.218	666.378
PF3D7_0208600	ribosome-recycling factor, putative (RRF)	676.214	743.643	805.92	856.289	885.708	884.1	855.825	811.255	759.736	710.93	671.527	645.63	634.46	637.284	650.391	674.571	711.627	763.378	823.495	882.031	933.845	987.832	1055.17	1138.46	1228.83	1310.27	1373.27	1407.94	1411.3	1386.51	1335.77	1260.93	1172.5	1083.15	1004.11	943.198	904.468	886.38	881.47	881.936	879.559	871.936	861.358	848.773	833.435	811.771	785.126	756.224
PF3D7_0208700	conserved Plasmodium protein, unknown function	1202.47	1280.65	1345.55	1393.06	1415.14	1405.36	1361.78	1289.47	1212.19	1164.03	1160.73	1202.58	1280.29	1386.55	1532.03	1713.93	1934.42	2177.31	2391.67	2539.01	2605.24	2593.49	2513.54	2389.42	2247.41	2107.83	1974.71	1841.97	1710.1	1585.54	1470.56	1365.68	1266.46	1171.32	1083.04	1006.57	948.231	915.868	907.265	914.036	929.501	949.277	981.347	1034.36	1108.47	1203.14	1310.87	1423.15
PF3D7_0208800	conserved Plasmodium protein, unknown function	1055.81	1116.6	1180.29	1246.42	1308.83	1362.3	1406.43	1441.24	1464.81	1479.01	1483.29	1476.95	1463.24	1448.22	1442.56	1452.73	1477.42	1509.9	1534.07	1542.14	1531.61	1502.15	1453.91	1389.51	1321.51	1265.55	1223.91	1185.16	1146.68	1118.58	1110.15	1120.79	1136.12	1140.07	1131.46	1113.17	1082.87	1036.44	978.884	915.999	853.352	789.973	723.228	660.735	607.148	562.803	525.15	490.993
PF3D7_0208900	6-cysteine protein (P230p)	168.641	178.655	189.641	207.84	236.848	272.521	310.26	350.547	385.085	409.52	417.49	411.053	398.766	388.376	370.275	339.305	301.23	258.616	221.024	192.135	173.139	163.859	164.23	169.699	174.694	177.536	182.88	192.497	193.132	188.619	181.101	172.687	165.809	163.95	167.238	175.471	184.315	189.337	190.522	190.501	191.117	193.601	197.751	201.929	208.07	214.907	221.572	227.159
PF3D7_0209000	6-cysteine protein (P230)	335.529	331.865	314.813	303.225	319.906	350.743	398.453	435.441	476.129	494.239	494.189	488.342	477.981	463.362	444.502	421.25	388.634	353.627	326.59	306.819	287.401	275.012	266.713	258.269	251.132	237.517	216.926	192.218	177.852	162.711	160.77	156.229	154.184	157	165.118	181.034	202.043	218.328	225.844	219.908	211.953	218.207	234.654	256.795	288.581	338.141	372.407	398.065
PF3D7_0209100	phospholipase A2, putative	1253.39	1229.45	1211	1201.51	1198.09	1194.62	1188.02	1180.67	1177.12	1181.25	1191.19	1202.25	1208.08	1202.99	1189.64	1171.04	1142.59	1100.6	1057.29	1018.57	984.306	959.918	948.673	949.85	956.624	961.836	964.009	960.656	951.688	939.746	924.41	905.839	885.032	864.957	847.582	832.129	817.264	803.493	791.379	779.139	763.568	746.726	732.23	721.896	715.952	713.107	710.495	705.948
PF3D7_0209200	3'exoribonuclease, putative	1583.37	1586.92	1592.98	1603.32	1608.58	1594.88	1553.11	1489.47	1422.24	1375.27	1355.46	1352.14	1340.75	1301.56	1248.03	1192.27	1144.31	1108.57	1079.32	1055.2	1027.76	1000.47	993.284	1017.78	1074.04	1149.19	1220.21	1264.91	1274.96	1256.2	1215.51	1160.29	1091.15	1013.77	938.142	871.715	814.716	765.11	723.156	691.372	672.952	665.835	665.186	665.221	669.479	678.51	688.772	697.234
PF3D7_0209300	2C-methyl-D-erythritol 2,4-cyclodiphosphate synthase (IspF)	477.803	471.457	469.846	478.303	500.848	543.673	609.28	694.344	786.247	867.311	931.699	984.32	1039.84	1115.61	1212.77	1321.02	1405.08	1430.77	1411.29	1370.05	1323.4	1277.55	1230.48	1177.96	1125.2	1082.96	1047.81	1015.07	980.991	945.876	905.406	863.5	824.645	792.183	767.603	747.776	723.654	687.849	641.56	588.729	532.908	476.787	423.811	379.382	344.545	317.513	295.477	275.62
PF3D7_0209400	conserved protein, unknown function	1032.2	1080.37	1119.28	1145.12	1151.06	1129.66	1081.76	1013.11	936.609	872.331	831.309	813.641	810.072	809.699	815.871	834.998	875.769	942.116	1027.55	1121.8	1217.6	1311.24	1402.15	1491.02	1573.36	1635.11	1665.61	1660.66	1622.49	1562.39	1483.11	1386.82	1273.44	1151.67	1037.19	939.218	862.149	808.983	778.492	766.065	769.643	790.165	829.364	887.6	962.126	1044.53	1125.82	1200.33
PF3D7_0209500	conserved Plasmodium protein, unknown function	286.302	280.771	275.846	273.265	275.545	286.019	304.808	328.958	351.732	363.847	364.212	356.192	343.466	327.151	303.921	276.23	242.705	203.894	165.836	133.63	109.256	93.4898	86.1197	85.2797	88.6127	92.7094	95.1073	95.2585	93.699	92.3226	93.3066	99.3013	113.099	137.649	174.959	225.823	289.826	364.21	445.933	529.068	606.408	667.483	704.783	711.849	686.055	636.464	573.583	506.373
PF3D7_0209600	transporter, putative	726.77	719.166	708.404	693.427	677.711	663.22	653.409	650.538	650.712	648.283	640.157	634.521	649.551	656.287	695.847	705.361	684.414	593.9	497.495	424.479	351.773	317.924	334.448	390.717	508.057	702.687	909.096	1116.33	1316.59	1521.62	1738.01	1964.56	2176.54	2336.67	2419.34	2421.56	2345.16	2196.5	2034.13	1912.85	1791.64	1706.45	1675.83	1692.82	1768.67	1889.85	2043.69	2242.18
PF3D7_0209700	RING zinc finger protein, putative	1876.63	2007.83	2131.49	2227.51	2278.3	2269.72	2205.86	2104.94	2002.13	1927.1	1887.37	1873.68	1854.18	1796.72	1706.8	1586.46	1468.76	1384.93	1337.62	1312.16	1294.15	1270.94	1242.64	1219.67	1204.99	1192.66	1179.74	1160.51	1134.62	1109.14	1084.96	1057.19	1022.23	987.269	968.798	981.513	1032.83	1122.68	1244.98	1386.13	1531.72	1660.88	1756.15	1808.42	1814.05	1783.45	1728.67	1661.45
PF3D7_0209800	ATP-dependent RNA helicase UAP56 (UAP56)	9340.22	9351.6	9355.62	9339.37	9253.99	9030.36	8650.72	8161.15	7721.22	7546.89	7721.45	8189.97	8776.01	9317.19	9904.57	10548	11272.3	11996.8	12518.9	12716	12553.9	12139.8	11613.3	11106.8	10661.8	10285.5	9944.48	9603.18	9242.96	8836.85	8326.71	7675.92	6894.38	6062.08	5285.16	4635.76	4152.62	3853.27	3725.41	3724.1	3790.77	3892.72	4018.34	4147.29	4295.1	4472.83	4664.22	4851.99
PF3D7_0209900	putative ncRNA	726.467	834.055	939.667	1032.86	1097.03	1119.16	1106.95	1074.82	1028.68	973.479	911.135	847.078	789.555	745.982	721.809	714.572	711.881	705.158	699.756	699.37	703.86	705.105	696.701	677.515	652.58	625.945	601.471	576.753	550.687	527.038	508.236	495.022	485.344	478.441	476.802	481.271	487.898	490.479	492.754	499.725	513.186	531.819	553.526	579.57	606.037	626.613	641.54	653.128
PF3D7_0210000	secretory complex protein 61 gamma subunit (Sec61-gamma)	8004.63	8874.11	9728.12	10527.5	11131.8	11379.3	11212.8	10620.2	9690.8	8836.75	8316.39	8155.23	8217.59	8375.48	8740.53	9342.67	10204.8	11210.8	12086.4	12622.5	12796.4	12634.2	12144.7	11451.3	10741.6	10241.2	10035.5	10082.9	10310.9	10657.8	11055.8	11410.9	11564.5	11347.6	10766.1	9949.66	9011.92	8106.42	7339.19	6701.81	6131.43	5626.9	5226.77	4993.69	4902.47	4894.53	4928.53	4973.42
PF3D7_0210100	60S ribosomal protein L37ae, putative	6190.43	5940.49	5696.21	5497.15	5379.4	5361.27	5431.72	5592.32	5936.36	6527.54	7341.44	8277.78	9147.15	9745.21	10054	10028.3	9794.12	9486.48	9094.16	8564.4	7924.23	7277.66	6714.6	6316.87	6080.19	5946.5	5836.14	5703.13	5568.22	5422.95	5226.05	4919.95	4466.49	3903.78	3367.8	2960.75	2724.43	2658.45	2726.35	2863.85	3014.99	3130.64	3186.66	3178.52	3109	3008.67	2897.09	2785.95
PF3D7_0210200	conserved Plasmodium protein, unknown function	636.429	609.376	588.474	572.151	562.704	557.705	555.762	561.744	580.301	592.917	608.559	622.708	642.187	670.934	711.881	769.722	815.609	853.898	859.319	869.338	928.439	965.872	1013.07	1073.44	1143.69	1230.54	1289.49	1341.93	1374.78	1375.41	1352.84	1326.25	1304.78	1278.98	1243.03	1201.48	1166.9	1151.19	1156.16	1176.34	1201.93	1231.46	1278.79	1331.14	1390.92	1455.8	1510.19	1586.05
PF3D7_0210300	monocarboxylate transporter, putative	739.244	766.61	791.605	812.013	824.08	825.243	821.942	820.581	822.891	828.676	836.602	849.801	878.209	934.547	1028.02	1168.67	1359.29	1600.41	1886.74	2201.73	2520.07	2808.05	3032.59	3174.5	3240.58	3262.75	3257.76	3210.64	3095.98	2946.69	2797.89	2674.87	2571.02	2462.41	2340.74	2196.14	2020.33	1822.05	1622.92	1437.45	1273.23	1140.05	1042.42	981.602	954.035	946.022	945.325	943.258
PF3D7_0210400	50S ribosomal protein L33, putative	447.491	433.816	424.221	421.33	426.459	439.717	459.995	487.306	521.052	558.496	600.185	648.55	704.907	767.277	833.047	900.978	981.122	1086.15	1219.11	1372.64	1539.73	1721.53	1939.8	2209.57	2508.29	2773.77	2952.53	3016.83	2973.59	2850.93	2665.39	2438.01	2179.7	1907.21	1650.2	1432.53	1265.11	1146.06	1066.15	1011.5	972.984	943.712	923.329	922.015	943.136	987.416	1046.71	1111.51
PF3D7_0210500	conserved Plasmodium protein, unknown function	482.387	522.662	529.867	528.287	524.326	512.274	496.302	504.842	527.851	558.777	598.217	661.619	686.867	704.401	731.166	757.132	794.554	838.567	872.819	897.487	915.554	919.782	901.238	852.968	777.091	698.245	644.985	597.862	557.301	520.885	488.829	463.021	448.446	449.4	452.648	471.633	501.035	529.116	544.043	544.902	541.368	537.048	530.763	523.805	518.689	515.008	493.632	466.002
PF3D7_0210600	conserved Plasmodium protein, unknown function	7166.74	6634.66	6115.42	5603.26	5086.25	4539.59	3968	3392.18	2841.54	2382.37	2044.6	1817.96	1674.72	1588.86	1552.47	1554.3	1574.78	1590.42	1582.08	1539.31	1462.38	1359.39	1244.73	1131.91	1036.16	973.078	960.365	1026.27	1213.74	1591.11	2228.7	3175.94	4428.59	5912.29	7499.5	9042	10401.7	11533.1	12424.4	12938.9	12968.4	12576.9	11928.5	11300.1	10790.3	10398.9	10076.5	9771.68
PF3D7_0210700	syntaxin, Qa-SNARE family (SYN17)	1215.9	1171.25	1127.33	1082.68	1037.43	990.994	945.574	902.044	857.884	814.56	774.883	740.962	719.084	714.628	725.017	744.253	754.254	739.61	709.097	671.169	629.853	585.91	539.187	492.193	447.584	409.926	385.638	382.615	409.031	475.717	593.244	768.389	999.847	1271.47	1556.7	1828.98	2071.32	2285.13	2452.38	2525.62	2466.31	2289.43	2039.26	1766.31	1483.25	1197.12	911.366	627.375
PF3D7_0210800	conserved Plasmodium protein, unknown function	4197.68	4515.4	4802.08	5022.84	5115.24	5002.8	4689.02	4224.58	3677.31	3174.6	2786.39	2514.85	2317.7	2153.78	2038.6	1972.75	1962.72	2001.79	2056.92	2098.05	2113.57	2081.4	1987.35	1840.51	1662.75	1481.86	1314.31	1168.35	1046.37	953.791	890.845	853.606	835.769	833.091	846.05	874.304	914.588	961.649	1013.14	1062.3	1103.65	1132.12	1141.39	1129.85	1092.13	1028.36	947.247	858.646
PF3D7_0210900	conserved Plasmodium protein, unknown function	4497.83	4584.56	4670.39	4738.21	4742.83	4617.16	4360.59	4016.49	3671.98	3433.2	3351.98	3419.49	3570.61	3742.37	3975.08	4282.23	4702.79	5217.15	5704.98	6080.2	6335.17	6456.32	6435.88	6308.94	6102.73	5844.39	5569.41	5318.34	5112.12	4926.56	4706.05	4409.69	4030.85	3597.4	3164.21	2776.48	2466.18	2256.37	2154.37	2143.46	2194	2286.35	2410.24	2552.81	2716.9	2905.26	3102.86	3295.19
PF3D7_0211000	putative ncRNA	933.456	938.004	941.389	941.658	926.924	887.963	823.722	738.795	643.236	564.225	517.27	503.324	512.732	534.52	570.932	620.709	682.835	746.725	797.588	832.903	849.855	846.727	822.816	777.501	719.361	665.187	620.097	581.755	548.6	525.186	514.477	519.227	535.071	550.976	559.084	554.063	535.334	508.36	479.586	451.852	426.503	405.638	388.13	373.252	357.07	334.869	308.378	280.612
PF3D7_0211100	conserved Plasmodium protein, unknown function	324.132	325.896	326.096	322.568	320.415	332.222	360.716	400.569	443.26	484.772	523.99	567.61	616.176	660.037	698.502	708.439	753.418	801.658	894.426	938.246	947.118	914.518	848.971	755.995	650.099	551.894	466.352	387.343	347.637	315.561	295.426	282.388	274.892	271.78	273.882	278.344	280.51	277.173	274.563	281.619	289.446	296.244	301.716	301.533	295.389	300.418	307.295	327.291
PF3D7_0211200	Rab GTPase 5a (RAB5a)	844.525	847.079	855.947	875.519	905.247	941.42	986.216	1041.02	1103	1160.43	1206.62	1243.11	1277.84	1318.02	1361.34	1399.39	1414.66	1390.57	1344.25	1288.81	1223.25	1154.62	1103.78	1083.97	1103.27	1167.3	1275.73	1412.22	1560.44	1702.1	1823.6	1911.75	1956.47	1953.51	1906.51	1824.99	1717.27	1590.97	1455.62	1322.44	1195.93	1079.21	981.699	912.446	874.901	864.711	870.648	881.616
PF3D7_0211300	conserved Plasmodium protein, unknown function	1173.93	1065.91	965.883	883.248	822.375	781.428	753.488	729.721	703.849	678.528	659.785	656.481	674.703	719.343	795.159	904.48	1033.47	1159.83	1268.87	1339.05	1364.69	1360.63	1338.65	1307.19	1274.95	1257.21	1254.18	1259.67	1271.56	1296.59	1333.21	1378.94	1423.68	1452.58	1456.39	1435.31	1392.29	1333.08	1262.76	1183.43	1097.23	1013.06	942.752	899.75	884.315	888.521	901.946	915.881
PF3D7_0211400	beta-ketoacyl-ACP synthase III (KASIII)	307.372	318.358	330.357	343.589	356.925	369.763	383.412	397.781	409.899	415.362	412.787	404.223	392.409	377.124	355.266	330.074	300.281	265.976	234.654	211.602	198.217	195.44	202.674	217.712	237.338	257.176	275.783	291.647	303.188	310.746	315.275	318.382	321.986	326.472	330.371	332.094	330.517	328.179	328.487	333.612	343.449	355.769	368.545	381.828	395.278	407.2	416.957	424.731
PF3D7_0211500	GAF domain-related protein, putative	239.792	237.338	239.534	246.77	260.935	285.841	339.472	390.923	436.247	472.59	485.71	479.783	456.72	439	414.426	388.916	360.037	317.986	273.092	229.868	208.011	201.934	207.732	222.556	243.819	266.09	290.207	316.105	343.983	371.363	400.237	430.042	459.143	482.522	493.462	489.949	475.077	454.612	433.894	416.333	402.3	390.806	380.749	373.374	367.785	364.073	362.004	361.095
PF3D7_0211600	dolichol-linked oligosaccharide biosynthesis enzyme, putative	693.294	729.122	765.081	798.606	829.982	863.014	905.817	959.624	1017.18	1065.36	1093.94	1103.26	1109.15	1128.97	1156.72	1174.52	1136.99	1013.23	850.175	701.635	593.151	529.207	502.539	502.728	522.987	558.712	611.938	681.444	764.261	858.367	962.328	1072.44	1173.58	1244.86	1270.52	1253.2	1202.84	1132.95	1053.33	971.814	891.59	812.628	738.094	678.507	639.083	613.137	593.434	574.496
PF3D7_0211700	protein kinase, putative (TKL1)	426.308	338.786	314.798	298.392	292.15	298.996	327.381	371.06	483.322	549.036	581.93	606.934	631.009	657.733	685.582	715.19	755.901	803.664	854.4	893.149	911.099	962.141	990.858	1001.74	991.562	959.902	916.75	879.408	842.978	812.468	786.814	808.599	820.795	802.927	769.861	731.745	695.755	667.434	640.497	605.783	586.016	588.808	597.896	610.677	629.465	653.736	680.971	708.582
PF3D7_0211800	asparagine--tRNA ligase, putative	3427.19	3585.46	3743.3	3896.41	4015.24	4056.45	4009.8	3904.81	3804.95	3798.05	3920.85	4157.68	4454.25	4762.95	5120.29	5529.29	6018	6584.17	7140.48	7587.73	7887.3	7996.82	7902.19	7656.51	7310.31	6922.4	6521.4	6131.18	5771.95	5443.37	5133.98	4816.84	4461.1	4067.53	3672.68	3316.68	3025.28	2816.51	2691.98	2629.07	2597.25	2599.39	2644.44	2735.31	2872.41	3049.72	3248.23	3449.69
PF3D7_0211900	conserved Plasmodium protein, unknown function	712.037	753.113	789.726	819.311	839.929	851.866	859.368	864.379	865.137	860.055	848.172	833.556	821.82	817.082	818.897	824.102	822.907	813.008	812.034	833.701	881.721	956.664	1060.61	1191.92	1341	1497.51	1648.86	1779.56	1880.43	1942.41	1956.94	1920.22	1835.04	1714.06	1579.36	1448.17	1329.67	1229.74	1153.77	1100.98	1068.6	1057.35	1070.17	1108.48	1167.74	1240.3	1317.52	1392.73
PF3D7_0212000	GDP-fructose:GMP antiporter, putative	824.871	836.402	841.819	839.482	826.28	796.423	751.095	695.287	636.474	581.201	535.564	505.165	497.291	520.614	579.259	676.135	806.572	960.22	1130.46	1322.86	1539.99	1773.43	2005.74	2214.16	2383.1	2507.33	2584.55	2604.1	2559.94	2469.39	2345.77	2210.87	2072.08	1927.83	1780.19	1634.39	1494.33	1366.91	1259.45	1168.17	1082.43	995.801	909.167	829.241	763.919	712.304	670.089	632.646
PF3D7_0212100	conserved Plasmodium protein, unknown function	1017.86	1022.99	1020.14	1033.08	1043.98	1061.66	1088.58	1088.72	1081.54	1073.05	1064.52	1082.52	1096.16	1099.57	1082.56	1060.4	1066.17	1101.33	1153.5	1207.75	1253.68	1326.39	1337.57	1386.85	1451.87	1516.02	1576.59	1617.57	1637	1659.11	1640.35	1571.3	1437.12	1348.02	1285.29	1241.62	1241.7	1240.18	1247.62	1281.01	1337.92	1401.64	1463.9	1507.48	1520.92	1545.33	1592.36	1618.32
PF3D7_0212200	mitochondrial ribosomal protein L12 precursor, putative	802.418	847.907	888.086	923.669	956.331	985.505	1012.11	1038.98	1073.35	1118.13	1172.63	1231.52	1288.54	1335.68	1362.73	1366.98	1370.24	1400.24	1465.57	1563.59	1679.67	1788.84	1861.98	1877.52	1837.02	1759.7	1657.74	1536.54	1405.61	1278.14	1162.83	1064.65	984.294	918.544	868.389	835.629	819.345	815.66	814.925	813.063	809.918	799.675	779.167	754.25	730.315	710.205	693.025	677.116
PF3D7_0212300	peptide chain release factor subunit 1, putative	4895.04	5233.23	5587.14	5983.29	6400.09	6780.6	7088.81	7282.75	7297.88	7133.78	7009.1	7012.07	7036.19	6922	6620.33	6317.39	6206.8	6329.04	6571.89	6824.81	7049.7	7223.37	7295.03	7273.17	7151.16	6912.97	6550.35	6108.36	5654.56	5221.18	4809.89	4426.49	4082.11	3787.04	3553.78	3374.73	3224.26	3076.42	2925.42	2785.55	2666.95	2575.97	2504.3	2445.79	2410.43	2398.36	2398.57	2400.37
PF3D7_0212400	conserved Plasmodium membrane protein, unknown function	1920.7	1889.2	1861.01	1829.45	1782.18	1713.13	1629.77	1543.19	1465.24	1425.13	1430.49	1477.82	1566.13	1663.65	1764.04	1867.94	1978.82	2092.64	2215.95	2343.34	2436.17	2468.73	2440.46	2362.4	2240.16	2136.01	2045.34	1973.76	1927.67	1887.33	1837.38	1798.27	1740.6	1677.93	1598.15	1510.05	1428.75	1385.8	1348.23	1323.52	1314.93	1317.11	1323.65	1334.65	1321.36	1300.05	1280	1245.88
PF3D7_0212500	conserved Plasmodium protein, unknown function	1831.29	1829.28	1823.88	1830.93	1819.5	1783.04	1721.43	1633.07	1550.87	1524.44	1498.22	1540.02	1634.19	1741.04	1847.16	1937.98	2056.04	2185.38	2306.79	2396.64	2453.14	2461.21	2421.25	2339.35	2228.24	2128.5	2066.88	2025.86	2007.59	1962.13	1909.47	1877.54	1842.06	1738.89	1626.05	1537.13	1469.72	1435.04	1433.67	1469.11	1536.59	1603.77	1645.4	1682.75	1703.09	1699.44	1685.25	1657.47
PF3D7_0212600	secreted protein altered thrombospondin repeat protein (SPATR)	3651.44	3369.6	3104.46	2855.77	2614.58	2373.18	2131.3	1896.81	1683.71	1506.42	1366.25	1259.88	1183.13	1131.31	1096.43	1065.04	1016.38	939.993	859.492	794.642	747.092	713.665	689.591	672.17	664.206	666.99	682.544	711.573	764.893	866.587	1045.7	1329.96	1744.18	2299.97	2982.27	3763.32	4607.51	5485.07	6325.56	7007.42	7450.61	7654.28	7681.69	7647.69	7596.55	7534.55	7462.47	7382.28
PF3D7_0212700	conserved Plasmodium protein, unknown function	742.861	767.542	794.397	823.677	852.121	877.732	900.475	918.881	932.218	945.842	962.988	983.655	1009.17	1043.32	1089.62	1143.14	1189.85	1216.01	1225.02	1219.58	1199.2	1169.8	1141.29	1120.21	1105.61	1094.75	1085.29	1078.36	1070.61	1057.97	1039.25	1012.96	980.22	946.214	914.513	885.411	857.936	829.484	793.763	750.492	703.588	658.37	623.364	605.175	604.605	617.569	635.854	652.534
PF3D7_0212800	multidrug efflux pump, putative	537.794	574.765	599.681	617.132	626.738	619.979	588.288	614.933	643.257	662.449	667.995	668.808	671.752	683.512	702.338	736.699	785.675	847.398	920.998	997.561	1065.69	1109.23	1114.57	1076.57	1010.14	934.615	864.218	805.778	760.906	731.713	713.352	710.265	720.06	747.261	795.574	811.349	792.596	736.782	686.43	646.234	608.029	574.739	550.786	537.461	533.076	534.587	539.085	544.193
PF3D7_0212900	Leu/Phe-tRNA protein transferase, putative	1135.35	1100.6	1067.5	1036.91	1012.61	997.992	994.032	999.641	1007.27	1008.51	998.454	978.235	957.938	950.215	958.046	975.161	977.407	947.008	900.937	856.2	822.398	806.977	817.284	859.95	937.718	1049.72	1192.95	1364.47	1560.96	1778.01	2008.83	2240.33	2450.64	2608.16	2683.61	2665.65	2567.58	2426.46	2272.12	2111.6	1940.27	1763.92	1595.37	1449.73	1330.45	1229.83	1139.85	1053.73
PF3D7_0213000	conserved Plasmodium protein, unknown function	917.155	922.905	927.986	932.123	932.58	924.595	914.357	908.199	906.691	902.472	891.044	874.434	860.436	853.504	851.31	857.086	863.721	867.038	880.691	918.288	981.645	1072.68	1189.54	1329.18	1482.62	1625.65	1736.79	1803.74	1825.79	1813.49	1771.9	1703.62	1612.72	1510.96	1413.18	1335.84	1283.22	1251.22	1229.25	1209.51	1188.34	1158.02	1112.32	1052.62	993.456	942.315	898.23	858.357
PF3D7_0213100	heat shock protein 40, putative	2007	2166.49	2317.7	2451.19	2542.81	2559.96	2497.82	2379.68	2260.16	2217.91	2295.6	2491.59	2765.19	3073.76	3436.46	3847.64	4323.95	4839.61	5291.97	5603.44	5751.13	5719.95	5520.39	5205.95	4831.57	4456.89	4108.91	3790.58	3503.35	3255.58	3036.53	2824.1	2591.23	2337.15	2096	1895.49	1743.46	1638.61	1572.3	1528.83	1492.16	1458.33	1430.28	1416.18	1416.07	1428.18	1448.14	1471.23
PF3D7_0213200	conserved Plasmodium protein, unknown function	858.371	836.937	816.608	797.817	782.847	772.925	770.459	773.76	780.654	785.007	783.288	776.659	772.344	776.833	788.03	803.411	818.729	840.198	888.911	976.603	1100.78	1260.9	1466.4	1717.77	1994.36	2245.11	2424.08	2502.97	2473.02	2367.88	2213.35	2041.26	1869.82	1705.42	1559.36	1440.59	1348.21	1277.48	1227.51	1193.31	1169.54	1146.3	1122.61	1114.87	1136.42	1192.11	1274.03	1370.55
PF3D7_0213300	conserved Plasmodium protein, unknown function	1104.53	1207.69	1299.51	1368.88	1410.43	1422	1408.23	1371.31	1322.31	1275.19	1235.01	1205.62	1194.46	1207.58	1240.54	1290.67	1348.76	1418.64	1526.85	1678.33	1856.25	2031.05	2173.55	2266.92	2317.83	2326.93	2289.84	2207.22	2089.28	1953.16	1809.99	1672.17	1541.66	1420.23	1316.15	1235.2	1179.56	1146.88	1133.61	1134.6	1144.35	1155.3	1162.88	1174.01	1191.42	1210	1227.46	1243.26
PF3D7_0213400	protein kinase 7 (PK7)	456.106	464.695	472.37	479.544	487.461	497.128	511.587	530.295	549.312	561.63	564.911	565.817	574.896	601.006	645.505	708.856	784.383	864.211	942.819	1014.63	1075.25	1128.38	1174.26	1210.7	1235.44	1250.48	1258.88	1257.1	1241.08	1213.04	1174.15	1126.26	1069.21	1002.73	932.599	862.686	796.038	734.044	678.56	629.447	585.96	550.871	526.912	516.366	519.906	533.858	552.128	569.692
PF3D7_0213500	conserved Plasmodium protein, unknown function	602.064	586.962	575.875	569.985	570.622	576.928	589.848	608.97	631.251	649.598	659.765	662.964	664.825	670.653	681.329	693.968	701.813	701.02	697.206	693.951	693.66	700.463	716.645	740.427	769.417	799.199	824.549	838.474	837.171	824.872	805.556	783.285	761.117	745.087	742.654	754.063	773.799	789.605	786.787	762.936	727.198	685.556	647.726	622.441	613.527	619.839	635.162	653.13
PF3D7_0213600	conserved Plasmodium protein, unknown function	192.619	203.385	210.39	215.913	225.739	243.656	273.257	290.87	361.548	405.265	428.547	430.356	420.49	403.928	378.852	347.87	308.525	261.099	240.541	222.846	213.079	210.254	212.976	215.434	215.576	211.542	203.597	195.32	187.38	180.249	173.577	170.243	172.01	179.082	187.669	197.307	207.148	214.982	220.586	225.246	229.723	234.884	240.312	244.895	247.727	249.099	250.272	257.011
PF3D7_0213700	conserved protein, unknown function	2215.84	2367.99	2501.06	2612.51	2696.67	2737.88	2719.3	2627.09	2486.4	2379.06	2352.51	2407.04	2506.67	2619.27	2777.46	2998.8	3293.78	3638	3959.01	4200.3	4311.72	4274.98	4083.75	3817.32	3539.06	3281.96	3057.69	2843.54	2628.63	2432.01	2262.24	2117.58	1982.3	1838.9	1700.02	1575.69	1463.64	1359.54	1266	1182.75	1109.59	1043.88	983.805	938.123	914.045	911.432	921.446	934.833
PF3D7_0213800	conserved Plasmodium protein, unknown function	776.64	752.484	730.895	711.441	694.643	682.573	674.567	670.868	671.143	674.661	680.423	688.61	698.771	707.863	712.34	713.613	714.213	713.631	708.612	694.062	666.588	625.687	572.036	510.319	446.796	391.627	350.664	327.403	321.602	330.284	351.116	383.103	429.027	491.299	566.997	653.826	751.705	864.059	985.326	1105.2	1208.2	1281.97	1321.24	1318.06	1273.62	1201.56	1112.55	1015.56
PF3D7_0213900	conserved Plasmodium protein, unknown function	634.979	657.678	678.551	694.18	705.481	714.285	723.647	734.701	749.88	770.256	797.183	829.616	864.183	898.037	928.056	948.95	965.703	976.768	975.144	956.997	923.993	883.704	841.465	798.81	752.995	704.953	657.649	614.716	577.178	542.954	509.975	475.582	440.404	409.742	389.415	381.823	385.406	393.877	401.687	408.375	416.254	426.18	437.434	446.181	449.691	449.601	447.635	445.087
PF3D7_0214000	T-complex protein 1, putative	1738.99	1796.11	1860.6	1928.73	1986.79	2024.27	2032.62	2027.01	2044.69	2122.96	2272.57	2481.63	2716	2940.4	3160.28	3357.64	3542.11	3721.87	3887.4	4023.67	4110.03	4114.52	4015.41	3837.65	3608.42	3362.73	3114.95	2871.07	2642.01	2433.4	2236.72	2041.71	1841.01	1644.73	1474.69	1343.52	1251.89	1194.64	1162.15	1143.79	1136.3	1137.83	1152.11	1180.25	1216.21	1258.57	1305.53	1354.77
PF3D7_0214100	protein transport protein sec31 (SEC31)	2405.43	2518.41	2619.23	2686.51	2717.25	2698.97	2628.44	2539.43	2379.73	2262.52	2216.3	2211.75	2212.63	2249.18	2325.5	2372.27	2434.14	2531.37	2632.01	2706.4	2739.49	2730.79	2689.53	2629.33	2560.58	2529.4	2534.93	2578.1	2667.99	2778.88	2872.99	2915.24	2891.04	2809.06	2705.03	2596.28	2512.15	2475.05	2484.76	2516.94	2583.26	2749.63	2899.74	3062.76	3222.69	3442.07	3555.62	3641.91
PF3D7_0214200	mitochondrial ribosomal protein L13 precursor, putative	683.389	689.848	696.822	711.759	738.481	772.676	807.104	836.817	865.238	899.373	944.366	1001.83	1071.9	1154.61	1258.05	1386.26	1539.77	1711.48	1894.17	2071.92	2228.96	2373.16	2510.89	2645.32	2773.47	2882.83	2945.8	2934.2	2835.32	2685.82	2508.63	2314.41	2098.27	1873.24	1674.02	1527.82	1447.6	1426.82	1442.64	1469.6	1504.66	1541.12	1575.13	1620.12	1679.03	1749.71	1824.68	1897.38
PF3D7_0214300	conserved Plasmodium protein, unknown function	302.058	299.322	299.222	299.83	302.694	309.844	321.783	338.218	367.01	408.895	427.034	437.942	448.086	457.584	463.685	465.101	465.154	472.62	482.933	496.307	516.993	541.63	564.69	579.915	584.472	578.153	562.799	542.353	519.75	497.152	477.464	463.776	459.461	462.589	471.976	491.54	519.328	549.956	578.01	613.754	641.545	681.78	718.705	741.421	752.717	750.517	741.711	731.481
PF3D7_0214400	conserved Plasmodium protein, unknown function	1950.8	2064.76	2170.47	2261.35	2321.18	2319.78	2246.78	2108.44	1942.82	1800.67	1708.31	1670.87	1676.01	1705.16	1756.39	1818.31	1890.35	1958.23	1995.72	1984.37	1921.98	1818.23	1684.7	1534.07	1375.61	1220.76	1081.21	966.136	878.918	816.051	771.086	737.724	713.46	699.027	698.919	715.858	748.649	789.845	829.285	863.433	894.402	924.327	953.783	977.619	990.198	994.556	995.38	996.275
PF3D7_0214500	conserved Plasmodium protein, unknown function	970.729	953.279	937.417	928.101	928.079	937.905	955.003	977.16	1004.35	1034.38	1068.88	1108.76	1152.66	1196.88	1242.67	1288.34	1332.26	1366.61	1386.78	1386.25	1355.6	1297.6	1215.35	1109.9	989.863	872.494	767.802	682.792	623.065	589.025	574.157	571.321	573.74	575.94	575.026	569.784	560.799	548.271	534.406	522.049	511.629	500.113	485.445	470.194	454.042	436.212	417.902	400.31
PF3D7_0214600	serine/threonine protein kinase, putative	2453.29	2264.12	2147.33	1983.55	1801.38	1620.01	1450.37	1297.26	1166.21	1055.07	957.834	874.231	811.987	785.649	736.577	681.946	627.958	590.44	521.068	473.144	435.975	408.346	388.794	377.217	374.563	400.173	391.914	380.647	342.288	332.834	373.232	471.504	665.771	975.02	1362.93	1873.26	2499.8	3214.39	3975.58	4677.25	5229.49	5576.73	5698.88	5561.19	5118.42	4650.54	4213.42	3638.05
PF3D7_0214700	conserved Plasmodium protein, unknown function	1116.38	1062.73	1012.35	966.322	926.998	895.134	871.571	857.626	847.84	831.985	801.425	756.061	704.376	656.254	611.859	568.3	513.77	442.924	369.456	304.046	249.905	208.591	181.467	167.694	164.453	167.483	176.848	196.908	235.507	306.792	425.179	601.354	837.013	1117.46	1412.42	1691.84	1934.85	2137.67	2298.36	2397.01	2417.03	2374.29	2302.25	2235.69	2189.18	2164.02	2154.4	2152.99
PF3D7_0214800	conserved Plasmodium membrane protein, unknown function	5656.03	5677.23	5517.27	5336.17	5112.3	4798	4376.5	3873.67	3346.33	2906.9	2608.06	2466.1	2430.93	2438.83	2494.47	2602.34	2778.95	3001.34	3187.51	3305.84	3298.98	3147.81	2856.71	2514.93	2124.39	1723.66	1438.23	1271.44	1168.51	1168.12	1198.89	1298.11	1513.02	1806.5	2136.17	2454.11	2723.83	2928.62	3115.18	3221.91	3195.03	3049.51	2819.23	2555.18	2301.33	2046.26	1785.94	1521.79
PF3D7_0214900	rhoptry neck protein 6 (RON6)	876.304	845.722	797.138	772.048	782.218	742.908	718.615	707.347	703.334	666.446	631.974	608.257	587.945	571.188	555.181	541.956	546.706	513.174	461.626	356.581	302.896	268.585	242.774	224.387	223.214	252.406	301.51	407.954	484.159	634.454	840.715	1093.34	1383.89	1686.2	1955.83	2160.07	2283.19	2324.65	2282.72	2160.42	1944.98	1718.78	1599.77	1516.22	1537.36	1495.52	1396.94	1392.58
PF3D7_0215000	acyl-CoA synthetase (ACS9)	1041.41	1002.93	989.064	989.832	1001.66	1026.37	1068.77	1119.13	1151.59	1169.79	1185.62	1197.84	1203.34	1205.61	1166.15	1237.93	1338.26	1354.49	1382.31	1453.49	1574.22	1615.78	1631.09	1598.19	1478.3	1432.21	1415.68	1411.8	1386.29	1400.08	1399.1	1365.28	1289.9	1207.23	1152.59	1096.81	1044.91	1022.85	1047.83	1053.79	1069.76	1087.59	1051.62	1042.25	1045.82	1022.69	1045.46	1109.63
PF3D7_0215100	RING zinc finger protein, putative	1383.67	1353.78	1330.01	1314.07	1301.25	1286.12	1264.66	1239.87	1215.92	1208.32	1222.99	1254.31	1288.91	1317.32	1355.96	1415.29	1499.5	1601.64	1699.23	1759.85	1770.81	1729.64	1649.81	1570.16	1527.71	1543.17	1620.25	1746.76	1915.14	2117.96	2340.1	2559.25	2745.62	2867.16	2900.56	2838.44	2689.9	2487.84	2266.24	2036.06	1805.5	1590.25	1404.95	1268.45	1179.26	1123.01	1084.42	1050.51
PF3D7_0215200	conserved Plasmodium protein, unknown function	239.402	270.14	299.217	323.747	344.662	364.004	386.426	414.304	442.264	460.393	464.922	458.043	444.641	427.521	404.05	375.637	340.514	300.715	266.093	242.428	230.474	229.664	238.215	252.467	266.696	273.046	271.143	265.29	258.959	254.658	253.017	253.778	256.28	260.595	265.996	270.54	272.172	270.998	268.539	266.111	264.987	266.617	271.131	278.404	286.857	294.534	301.535	308.409
PF3D7_0215300	acyl-CoA synthetase (ACS8)	2860.39	2747.32	2641.17	2546.35	2452.38	2341.25	2194.96	2010.52	1803.85	1617.94	1497.24	1444.63	1417.43	1378.04	1332.84	1282.95	1233.09	1179.88	1107.38	995.154	812.96	597.645	520.287	452.656	394.554	346.82	308.918	278.29	253.571	235.326	224.196	223.645	236.652	264.151	305.151	356.484	411.655	462.228	501.142	523.314	528.895	523.426	510.497	492.886	470.119	441.866	410.194	377.427
PF3D7_0215400	conserved Plasmodium protein, unknown function	1239.78	1293.98	1391.2	1435.22	1461.55	1479.36	1380.65	1318.2	1201.14	1164.83	1159.82	1180.07	1218.02	1267.01	1331.87	1409.13	1507.15	1549.68	1626.35	1676.14	1686.44	1696.37	1770.7	1784.63	1769.15	1634.55	1523.87	1451.52	1347.08	1252.62	1246.11	1259.16	1287.03	1348.69	1409.44	1476.26	1541.92	1578.55	1605.43	1619.54	1588.16	1535.93	1488.97	1435.87	1379.93	1327.45	1294.57	1278.49
PF3D7_0215500	conserved Plasmodium protein, unknown function	616.054	644.547	674.844	684.78	694.289	709.461	732.294	755.64	751.683	778.711	797.594	851.834	875.546	884.266	880.305	857.803	781.802	753.754	765.08	777.73	771.576	769.411	771.283	781.831	821.49	774.661	676.091	634.513	600.386	576.36	565.671	541.279	508.982	495.286	498.184	512.145	550.191	602.95	640.811	670.474	705.443	699.037	722.068	746.998	769.507	814.045	863.501	890.096
PF3D7_0215600	conserved Plasmodium protein, unknown function	1259.68	1286.82	1308.97	1325.8	1330.5	1316.26	1281.46	1231.04	1173.84	1129.03	1107.52	1111.14	1132.92	1164.74	1207.39	1260.02	1327.81	1405.47	1468.77	1503.3	1513.39	1494.68	1444.79	1374.81	1298.55	1233.66	1187.68	1157.42	1137.92	1123.74	1116.12	1120.65	1137.75	1153.13	1151.87	1125.83	1074.14	1005.9	932.902	861.285	791.953	729.742	677.84	635.572	602.714	578.039	559.6	544.999
PF3D7_0215700	DNA-directed RNA polymerase II second largest subunit, putative	2175.43	2259.8	2324.59	2379.54	2424.45	2431.09	2386.63	2302.13	2212.32	2159.35	2153.1	2176.2	2202.72	2219.8	2257.1	2331.94	2450.03	2595.53	2739.04	2850.13	2916.53	2933.91	2906.02	2857.78	2801.43	2741.53	2673.22	2596.74	2507.39	2401.27	2267.18	2097.28	1903.08	1708.11	1532.96	1396.05	1299.41	1238.64	1205.97	1191.73	1191.1	1204.5	1229.17	1264.07	1311.78	1371.03	1432.86	1489.14
PF3D7_0215800	origin recognition complex subunit 5 (ORC5)	403.516	421.61	452.803	415.003	424.378	442.521	479.93	535.26	591.263	632.366	652.944	655.469	647.171	647.757	717.588	717.515	638.041	625.818	639.918	654.485	634.575	665.168	725.341	784.912	841.186	892.082	935.355	975.178	985.826	995.438	1029.67	991.883	952.911	914.296	864.078	809.225	755.278	706.643	665.86	635.269	649.468	606.917	594.29	603.98	634.709	678.154	742.286	852.547
PF3D7_0215900	zinc finger protein, putative	496.906	473.643	449.133	423.465	397.681	375.246	359.732	351.54	347.706	345.037	341.295	336.609	333.726	332.472	328.612	323.329	311.705	290.465	270.426	261.261	267.772	291.116	330.682	385.847	454.578	530.525	606.059	672.736	724.404	763.688	795.514	825.466	849.701	862.153	859.091	840.816	807.552	762.586	711.104	654.702	595.352	539.978	492.484	457.317	433.129	413.998	396.564	378.901
PF3D7_0216000	DEAD/DEAH box helicase, putative	398.466	381.084	346.991	318.334	305.724	302.524	308.607	321.879	337.049	347.72	350.985	346.502	333.574	307.326	285.974	282.276	282.362	286.627	290.189	285.14	266.384	239.398	236.677	241.099	253.57	253.663	252.436	252.67	260.411	267.43	273.084	279.174	287.527	299.303	313.551	325.942	339.047	352.927	368.562	386.016	404.684	423.424	440.061	452.724	462.447	472.548	484.315	497.774
PF3D7_0216100	conserved Plasmodium protein, unknown function	589.284	582.681	571.64	540.215	522.631	507.952	524.34	557.66	599.142	636.828	665.977	708.193	738.978	761.873	782.228	802.964	819.171	830.686	845.493	870.778	909.004	944.67	964.199	958.762	943.666	935.679	921.008	891.399	849.424	799.449	750.036	709.239	676.168	655.021	648.898	634.995	617.604	596.026	570.674	548.035	525.014	513.525	495.322	472.938	448.769	424.268	400.052	375.889
PF3D7_0216200	conserved Plasmodium protein, unknown function	1352.08	1553.99	1741.44	1900.75	2014.15	2059.29	2028.72	1933.46	1803.38	1680.36	1584.7	1516.89	1466.85	1425.28	1390.93	1358.88	1340.74	1352.05	1387.05	1430.68	1475.15	1509.85	1527.19	1526.55	1507.49	1463.66	1388.21	1294.78	1197.24	1106.1	1026.77	957.774	894.37	836.011	784.122	740.273	705.392	682.585	672.565	676.067	692.894	719.837	751.966	783.397	813.07	833.901	845.828	851.902
PF3D7_0216300	conserved Plasmodium protein, unknown function	392.554	403.874	413.128	424.013	437.769	454.905	476.273	505.167	546.511	594.135	626.178	655.874	685.829	714.45	714.55	739.867	788.63	866.812	897.729	910.628	873.245	828.964	781.31	727.685	671.81	623.473	579.781	542.431	513.18	491.117	463.646	432.89	405.373	384.282	361.546	341.571	322.8	306.571	286.856	269.822	266.228	274.96	283.725	289.959	296.58	304.726	313.936	323.02
PF3D7_0216400	vacuolar protein-sorting protein VPS45, putative	545.899	548.218	550.15	551.318	555.127	565.937	592.556	662.759	670.04	644.114	643.401	611.291	580.89	572.319	563.781	557.988	580.591	627.912	658.469	693.414	734.914	782.458	841.738	915.913	1003.43	1102.79	1213.18	1338.98	1543.19	1614.59	1582.45	1501.82	1441.31	1356.51	1252.18	1149.84	1062.97	993.315	945.651	934.989	994.463	999.354	1028.03	1087.62	1176.38	1291	1419.44	1551.08
PF3D7_0216500	conserved Plasmodium protein, unknown function	261.544	273.213	286.572	301.068	317.734	338.625	395.1	439.46	470.689	489.735	514.824	534.901	502.144	460.759	440.383	380.366	322.048	285.954	265.042	242.18	229.726	225.805	219.093	241.902	279.017	307.965	337.085	361.373	379.532	398.461	414.812	426.191	431.06	431.126	428.067	424.956	424.891	432.405	444.248	453.515	467.199	478.895	496.067	506.077	514.545	526.929	542.943	562.324
PF3D7_0216600	MtN3-like protein	4788.78	4911.1	5008.46	5053.37	5006.08	4820.21	4496.63	4070.9	3597.5	3195.51	2929.81	2795.29	2736.88	2703.63	2723.7	2811.2	2979.95	3212.85	3436.79	3590.54	3656.66	3618.58	3468.48	3239.39	2977.89	2751.89	2602.51	2547.46	2593.98	2752.32	3020.92	3376.99	3767.7	4118.55	4374.39	4488.39	4445.84	4294.6	4089.39	3833.52	3508.49	3156.32	2819.38	2537.03	2309.09	2119.6	1952.57	1793.85
PF3D7_0216700	conserved Plasmodium protein, unknown function	2000.83	1795.58	1452.41	1260.03	1159.88	1067.64	988.443	924.801	873.153	899.075	901.967	823.848	748.868	695.408	677.313	675.021	686.814	703.963	720.677	707.693	643.581	614.722	657.113	705.696	749.438	777.865	788.487	784.575	774.175	763.735	764.201	837.139	1011.13	1179.08	1343.32	1532.19	1759.45	2002.21	2266.65	2523.96	2744.03	2920.55	3038.4	3057.68	2961.16	2773.73	2540.36	2300.39
PF3D7_0216800	conserved Plasmodium membrane protein, unknown function	475.073	465.09	461.246	472.093	506.447	565.605	620.626	658.653	684.898	690.345	678.777	651.059	612.84	565.085	508.799	458.932	401.199	337.398	285.201	259.014	246.063	213.271	233.442	275.832	336.831	414.045	507.717	616.278	764.403	966.381	1142.6	1302.02	1437.39	1530.72	1572.17	1559.18	1496.01	1397.61	1276.53	1147.83	1014.63	883.283	760.052	657.485	579.618	516.723	463.159	410.842
PF3D7_0216900	conserved Plasmodium protein, unknown function	250.382	268.771	288.657	308.658	326.96	343.446	359.968	378.17	396.084	409.139	414.588	413.074	406.193	394.368	375.3	349.176	316.44	280.169	247.942	225.263	214.819	216.399	227.433	244.488	265.126	286.473	306.203	322.535	334.321	343.543	350.715	355.036	357.35	358.987	361.493	366.332	374.98	388.647	406.528	425.891	441.216	447.142	443.857	436.768	429.42	421.656	412.732	402.377
PF3D7_0217000	conserved Plasmodium membrane protein, unknown function	387.684	408.919	459.559	475.085	489.246	493.569	545.688	597.42	610.058	647.817	657.001	639.218	604.392	564.807	522.145	478.219	425.86	364.342	308.7	270.021	250.181	246.951	258.129	280.088	337.158	394.992	453.552	539.588	577.279	607.562	612.908	643.851	700.352	749.761	782.047	797.149	783.944	740.771	656.304	577.631	511.903	460.37	415.961	382.052	365.548	356.924	355.018	354.309
PF3D7_0217100	ATP synthase F1, alpha subunit	1426.73	1355.2	1287.93	1229.24	1177.86	1131.6	1090.24	1053.26	1017.84	981.487	942.295	904.647	879.735	878.237	906.715	970.098	1061.8	1175.14	1312.45	1474.35	1659.87	1866.81	2087.61	2313.37	2527.43	2714.07	2862.37	2971.43	3043.29	3081.27	3086.17	3058.87	2995.35	2898.73	2778.95	2652.24	2527.91	2404.92	2273.24	2137.85	2002.83	1886.07	1807.98	1782.32	1808.14	1875.56	1965.96	2061.75
PF3D7_0217200	conserved Plasmodium protein, unknown function	220.195	227.835	243.938	272.787	298.702	329.359	364.674	399.348	427.936	444.783	446.666	437.438	425.872	423.733	413.347	401.096	388.777	382.515	378.064	383.405	398.126	415.676	430.46	438.438	437.143	426.803	410.53	393.443	374.119	354.292	337.475	327.92	326.218	327.783	335.432	345.702	353.408	358.835	357.362	351.943	353.709	358.594	364.512	368.708	370.853	371.871	373.979	378.833
PF3D7_0217300	clathrin coat assembly protein, putative	2825.45	2902.3	2966.31	3002.95	2979.35	2860.48	2646.62	2353.95	2010.11	1689.64	1436.29	1258.93	1144.11	1073.77	1048.54	1065.1	1116.98	1194.96	1282.95	1364.36	1427.07	1459.02	1456.33	1430.54	1400.7	1388.58	1407.61	1467.22	1579.17	1765.95	2040.51	2394.3	2778.28	3105.62	3299.28	3336.02	3236.21	3066.36	2880.07	2695.87	2519.4	2367.22	2259.24	2224.79	2248.22	2294.71	2342.27	2378.63
PF3D7_0217400	conserved Plasmodium protein, unknown function	1175.97	1135.51	1088.8	1036.03	980.756	926.35	875.892	828.396	788.925	765.743	764.656	786.235	828.993	889.095	959.473	1032.21	1099.34	1151.3	1193.91	1243.34	1299.8	1359.31	1413.8	1455.37	1486.7	1516.95	1547.34	1580.45	1615.12	1644.74	1666.03	1676.08	1661.57	1613.94	1538.12	1450.73	1364.87	1291.05	1231.83	1183.21	1135.47	1074.52	998.782	914.733	830.322	750.327	674.204	600.153
PF3D7_0217500	calcium-dependent protein kinase 1 (CDPK1)	6207.19	5997.37	5772.52	5506.53	5180.27	4774.5	4293.02	3759.14	3218.82	2750.59	2387.86	2120.87	1909.6	1712.54	1532.59	1380.11	1256.74	1159.63	1086.05	1029.68	979.755	932.578	897.741	899.394	974.105	1153.93	1473.12	1966.72	2681.98	3674.21	4972.12	6539.28	8237.24	9861.74	11198.3	12143.8	12708.8	13042.6	13214.6	13134	12672.7	11869.6	10883.3	9915.99	9078.5	8385.38	7778.59	7195.44
PF3D7_0217600	conserved Plasmodium protein, unknown function	686.76	727.248	916.414	1035.79	1107.84	1150.76	1174.3	1184.98	1189.36	1196.39	1223.94	1259.99	1289.33	1293.29	1246.14	1198.37	1187.61	1198.06	1221.37	1307.03	1409.99	1474.05	1484.3	1459.75	1414.44	1375.55	1326.21	1279.13	1235.21	1193.83	1155.47	1121.25	1088.5	1053.53	1016.02	976.982	936.946	898.113	858.085	816.539	791.74	790.304	795.287	823.785	879.864	919.74	945.634	965.745
PF3D7_0217700	E2F-associated phosphoprotein, putative	753.896	821.953	886.449	942.549	983.833	999.045	981.238	935.34	874.302	822.747	794.651	791.622	803.292	819.208	849.042	903.222	988.512	1099.12	1206.69	1280.78	1306.5	1282.37	1214.15	1121.48	1022.46	927.393	844.17	775.471	722.203	680.549	645.373	612.113	577.146	538.704	497.77	455.776	413.575	372.872	337.667	310.521	292.192	284.659	286.335	293.569	301.971	306.642	307.041	304.317
PF3D7_0217800	40S ribosomal protein S26e, putative	10848.3	11592.5	12304.8	12900.3	13273.3	13363.1	13208.5	12896	12612.3	12700.1	13262	14141.2	14990.4	15500.6	15796.3	15935.7	16111.2	16523.3	17048.3	17392.7	17467	17322.7	17125.9	17066	17127.9	17176.9	17046.2	16627.4	15947.2	15147.7	14229.8	13118.9	11693.9	9987.11	8296.84	6859.92	5775.65	5061.78	4670.97	4491.65	4435.02	4457.68	4566.59	4784.39	5084.37	5438.61	5806.1	6154.36
PF3D7_0217900	conserved Plasmodium protein, unknown function	756.007	717.467	688.446	676.343	682.424	701.417	718.87	717.138	688.598	646.971	607.42	582.663	584.16	619.385	691.358	798.836	928.913	1063.61	1201.47	1349.54	1508.58	1675.64	1840.16	1990.39	2112.53	2196.37	2237.53	2231.95	2184.12	2111.31	2028.34	1952.92	1884.03	1809.79	1726.76	1637.71	1548.62	1461.96	1376.02	1287.05	1200.03	1123.85	1064.22	1031.8	1026.54	1041.71	1066.97	1093.27
PF3D7_0218000	replication factor C, subunit 2, putative	1067.25	1086.07	1106.49	1120.31	1115.4	1084.42	1035.45	982.848	935.877	899.277	870.636	849.213	837.45	838.911	853.339	884.963	943.332	1040.26	1175.52	1339	1520.07	1713.49	1908.24	2091.39	2249.91	2373.57	2458.15	2504.04	2513.83	2484.29	2408.65	2294.37	2149.3	1994.29	1843.12	1707.14	1597.95	1527.03	1490.66	1473.49	1464.06	1456.28	1460.47	1487.86	1536.9	1593.69	1652	1709.27
PF3D7_0218100	conserved Plasmodium membrane protein, unknown function	1774.06	1746.32	1703.48	1648.1	1584.47	1515.32	1452.37	1403.36	1367.66	1339.77	1311.43	1275.85	1246.64	1242.99	1258.91	1285.1	1287.07	1243.12	1180.87	1136.86	1130.83	1171.84	1258.74	1378.78	1521.1	1683.02	1868.83	2078.36	2306.99	2562.58	2855.77	3192.61	3532.16	3788.44	3907.34	3873.6	3699.92	3434.29	3138.34	2849.56	2581.8	2363.37	2223.8	2178.29	2211.32	2292.21	2401.68	2524.53
PF3D7_0218200	conserved Plasmodium protein, unknown function	779.377	782.105	800.267	827.787	874.847	961.212	960.393	927.224	830.336	843.774	863.329	892.429	930.718	951.642	920.208	920.423	941.301	967.058	993.805	1021.85	1110	1280.27	1346.56	1367.1	1363.24	1343.47	1308.37	1259.42	1203.44	1148.06	1101.91	1070.6	1054.24	1046.18	1037.39	1024.38	1013.03	1015.78	1039.08	1083.97	1149.4	1220.6	1273.86	1311.95	1338.15	1346.38	1355.03	1378.59
PF3D7_0218300	apicoplast RNA methyltransferase precursor, putative	547.438	513.083	485.56	469.829	467.771	480.061	506.785	546.619	594.074	642.564	690.864	742.71	802.861	873.62	957.998	1057.75	1167.47	1274.34	1366.91	1436.05	1477.85	1498.16	1495.71	1469.88	1429.79	1388.56	1348.23	1307.21	1266.73	1226.4	1181.52	1130.3	1074.15	1015.92	964.202	924.471	895.925	873.429	853.545	829.844	799.808	764.439	730.581	710.678	709.383	726.368	755.281	788.949
PF3D7_0218400	DEAD/DEAH box ATP-dependent RNA helicase, putative	1157.05	1177.03	1200.78	1227.67	1251.96	1268.74	1274.27	1269.81	1268.35	1289.63	1345.66	1432.59	1528.94	1612.82	1693.85	1776.76	1870.67	1962.59	2014.38	1993.35	1902.79	1765.33	1613.12	1469.68	1344.5	1239.04	1148.9	1065.73	985.229	915.132	858.037	811.484	771.905	736.851	707.119	684.313	669.455	660.524	656.546	658.26	667.28	684.153	707.159	734.255	764.613	799.121	836.15	873.679
PF3D7_0218500	small nuclear ribonucleoprotein Sm D2, putative (SNRPD2)	5039.08	5500.95	5929.39	6292.54	6510.7	6503.23	6266.56	5837.33	5301.82	4843.93	4569.31	4493.2	4585.93	4809.29	5161.23	5599.14	6081.26	6538.36	6877.96	7039.95	7030.79	6864.74	6562.29	6164.67	5733.54	5361.25	5079.68	4875.56	4734.56	4624.8	4512.94	4368.71	4163.38	3878.72	3539.02	3188.84	2865.15	2597.38	2389.27	2223.4	2079.5	1958.75	1875.92	1842.45	1844.32	1867.5	1899.77	1931.47
PF3D7_0218600	conserved Plasmodium protein, unknown function	724.667	781.8	830.039	873.301	908.035	934.163	966.113	1022.52	1057.22	1015.37	1064.34	1133.4	1206.34	1334.5	1404.27	1516.1	1451.71	1443.11	1437.61	1416.13	1367.26	1288.23	1191.37	1087.69	994.889	1139.02	1132.2	1046.5	979.131	936.569	901.837	852.52	809.339	783.624	762.855	744.273	729.118	717.31	710.737	709.705	710.153	708.247	703.584	685.916	656.923	620.947	581.78	553.277
PF3D7_0218700	pre-mRNA-processing protein 45, putative (PRP45)	1680.67	1653.47	1630.54	1618.96	1620.34	1629.25	1631.03	1612.06	1574.31	1522.03	1480.23	1464.05	1470.54	1491.32	1523.94	1560.6	1604.79	1648.55	1669.92	1665.46	1643.82	1611.38	1572.04	1521.21	1451.8	1358.43	1254.6	1159.18	1082.35	1023.9	984.403	960.452	952.952	962.796	988.992	1026.81	1072.99	1119.76	1153.22	1175.76	1193.91	1206.04	1207.52	1193.09	1166.41	1139.4	1115.94	1096.31
PF3D7_0219000	small nucleolar RNA snoR01	981.972	1058.51	1126.14	1179.05	1218.31	1240.35	1244.67	1232.02	1215.18	1210.3	1224.11	1253.41	1287.63	1314.68	1333.87	1347.2	1372.98	1420.12	1471.94	1516.45	1554.96	1568.41	1541.22	1473.89	1380.33	1279.82	1183.86	1098.2	1029.46	979.816	944.92	913.148	872.038	823.434	781.255	758.359	763.956	802.687	878.692	989.917	1127.35	1267.37	1379.07	1439.22	1449.99	1437.03	1414.22	1389.51
PF3D7_0219100	conserved protein, unknown function	353.455	384.256	415.358	447.248	479.448	509.821	539.065	568.077	594.261	613.711	625.453	632.088	637.697	643.707	648.497	655.269	662.753	668.926	673.412	671.871	661.508	638.421	603.296	561.857	521.637	487.56	459.102	430.699	399.08	368.57	340.396	313.928	289.724	269.232	253.158	241.127	231.984	224.174	218.864	218.422	223.471	233.464	246.731	262.317	279.577	295.895	310.046	321.921
PF3D7_0219200	40S ribosomal protein S30, putative	15814.1	15185.4	14519.2	13812.7	13075	12284.1	11497	10808.9	10463.2	10766	11818.7	13529.7	15648.1	17882.2	20265.8	22646.8	24934.1	26824.5	27856.1	27827.1	26675.1	24726.3	22463.8	20200.6	18118.5	16382.3	14961.6	13739.6	12664.3	11743.4	10954.8	10229.9	9438.09	8511.4	7573.66	6776.67	6229.2	5985.05	6038.63	6305.91	6667.47	6982.17	7147.98	7138.65	7054.66	6975.44	6913.27	6863.9
PF3D7_0219300	conserved Plasmodium protein, unknown function	1198.21	1257.61	1319.93	1379.91	1425.52	1446.79	1446.7	1431.65	1406.94	1386	1376.47	1380.41	1394.94	1415.57	1443.19	1474.24	1507.89	1545.59	1588.74	1629.66	1653.33	1654.99	1637.62	1606.63	1570.33	1537.11	1514.02	1507.64	1518.51	1541.65	1571.59	1600.89	1618.14	1616.93	1599.18	1568.02	1523.79	1467.39	1396.14	1311.47	1224.84	1142.79	1068.46	1008.02	961.589	922.437	886.843	852.518
PF3D7_0219400	ribosome associated membrane protein RAMP4, putative	6603.55	6759.91	6861.81	6889.62	6821.01	6591.64	6180.21	5604.3	4950.55	4435.87	4186.39	4193.31	4365.96	4625.87	5048.14	5662.5	6475.13	7403.1	8262.43	8982.28	9548.63	9907.26	10045	10003.8	9918.44	9945.17	10132.8	10413.4	10722.9	11177.8	11838.9	12610.4	13204.2	13309.9	12941.1	12209.1	11216.2	10100.9	9022.22	8020.41	7079.91	6236.29	5517.94	4981.84	4637.9	4437.16	4325.12	4251.8
PF3D7_0219500	pseudouridine synthase, putative	543.393	535.779	526.528	516.438	508.794	505.046	505.963	510.824	518.179	524.703	529.092	532.103	536.585	544	554.67	574.235	605.993	651.303	706.617	766.605	828.399	900.611	985.409	1077.42	1169.24	1260.54	1350.31	1430.33	1500.11	1556.39	1594.56	1609.49	1586.95	1522.89	1434.23	1339.11	1246.42	1155.11	1067.48	981.1	893.453	808.436	732.116	673.6	635.015	612.749	600.201	590.994
PF3D7_0219600	replication factor C subunit 1, putative	501.724	512.856	524.037	532.218	536.697	537.087	550.782	615.289	653.124	668.039	672.808	673.925	669.413	645.457	608.487	653.367	720.93	814.949	933.382	1062.15	1192.62	1318.21	1432.25	1530.33	1606.39	1655.97	1681.15	1693.45	1701.38	1698.71	1671.58	1607.84	1504.2	1376.02	1250.56	1145.26	1068.96	1025.16	1009.62	1014.6	1039.27	1086.89	1155.7	1238.57	1330.64	1432.43	1537.83	1640.8
PF3D7_0219700	Plasmodium exported protein (PHISTc), unknown function (GEXP20)	10165.2	9444.75	8760.24	8111.29	7458.23	6764.51	5998.44	5166.61	4347.09	3658.64	3150.09	2802.52	2553.03	2335.27	2155.39	2012.36	1905.88	1825.63	1741.33	1624.65	1481.11	1322.36	1156.62	1007.86	889.988	806.531	756.396	733.022	729.322	738.008	752.816	771.123	793.689	826.705	876.323	947.739	1046.29	1173.83	1329.32	1497.42	1653.37	1781.71	1873.97	1916.49	1889.7	1794.66	1657.04	1504.43
PF3D7_0219800	Plasmodium exported protein (PHISTc), unknown function	1837.31	1767.37	1704.65	1655.65	1617.2	1581.34	1537.14	1486.75	1439.37	1402.81	1379.97	1365.04	1343.4	1301.07	1240.31	1167.87	1095.68	1035.18	988.689	955.151	932.11	923.574	935.327	967.411	1015.33	1070.45	1126.47	1185.86	1254.29	1335.03	1430.55	1539.45	1652.53	1759.56	1852.8	1926.33	1978.68	2015.37	2037.99	2036.01	2000.12	1930.81	1846.31	1773.42	1716.88	1671.1	1633.45	1601.57
PF3D7_0219900	Plasmodium exported protein, unknown function	5687.4	5608.63	5529.85	5419.1	5222.72	4884.51	4392.69	3782.79	3124.57	2543.87	2102.24	1792.26	1565.29	1373.78	1221	1110.83	1039.64	997.35	977.572	973.643	974.008	968.338	949.251	917.89	875.715	823.15	770.906	728.282	700.908	693.663	711.041	756.365	831.877	942.101	1081.19	1234.54	1382.69	1514.03	1607.69	1638.59	1604.36	1521.49	1409.86	1289.25	1163.55	1025.35	875.692	719.05
PF3D7_0220000	liver stage antigen 3 (LSA3)	9043.1	8366.4	7691.72	7034.94	6420.43	5856.77	5317.35	4763.68	4233.78	3802	3502.41	3359.85	3328.16	3283.02	3297.86	3297.38	3310.13	3322.04	3276.12	3176.18	3094.51	3016.39	2978.65	3015.33	3109.9	3275.54	3363.93	3278.14	3129.08	2995.22	2848.08	2659.93	2406.35	2280.49	2234.81	2412.86	2667.51	2927.06	3316.08	3683.52	3797.26	3748.74	3613.07	3282.2	2925.62	2515.43	2071.85	1623.65
PF3D7_0220100	DnaJ protein, putative	2265.76	2344.51	2549.15	2654.78	2710.16	2723.6	2656.68	2489.66	2296.57	2155.61	2079.36	2056.24	2056.82	2042.53	2003.26	1937.29	1877.39	1840.41	1804.03	1739.52	1677.69	1602.88	1435.08	1266.55	1111.1	980.573	873.896	715.456	652.851	613.601	576.314	536.487	500.106	476.466	469.842	485.532	535.895	625.313	725.757	819.443	905.707	990.459	1077.25	1184.63	1160.7	1095.7	978.334	823.154
PF3D7_0220200	Plasmodium exported protein, unknown function	10042.1	9577.73	9087.48	8576.45	8056.52	7515.68	7001.74	6613.22	6503.21	6862.75	7765.68	9131.75	10720.1	12285.5	13879.1	15458.8	17118.5	18737	19814.2	20025.9	19256.5	17733.5	15802.5	13768.9	11841.4	10196.9	8881.31	7860.94	7111.01	6570.76	6182.75	5891.41	5664.61	5501.77	5415.45	5411.76	5480.12	5630.02	5869.95	6144.28	6345.98	6361.14	6106.17	5561.33	4846.48	4054.99	3229.38	2397.48
PF3D7_0220300	Plasmodium exported protein, unknown function	1140.79	1210.39	1276.61	1341.1	1412.14	1495.61	1603.91	1753.54	1962.1	2266.05	2672.17	3141.52	3594.73	3952.12	4217.26	4368.24	4483.16	4598.92	4645.76	4584.44	4445.67	4244.05	3989.74	3690.88	3362.91	3037.08	2731.03	2447.13	2187.86	1965.6	1784.47	1652.11	1559.79	1495.08	1458.22	1447.97	1457.84	1484.06	1528.22	1583.5	1648.87	1725.22	1812.25	1909.6	2006.73	2103.55	2201.47	2300.92
PF3D7_0220400	DnaJ protein, putative, pseudogene	821.882	862.099	898.006	929.479	955.324	970.653	976.03	970.224	951.573	923.751	889.983	853.604	815.775	773.255	722.94	670.101	614.417	557.2	504.294	459.418	422.76	394.592	373.694	357.202	340.428	318.973	298.062	281.292	268.401	258.566	250.614	244.143	239.797	240.027	245.038	251.796	256.067	256.169	253.179	248.493	242.878	239.594	241.106	248.23	260.157	274.559	289.241	302.77
PF3D7_0220600	Plasmodium exported protein (hyp9), unknown function	1294.03	1404.37	1527.43	1674.6	1839.17	1997.68	2122.25	2193.89	2213.04	2247.7	2343.19	2502.53	2680.39	2829.59	2994.02	3198.28	3473.07	3793.93	4082.55	4271.98	4329.65	4235.98	3999.19	3645.2	3218.51	2803.56	2442.59	2145.43	1914.71	1747.16	1634.33	1568.77	1534.82	1508.89	1479.83	1434.79	1363.64	1266.58	1152.9	1036.11	927.886	841.746	781.206	746.355	733.788	736.585	747.71	761.192
PF3D7_0220700	Plasmodium exported protein (hyp9), unknown function	7197.94	6866.37	6541.72	6205.76	5828.12	5389.71	4902.67	4380.45	3863.74	3465.29	3229.77	3130.47	3089.75	3027.77	2974.09	2943.12	2954.36	3004.64	3048.72	3034.91	2944.72	2762.49	2482.2	2136.03	1772.47	1445.67	1183.21	991.613	865.828	790.22	754.16	744.959	751.048	767.822	796.652	843.567	916.764	1023.41	1163.88	1320.72	1465.35	1572.51	1616.5	1581.36	1468.6	1299.36	1097.24	883.13
PF3D7_0220800	cytoadherence linked asexual protein 2 (CLAG2)	1655.93	1537.64	1526.21	1502.46	1378.97	1255.44	1162.35	1088.62	1014.94	958.125	928.326	895.423	861.52	830.461	799.185	768.807	737.826	699.099	636.188	574.014	522.425	474.662	431.091	396.663	383.002	404.81	514.116	761.715	1117.79	1602.82	2240.53	3046.23	3938.9	4727.61	5274.62	5623.85	5756.52	5573.73	5126.28	4595.19	3941.15	3290.39	2883.06	2592.96	2425.37	2252.02	2055.02	1960.49
PF3D7_0221000	Plasmodium exported protein, unknown function	226.569	281.374	336.5	392.044	445.85	491.828	522.84	536.35	534.294	531.493	536.466	547.617	554.076	544.386	524.081	498.052	475.353	461.542	455.75	454.828	454.733	453.863	447.453	430.722	405.009	372.978	338.916	309.857	290.117	280.338	278.673	282.915	289.252	292.025	289.559	280.795	265.305	244.165	220.685	198.158	178.805	165.636	160.201	162.608	171.02	182.364	194.228	205.076
PF3D7_0221100	Plasmodium exported protein, unknown function, pseudogene	242.167	250.249	259.265	273.848	298.431	337.849	393.494	460.419	525.429	573.409	597.282	600.334	591.343	578.036	563.165	549.795	534.903	521.484	519.311	532.729	558.507	589.367	617.639	635.356	637.044	622.725	599.07	576.927	559.384	542.875	525.48	505.598	482.557	460.592	440.54	419.185	391.928	358.672	322.917	289.264	261.015	239.97	227.562	223.488	226.629	233.622	241.275	247.481
PF3D7_0221200	Plasmodium exported protein (hyp15), unknown function	1356.94	1455.14	1546.03	1626.26	1684.69	1708.53	1702.66	1692.26	1714.67	1826.81	2066.84	2454.29	2983.37	3640.65	4428.3	5300.55	6228.92	7155.83	7971.15	8589.38	8942.86	8930.27	8459.24	7541.08	6330.4	5095.36	4022.52	3203.59	2642.89	2287.38	2084.76	1985	1950.38	1940.24	1920.08	1866.35	1774.39	1659.58	1534.58	1402.17	1261.69	1135.56	1040.5	977.685	935.336	893.772	849.198	802.678
PF3D7_0221400	stevor	466.988	458.736	450.817	445.271	446.299	462.685	497.814	552.471	640.721	777.553	972.062	1221.65	1507.26	1800.68	2098	2374.74	2608.04	2765.36	2822.57	2779.48	2650.14	2442.89	2165.05	1839.74	1512.12	1239.52	1045.12	925.269	861.276	831.149	816.289	803.255	781.435	746.268	699.726	646.035	590.217	537.713	493.875	461.414	441.233	434.502	441.107	461.498	495.097	537.569	583.453	628.505
PF3D7_0221500	Pfmc-2TM Maurer's cleft two transmembrane protein, pseudogene	307.573	298.954	292.387	289.152	292.908	314.895	366.82	463.12	620.815	858.149	1186.82	1606.59	2097.44	2623.08	3145.14	3601.18	4010.44	4358.56	4583.42	4663.2	4592.18	4325.51	3841.75	3183.34	2460.62	1817.62	1325.05	991.256	793.157	689.323	647.268	638.202	637.941	631.74	618.299	600.087	579.225	557.464	536.844	520.887	515.336	522.442	541.849	572.03	609.841	655.439	705.808	757.399
PF3D7_0221600	Plasmodium exported protein, unknown function, pseudogene	135.514	141.094	145.354	151.282	162.445	182.27	211.745	247.427	280.365	300.799	309.073	308.211	301.509	290.07	269.67	244.611	215.636	185.43	159.847	143.265	136.716	137.95	143.2	149.26	154.026	154.794	151.614	145.936	137.735	127.622	117.029	107.897	101.678	100.399	105.077	114.428	124.197	129.33	129.802	127.549	123.812	121.468	122.44	126.781	134.252	142.743	150.866	157.977
PF3D7_0221700	Plasmodium exported protein, unknown function	465.742	439.202	417.825	408.703	416.971	446.932	498.21	565.739	636.091	693.472	732.848	755.219	762.87	759.176	744.447	720.085	684.123	635.954	581.186	522.643	464	410.198	363.477	322.998	288.576	261.42	241.272	226.79	216.541	210.441	207.458	207.707	211.849	219.29	228.635	239.077	248.969	255.748	259.561	260.758	259.765	257.399	255.271	254.87	255.056	254.207	252.966	252.224
PF3D7_0221800	hypothetical protein	177.252	199.053	222.479	249.272	281.068	319.562	365.492	415.084	458.702	483.74	484.325	461.171	423.988	385.182	348.937	318.365	290.826	266.332	246.046	229.56	215.384	204.002	195.435	188.498	182.132	174.753	164.358	150.769	135.347	120.064	106.329	96.1074	91.0289	91.4211	96.6322	104.738	112.503	117.347	118.599	118.066	117.448	117.999	119.565	121.348	123.603	125.875	127.926	129.723
PF3D7_0221900	erythrocyte membrane protein 1 (PfEMP1), pseudogene	71.3832	103.039	138.486	182.806	244.084	331.83	450.949	594.924	739.104	845.681	896.245	892.917	852.013	789.83	703.576	603.342	487.467	364.365	255.217	172.505	118.499	89.4652	79.0648	80.8429	89.2386	98.577	105.164	107.87	106.985	104.019	100.846	99.6455	102.133	109.726	122.167	136.905	148.631	150.93	144.559	135.299	127.318	122.352	120.331	120.661	122.49	123.595	123.606	122.855
PF3D7_0222100	Pfmc-2TM Maurer's cleft two transmembrane protein (MC-2TM)	116.346	125.257	135.907	154.699	190.096	249.632	337.886	453.243	584.117	711.228	828.381	938.545	1042.53	1133.39	1202.74	1242.69	1251.71	1228.36	1164.63	1055.28	914.371	756.675	590.372	435.889	310.921	223.402	170.816	144.371	134.581	134.069	137.856	143.818	151.076	158.92	167.777	176.931	183.14	181.704	173.206	162.438	154.009	149.778	148.991	151.138	157.502	167.888	180.303	192.848
PF3D7_0222500	rifin (RIF)	126.15	121.907	119.068	121.137	133.338	160.121	202.704	257.834	315.676	361.793	386.381	389.642	382.287	373.845	363.38	349.847	321.958	271.498	215.138	167.345	133.61	114.067	106.325	107.502	113.477	119.581	122.487	120.4	114.139	105.327	95.9919	88.5329	84.7272	86.3378	93.317	103.686	113.156	116.247	112.217	103.979	93.7071	84.8952	79.3383	77.4865	79.5739	84.2864	89.9205	95.1917
PF3D7_0222600	rifin (RIF)	101.407	107.646	116.85	132.279	157.719	197.095	252.379	320.408	389.474	441.804	467.346	469.619	460.303	447.7	429.003	405.712	369.303	313.187	253.323	202.573	166.393	144.329	133.041	128.752	128.126	127.7	125.553	121.795	116.016	108.567	100.636	94.9132	94.6143	101.732	116.283	135.978	155.578	167.109	165.951	154.602	138.66	123.585	111.887	104.324	100.648	99.017	98.0928	97.0215
PF3D7_0222800	stevor	60.2326	78.8752	100.284	127.784	165.708	218.903	290.445	376.782	463.187	526.239	551.734	540.719	508.404	472.037	435.356	398.362	348.504	278.264	205.106	143.3	98.0991	69.76	55.8656	52.3888	55.5762	61.3948	66.4594	69.6806	70.6469	70.2063	69.5823	70.1711	73.1322	79.5876	89.3867	100.608	108.743	108.969	102.309	93.9927	87.8265	84.8269	84.5261	86.6444	91.4844	97.6951	103.733	108.649
PF3D7_0223100	rifin (RIF)	195.595	230.16	263.543	293.77	323.098	355.223	395.271	442.86	487.613	514.003	513.958	490.309	453.316	411.342	363.757	314.759	263.647	213.387	171.178	140.936	122.871	115.684	117.895	126.637	137.83	146.239	151.591	153.808	153.146	152.144	151.773	152.28	154.557	160.672	171.765	187.277	203.803	214.996	216.344	208.691	200.753	198.067	200.898	207.516	217.675	229.464	240.909	250.843
PF3D7_0223400	rifin (RIF)	72.5246	92.3909	113.601	137.296	164.77	197.375	236.796	281.331	323.249	351.187	357.703	345.495	324.64	302.597	278.658	254.599	225.866	189.718	155.191	129.446	114.703	109.799	111.015	114.049	117.224	117.957	114.614	108.249	99.8146	91.6097	85.5717	82.8799	83.6098	86.968	91.4878	96.0513	98.914	98.1503	94.3106	89.8612	86.6375	85.766	87.019	89.7468	93.4719	96.5411	98.2838	98.7087
PF3D7_0223500	erythrocyte membrane protein 1, PfEMP1 (VAR)	271.928	335.049	382.35	425.721	462.599	493.61	523.722	551.873	570.174	565.432	526.191	474.028	441.1	411.331	384.844	358.007	326.815	288.179	251.1	223.582	206.923	226.781	262.432	288.773	309.504	317.007	312.318	302.939	292.725	282.967	276.298	276.201	302.653	348.454	339.453	346.924	323.497	306.05	300.389	306.669	323.54	327.25	319.104	331.384	354.316	359.55	366.583	372.003
PF3D7_0300100	erythrocyte membrane protein 1, PfEMP1 (VAR)	719.493	745.342	737.71	717.685	722.117	762.344	832.221	907.73	960.366	981.432	981.025	967.28	947.007	925.058	897.494	858.526	790.873	689.212	587.924	512.537	463.951	433.12	435.966	444.039	455.817	464.052	460.97	446.047	427.822	414.662	411.519	417.598	422.509	426.286	435.168	445.57	452.638	453.13	448.852	447.222	452.086	462.456	478.155	494.757	515.818	527.16	520.646	495.339
PF3D7_0300200	rifin (RIF)	121.915	155.668	190.747	227.768	268.253	314.368	370.209	434.77	496.534	538.156	550.505	533.894	497.846	451.672	394.303	333.506	271.566	215.377	175.248	156.268	157.934	174.717	197.796	219.56	232.837	232.401	219.711	199.144	173.496	148.173	127.584	114.338	109.307	112.323	122.072	135.322	146.083	148.747	144.698	138.701	134.518	134.232	137.552	143.25	150.611	156.999	161.236	163.259
PF3D7_0300400	stevor	277.338	310.985	346.84	389.064	441.176	509.84	600.567	709.149	818.224	900.986	939.048	932.215	902.359	874.974	852.181	827.389	767.066	646.503	505.024	378.256	281.493	217.602	181.994	165.608	160.249	158.587	156.132	153.498	151.044	148.141	145.719	146.25	152.03	165.715	187.28	212.933	233.131	236.663	224.567	205.194	185.083	168.884	158.137	153.117	154.246	159.387	165.446	170.162
PF3D7_0300500	rifin (RIF)	67.6192	76.6214	87.5982	103.469	127.204	161.696	208.082	264.089	320.845	364.483	387.477	391.08	383.58	371.94	355.077	333.498	298.727	244.428	185.754	135.465	98.4416	74.7479	62.7495	59.7573	63.0473	68.9542	73.6556	75.6307	74.1687	69.9971	64.8098	60.6774	59.272	61.2897	66.436	73.2517	79.0676	80.4224	77.5136	73.0795	69.4814	67.6401	67.5562	69.1073	72.7473	77.9347	83.6153	88.9678
PF3D7_0300700	rifin (RIF)	237.181	275.057	312.725	352.934	399.897	457.97	528.209	604.417	671.247	713.549	725.696	712.852	686.383	653.203	610.464	563.503	504.034	426.463	347.557	282.542	238.441	215.177	209.342	216.538	230.771	243.818	253.149	260.462	264.308	261.745	252.336	237.974	220.934	207.054	200.107	199.552	200.19	194.997	184.458	173.181	164.734	160.751	161.254	166.501	175.857	185.502	193.102	197.847
PF3D7_0300900	stevor-like	183.423	199.843	213.958	226.222	240.542	261.265	290.088	324.5	357.435	380.409	390.445	390.152	386.74	385.738	384.985	384.661	381.116	369.22	352.775	335.765	319.448	305.707	294.055	283.038	272.518	262.943	254.184	246.745	239.552	229.479	214.71	196.749	178.153	163.344	154.783	152.674	154.601	156.414	156.296	154.893	153.453	153.794	156.866	162.284	169.634	176.571	181.928	185.495
PF3D7_0301000	acyl-CoA synthetase (ACS2)	227.394	245.23	260.639	267.544	285.131	310.303	344.033	384.193	421.974	445.677	451.127	439.854	418.612	391.177	354.301	341.58	287.991	220.246	151.021	122.483	124.757	140.689	153.481	164.978	162.195	144.528	149.908	173.601	180.119	171.661	159.53	147.451	136.839	129.964	123.028	129.744	148.261	154.978	161.551	157.649	153.04	150.08	147.687	150.201	157.098	159.062	161.889	165.948
PF3D7_0301100	Plasmodium exported protein (hyp13), unknown function	94.5614	105.273	118.246	136.299	162.892	201.138	252.919	315.233	376.963	421.888	443.724	442.835	426.804	403.935	373.394	337.875	294.005	243.42	196.949	161.541	138.311	126.196	123.153	125.117	127.686	126.568	122.917	118.123	112.68	107.562	104.127	103.677	107.486	116.511	131.074	149.474	167.045	177.017	174.914	164.415	152.274	141.829	133.594	127.85	125.166	124.712	125.353	126.17
PF3D7_0301200	serine/threonine protein kinase, FIKK family (FIKK3)	2780.76	2573.99	2382.6	2209.88	2037.26	1846.99	1638.12	1424.06	1222.78	1059.58	941.596	862.228	808.351	767.33	738.931	723.153	713.71	701.278	681.224	654.325	620.814	587.665	558.799	535.256	512.472	482.989	451.487	424.827	405.006	390.647	380.424	376.983	384.238	407.952	450.15	509.164	578.739	646.344	696.178	722.145	730.094	726.199	712.895	692.482	664.37	627.01	580.417	526.426
PF3D7_0301300	alpha/beta hydrolase, putative	1419.72	1492.78	1563.28	1624.59	1663.55	1662.6	1615.25	1531.28	1432.56	1354.71	1313.22	1301.75	1296.08	1274.2	1255.21	1257.53	1293.29	1362.74	1441.94	1503.41	1532.63	1514.49	1441.47	1329.66	1197.84	1062.23	933.037	816.333	715.334	637.594	590.294	575.091	590.688	633.094	691.857	753.988	806.783	842.977	860.877	856.187	824.02	777.779	731.792	694.822	667.755	642.538	615.51	585.663
PF3D7_0301400	Plasmodium exported protein, unknown function	968.089	1072.15	1188.24	1318.14	1449.06	1565.87	1674.88	1795.43	1947.45	2164.28	2448.96	2760.02	3012.97	3132.03	3172.43	3175.18	3201.22	3279.69	3379.44	3446.78	3438.14	3316.19	3070.12	2741.66	2387.78	2076.37	1845.19	1702.02	1623.57	1572.49	1532.05	1486.79	1434.49	1373.03	1293.32	1193.99	1085.16	982.928	901.192	845.844	812.506	799.625	806.252	824.181	845.406	861.438	869.403	869.788
PF3D7_0301500	Plasmodium exported protein, unknown function	1931.49	2090.19	2247.97	2391.61	2487.6	2493.08	2387.57	2185.27	1919.42	1670.03	1482.55	1362.54	1290.72	1243.64	1219.46	1216.13	1248.44	1318.23	1398.39	1464.31	1501.18	1492.67	1428.49	1313.62	1166.02	1021.61	905.056	827.593	788.257	774.859	777.366	788.428	803.19	813.756	812.418	793.768	761.046	723.676	685.989	647.534	607.879	570.894	541.881	520.742	503.825	485.132	462.961	437.61
PF3D7_0301600	Plasmodium exported protein (hyp1), unknown function (GEXP21)	4379.64	4511.45	4638.05	4745.22	4793.64	4726.04	4528	4233.09	3924.82	4083.12	4243.83	4359.65	4494.58	4581.47	4661.57	4713.49	4555.61	4748.78	4951.59	4990.66	4732.25	4283.55	3754.04	3205.26	2650.14	2159.48	1948.32	1581.55	1302.88	1105.72	972.639	819.98	743.966	648.704	631.311	641.796	678.326	739.012	859.259	956.158	1085.35	1110.17	1149.26	1162.75	1139.12	1091.75	1047.25	952.367
PF3D7_0301700	Plasmodium exported protein, unknown function	6913.41	6989.62	7082.97	7201.4	7356.27	7534.39	7712.21	7902.04	8162.61	8755.39	9794.2	11146.3	12441.1	13334.9	14050.7	14705.4	15543.4	16584.9	17515.4	18024.8	17977.4	17289.2	15904.1	13904.1	11607.8	9477.43	7759.97	6509.91	5674.11	5149.33	4852.47	4721.86	4651.56	4552.59	4413.17	4227.48	4006.67	3801.69	3658.67	3584.8	3568.67	3619	3738.47	3913.4	4113.92	4325.08	4538.25	4747.59
PF3D7_0301800	Plasmodium exported protein, unknown function	10679.7	9721.66	8778.51	7828.25	6875.31	5938.33	5027.51	4163.35	3386.94	2775.45	2348.29	2076.47	1910.4	1804.07	1740.76	1696.46	1653.57	1595.32	1517.41	1428.48	1324.73	1200.53	1054.94	895.354	739.455	605.988	502.556	426.793	375.358	349.903	356.429	406.389	509.775	674.058	901.169	1185.63	1512.18	1854.47	2168	2395.56	2509.74	2518.83	2440.76	2294.4	2082.3	1803.25	1480.15	1139.86
PF3D7_0301900	conserved Plasmodium protein, unknown function	997.921	1051.49	1101.6	1146.79	1187.19	1221.62	1245.71	1256.38	1262.97	1277.83	1303.18	1336.08	1371.5	1403.89	1440.52	1480.63	1533.96	1601.2	1674.18	1737.18	1771.03	1759.11	1689.67	1569.97	1425.02	1290.86	1193.18	1144.98	1140.71	1160.11	1190.45	1217.37	1235.1	1235.51	1211.01	1160.01	1088.83	1012.9	941.707	878.293	817.399	761.22	715.931	686.133	667.376	655.223	645.587	635.275
PF3D7_0302000	golgi organization and biogenesis factor, putative	1210.44	1221.73	1238	1260.01	1281.17	1289.28	1273.68	1235.81	1192.25	1164.23	1162.94	1186.54	1222.57	1256.88	1287.49	1311.29	1342.93	1390.51	1442.19	1485.4	1508.31	1501.06	1453.13	1364.63	1246.77	1126.91	1020.19	930.198	856.209	797.746	755.64	728.375	711.999	700.091	685.251	666.157	648.084	637.254	636.447	645.341	660.03	677.372	693.555	705.313	711.238	713.244	713.206	712.568
PF3D7_0302100	serine/threonine protein kinase (SRPK1)	879.954	872.46	892.881	967.83	1033.98	1087.87	1124.48	1145.51	1164.89	1210.58	1274.52	1342.4	1389.08	1441.35	1514.86	1584.28	1655.91	1726.17	1765.55	1776.59	1772.72	1739.79	1693.65	1638.12	1571.54	1487.03	1385.14	1299.15	1221.26	1128.04	1020.98	906.78	812.49	745.715	699.11	667.295	653.713	654.017	660.706	666.716	665.959	669.571	670.057	662.333	644.127	619.349	594.393	578.122
PF3D7_0302300	erythrocyte membrane protein 1 (PfEMP1), pseudogene	279.036	303.056	324.662	368.053	428.211	486.271	550.319	617.701	677.747	713.219	717.792	695.367	656.321	608.214	555.448	503.995	449.506	390.309	332.365	282.575	242.345	214.329	203.334	198.854	197.596	195.201	190.052	181.38	169.455	157.266	146.151	137.717	133.211	134.87	143.787	157.889	172.761	181.708	182.891	180.214	177.078	174.668	173.531	172.293	172.117	173.075	174.269	175.161
PF3D7_0302600	ABC transporter, (TAP family), putative	341.939	335.514	316.324	299.574	294.479	278.551	277.913	292.297	309.923	323.371	336.453	354.312	380.36	416.421	462.537	521.313	591.837	715.544	824.02	956.853	1054.3	1133.42	1177.2	1172.5	1131.71	1074.98	1015.56	959.531	912.296	870.323	833.82	805.708	785.649	767.104	745.727	715.688	674.175	624.715	573.718	524.944	479.537	439.869	407.632	379.955	356.015	342.38	332.947	324.989
PF3D7_0302700	CDGSH iron-sulfur domain-containing protein, putative	377.635	384.036	393.487	407.087	422.88	439.643	459.742	484.141	509.694	531.639	546.844	554.277	551.961	536.655	508.891	472.488	432.361	396.912	371.921	358.381	354.011	360.775	386.385	437.518	516.147	617.587	730.076	834.13	916.296	971.57	1001.18	1012.89	1009.91	991.544	958.555	912.242	854.317	790.45	726.831	667.094	614.512	570.03	536.571	517.87	513.517	519.954	531.848	544.517
PF3D7_0302800	conserved Plasmodium protein, unknown function	1228.65	1244.31	1267.97	1298.09	1321.92	1320.61	1282.09	1210.81	1123.95	1050.02	1007.87	998.903	1005.65	1006.83	1003.76	999.026	1003.13	1017.47	1031.74	1031.2	1004.68	953.949	882.502	796.579	704.244	622.382	559.915	522.158	508.246	511.781	531.307	563.712	606.691	654.525	695.203	718.55	723.459	718.228	709.531	697.313	676.706	650.123	621.363	591.641	557.542	519.002	478.277	437.439
PF3D7_0302900	exportin 1, putative	3516.26	3547.54	3518.54	3444.64	3347.37	3227.19	3071.63	2893.03	2733.19	2640.17	2632.91	2692.03	2764.29	2794.84	2819.54	2851.02	2921.28	3106.56	3362.33	3631.07	3884.17	4105.6	4299.82	4473.63	4463.51	4465.65	4497.12	4578.29	4672.44	4717	4707.18	4582.01	4372.41	4090.25	3778.12	3481.29	3230.34	3057.77	2921.85	2821.74	2649.81	2376.09	2319.19	2381.66	2481.34	2598.49	2715.85	2822.55
PF3D7_0303000	N-ethylmaleimide sensitive fusion protein (NSF)	783.01	825.515	848.866	895.984	947.297	939.495	915.976	877.876	832.23	792.084	766.031	756.942	743.001	735.459	746.11	770.824	811.882	867.01	919.688	951.461	951.477	951.36	978.048	995.358	1009.06	1004.58	1002.38	1006.33	1014.99	1023.85	1025.5	1008.1	968.499	913.531	871.576	867.128	829.074	789.506	769.253	771.873	799.508	823.852	849.408	888.141	935.91	979.865	1010.47	1032.45
PF3D7_0303100	conserved Plasmodium protein, unknown function	1115.96	1065.09	1029.49	1001.54	989.399	993.783	1069.04	1139.99	1133.54	1105.7	1110.74	1150.24	1215.79	1313.13	1497.34	1598.89	1628.21	1682.6	1719.24	1579.39	1543.47	1517.61	1466.9	1380.92	1269.74	1145.06	1047.49	1008.43	1040.33	1123.43	1266.6	1510.91	1814.41	2059.8	2243.94	2354.5	2395.77	2412.73	2416.02	2390.82	2349.04	2185.77	2049.58	1963.38	1917.06	1888.74	1855.77	1799.44
PF3D7_0303200	HAD superfamily protein, putative	1347.54	1233.55	1126.04	1035.92	973.173	930.98	903.117	881.274	860.998	845.161	832.179	823	817.798	814.211	807.663	798.312	788.928	793.331	807.732	831.635	869.612	928.207	1009.82	1115.95	1250.05	1405.84	1572.08	1718.79	1877.36	2039.66	2194.31	2371.15	2570.31	2772.23	2958.77	3130.77	3295.19	3465.86	3645.33	3819.88	3987.22	4105.59	4128.94	4073.78	3976.33	3900.12	3888.68	3936.97
PF3D7_0303300	DNA-directed RNA polymerase subunit I, putative	5823.13	5548.8	5307.08	5096.72	4874.17	4589.59	4225.07	3796.37	3367.71	3035.15	2845.96	2796.85	2848.04	2961.31	3140.5	3364.72	3621.25	3870.31	4040.18	4107.87	4075.08	3973.19	3839.61	3695.46	3556.3	3451.8	3387.87	3357.92	3342.87	3310.83	3237.43	3112.08	2951.02	2787.48	2643.67	2531.33	2473.13	2485.02	2565.98	2706.25	2883.42	3054.13	3189.47	3253.71	3248.42	3197.45	3121.58	3037.66
PF3D7_0303400	palmitoyl transferase (AnkDHHC)	812.935	800.611	786.905	769.09	744.399	711.607	670.474	623.493	573.69	527.956	489.806	459.347	434.398	411.142	386.957	364.662	345.372	330.92	323.776	328.433	348.202	384.783	439.787	516.642	623.791	769.551	954.361	1168.48	1398.23	1635.92	1872.51	2101.45	2296.4	2420.86	2456.98	2407.4	2285.9	2131.2	1970.08	1811.71	1659.46	1518.73	1401.56	1327.14	1297.37	1298.67	1316.31	1338.03
PF3D7_0303500	spindle pole body protein, putative	439.526	441.071	454.639	474.955	489.155	505.617	530.373	562.84	598.902	628.769	648.095	657.753	663.651	671.991	678.935	677.735	685.853	705.05	723.015	752.34	795.51	849.743	915.19	989.004	1066.7	1137.73	1176.47	1252.38	1290.45	1290.33	1277.28	1252.52	1216.86	1168.37	1117.47	1065.58	1032.18	1026.07	1051	1103.01	1170.03	1240.17	1306.45	1360.2	1399.58	1435.37	1473.11	1501.95
PF3D7_0303600	plasmoredoxin (Plrx)	267.104	296.124	325.726	356.475	388.308	423.985	467.234	519.05	579.85	645.218	713.051	783.556	858.682	939.668	1022.4	1098.67	1162.65	1209.29	1237.47	1245.97	1234.4	1199.96	1139.14	1054.48	956.067	861.574	776.558	699.548	630.468	571.27	520.547	476.788	438.88	405.138	378.862	363.178	356.593	355.092	356.577	360.712	366.95	371.328	371.09	367.038	361.255	355.085	349.145	343.717
PF3D7_0303700	dihydrolipoamide acyltransferase, putative	1648.17	1709.15	1776.58	1839.11	1880.98	1893.5	1865.69	1798.21	1697.47	1599.81	1526.72	1484.87	1470.12	1477.67	1509.03	1559.1	1629.92	1717.71	1809.18	1886.46	1937.2	1957.63	1949.5	1925.63	1894.7	1867.84	1855.6	1864.17	1891.09	1928.08	1961.96	1975.83	1976.79	1993.12	2043.5	2133.72	2252.9	2360.81	2393.23	2361.6	2303.68	2239.51	2197.72	2187.09	2198.14	2230.81	2277.6	2329.2
PF3D7_0303800	IBR domain protein, putative	408.148	392.07	376.056	363.912	360.966	370.214	391.491	422.742	458.414	490.151	517.097	543.451	575.693	617.154	666.519	725.003	791.681	859.888	920.841	971.514	1011.03	1036.22	1040.7	1019.48	975.693	918.558	857.792	799.758	748.559	708.274	681.952	670.431	670.163	673.635	674.651	671.647	665.043	657.896	653.122	650.235	647.123	642.69	639.663	639.427	638.208	631.766	622.365	613.127
PF3D7_0303900	conserved Plasmodium protein, unknown function	597.711	685.381	765.542	828.362	866.465	876.644	867.848	848.325	817.956	779.642	737.773	694.868	654.7	620.412	587.04	551.464	509.235	468.165	437.868	422.48	424.242	440.434	466.478	496.491	524.878	545.91	559.97	573.807	589.541	609.728	636.174	666.424	694.069	714.031	725.708	729.544	719.184	689.522	650.247	609.064	571.719	547.237	541.416	553.643	579.602	611.484	643.096	670.788
PF3D7_0304000	inner membrane complex protein 1a, putative (IMC1a)	473.818	481.7	493.095	509.633	533.595	566.891	612.881	670.323	729.233	772.4	792.034	790.107	776.296	757.586	729.969	690.489	627.763	537.747	439.97	352.293	284.521	240.192	217.605	211.41	216.34	226.321	236.668	243.496	245.708	244.442	242.644	243.392	249.067	260.45	276.697	297.087	320.046	342.126	363.602	388.246	419.163	454.246	493.076	532.006	567.18	591.284	605.34	613.381
PF3D7_0304100	membrane skeletal protein IMC1-related (ALV2)	1798.26	1654.34	1521.48	1401.12	1299.49	1221.29	1164.67	1126	1099.02	1078.98	1062.35	1047.33	1033.02	1017.63	1000.34	981.347	955.926	919.402	871.932	813.281	742.555	666.012	594.744	535.89	490.804	458.42	442.232	453.521	511.853	641.664	864.063	1193.8	1628.36	2138.15	2666.19	3156.84	3570.39	3905.8	4171.26	4349.85	4447.9	4475.89	4454.69	4436.84	4451.74	4517.62	4626.65	4761.87
PF3D7_0304200	EH (Eps15 homology) protein (PAST1)	3380.44	3568.22	3749.86	3907.3	4002.53	3981.37	3820.68	3542.36	3219.05	2955.5	2798.05	2730.84	2690.28	2611	2511.45	2404.87	2325.54	2289.65	2275.31	2255.11	2206.56	2140.2	2069.47	2008.26	1963.81	1940.02	1934.27	1936.46	1946.08	1972.54	2014.75	2076.72	2151.85	2232.53	2313.8	2391.15	2464.32	2541.78	2618.46	2672.51	2695.95	2693.13	2681.73	2681.31	2692.82	2707.6	2718.47	2721.78
PF3D7_0304300	conserved Plasmodium protein, unknown function	257.685	279.857	294.24	309.694	334.925	410.258	399.568	422.287	378.679	381.512	379.35	370.809	358.746	344.937	328.334	310.951	293.516	279.205	274.561	283.562	306.314	339.263	378.764	456.099	490.19	543.098	546.727	516.407	503.933	497.714	503.391	483.008	466.01	453.317	425.364	412.845	411.569	422.056	441.179	443.076	446.149	419.61	415.95	417.967	420.035	422.733	428.605	439.286
PF3D7_0304400	60S ribosomal protein L44, putative	11862.9	11641.1	11489.5	11404.8	11293.2	11049.4	10650.5	10118.1	9618.91	9436.65	9697.75	10388.2	11371.7	12511.9	13833.5	15193.5	16575.8	17862.1	18787.6	19149.9	18859.2	18036.7	16833.9	15414.9	13934.4	12592.2	11474.8	10598.2	9961.02	9456.01	8973.22	8441.83	7809.03	7052.03	6250.26	5507.46	4890.08	4439.64	4135.83	3919.44	3748.52	3598.26	3480.74	3422.15	3396.94	3388.38	3391.24	3401.08
PF3D7_0304500	1-cys-glutaredoxin-like protein-1 (GLP1)	587.785	563.217	542.562	531.827	537.663	569.158	633.352	729.244	842.665	949.172	1034.9	1100.79	1161.8	1236.99	1329.65	1425.81	1502.56	1546.62	1564.98	1558.77	1546.5	1558.6	1613.09	1704.79	1814.8	1912.62	1966.72	1959.41	1898.55	1801.43	1681.46	1556.61	1434.78	1317.33	1210	1117.95	1041.06	971.379	909.12	856.582	816.891	793.017	787.887	804.309	843.623	904.22	976.88	1052.21
PF3D7_0304600	circumsporozoite (CS) protein (CSP)	280.936	365.786	448.831	524.405	583.215	616.244	621.484	605.98	580.247	550.618	519.53	488.87	462.185	442.335	427.016	414.774	399.28	376.281	351.361	331.385	319.902	317.638	323.934	335.939	350.23	361.729	368.201	369.58	365.27	356.67	344.736	330.187	314.829	302.202	294.822	293.206	293.87	292.871	289.609	285.847	283.686	285.213	291.197	301.289	314.733	329.607	344.743	359.507
PF3D7_0304700	conserved Plasmodium protein, unknown function	414.849	459.307	502.827	539.826	562.823	568.809	564.398	556.23	546.488	536.327	526.247	516.266	505.086	488.06	461.968	430.568	395.615	362.901	339.73	329.133	330.782	343.814	364.743	387.494	411.195	430.356	442.095	445.854	440.283	424.678	400.279	371.577	342.353	318.102	301.818	294.861	295.348	302.234	314.319	331.551	355.278	385.087	417.904	450.093	480.235	504.61	523.127	537.487
PF3D7_0304800	conserved Plasmodium membrane protein, unknown function	310.774	304.017	296.611	304.385	314.981	329.712	348.892	370.027	389.987	401.399	402.374	393.389	383.205	371.701	358.987	345.962	355.924	372.582	389.57	408.331	441.091	487.681	540.895	595.226	646.427	689.714	725.955	764.471	798.923	828.441	829.707	812.323	792.242	775.796	757.968	734.961	698.61	646.325	590.439	541.677	516.664	500.767	470.172	445.209	425.966	408.909	397.325	388.406
PF3D7_0304900	conserved Plasmodium protein, unknown function	1205.02	1250.57	1304.7	1367.48	1423.99	1451.87	1435.99	1379.98	1293.56	1212.42	1159.63	1138.34	1133.43	1129.97	1150.6	1210.88	1306.99	1422.84	1529.6	1597.43	1612.36	1572.7	1481.17	1349.44	1200.95	1065.63	955.644	874.196	823.984	800.449	794.996	799.8	807.792	809.033	799.824	778.835	745.399	703.717	662.896	629.165	603.952	590.235	589.403	601.34	619.637	638.417	657.048	675.97
PF3D7_0305000	elongation factor Ts (EF-Ts)	1096.6	1156.4	1214.02	1268.6	1314.02	1343.23	1355.86	1355.2	1345.61	1344.5	1360.32	1389.9	1422.28	1448.36	1480.78	1523.23	1572.11	1620.1	1660.13	1686.01	1695.31	1689.88	1678.5	1673.26	1685.88	1726.68	1793.8	1879.39	1973.78	2062.5	2127.45	2150.56	2115.6	2019.3	1877.53	1708.53	1527.87	1352.62	1198.31	1068.42	956.177	862.625	789.418	735.148	699.488	678.097	663.4	648.869
PF3D7_0305100	conserved Plasmodium protein, unknown function	495.864	480.845	467.699	464.167	474.727	493.362	516.436	553.933	582.566	610.43	631.861	651.216	677.057	719.493	773.758	827.283	871.162	899.543	949.397	978.445	999.418	1024.66	1036.22	1027.45	1006.75	973.346	931.654	893.26	859.425	827.652	808.837	798.728	794.149	769.206	730.688	675.223	639.405	617.301	612.729	628.071	650.513	677.849	699.171	711.634	716.776	723.35	734.95	753.078
PF3D7_0305200	conserved Plasmodium protein, unknown function	971.633	1014.71	1046.9	1066.8	1076.58	1075.39	1061.13	1034.11	1001.86	971.114	957.925	980.435	1030.15	1083.37	1124.8	1138.16	1136.86	1125.23	1095.9	1054.7	1014	972.287	925.383	871.041	812.906	761.203	723.692	708.376	726.056	783.523	884.604	1026.62	1198.47	1370.01	1502.69	1583.31	1622.29	1647.38	1678.91	1722.77	1770.51	1802.6	1789.38	1811.91	1830.01	1839.59	1856.7	1889.67
PF3D7_0305300	conserved Plasmodium membrane protein, unknown function	15495.2	15127.3	14573.5	13983.6	13270.1	12336.9	11179.4	9796.39	7948.82	6510.06	5586.92	4977.61	4384.28	4290.86	4438.18	4561.72	4865.81	4895.88	5244.94	5759.89	5645.92	5446.84	4733.82	4256.17	4185.91	3763.84	3378.43	3105.56	2973.08	3064.79	3257.82	3384.62	3606.79	3852.47	4054.52	3974.52	3858.93	3751.96	3662.17	3561.16	3337.75	3123.43	3062.31	3028.57	3011.54	3004.12	2997.5	3123.47
PF3D7_0305400	conserved Plasmodium protein, unknown function	630.935	639.442	643.752	647.518	651.7	656.13	663.035	670.429	674.192	669.186	656.23	640.09	628.228	628.661	641.925	667.1	693.194	710.63	721.749	734.661	753.473	778.762	811.685	848.768	884.351	914.781	938.935	953.835	957.323	957.156	954.159	949.042	938.643	921.673	907.622	900.379	898.61	899.879	902.863	903.379	896.414	877.138	846.576	812.628	776.906	737.783	697.472	658.388
PF3D7_0305500	conserved Plasmodium protein, unknown function	3074.85	2980.72	2886.91	2801.18	2708.3	2626.73	2504.77	2384.39	2302.61	2289.49	2367.67	2545.39	2767.79	2975.37	3112.84	3291.34	3522.67	3832.18	4088.53	4244.94	4257.02	4112.46	3869.14	3579.35	3374.62	3169.96	2918.92	2697.34	2575.53	2542.17	2579.92	2647.82	2751.06	2913.15	3108.31	3280.54	3432.33	3596.77	3779.54	3969.01	4098.32	4184.73	4223.6	4194.12	4130.89	4031.83	3894.04	3767.06
PF3D7_0305600	AP endonuclease (DNA-[apurinic or apyrimidinic site] lyase), putative	768.149	764.779	763.1	763.356	764.949	768.082	773.025	778.34	782.398	782.051	777.669	771.881	767.553	765.123	762.01	763.049	772.543	794.027	835.586	901.027	985.734	1085.67	1193.81	1305.61	1425	1559.69	1710.7	1876.88	2050.29	2209.36	2334.9	2407.14	2412.88	2351.09	2228.29	2066.69	1902.38	1774.83	1698.06	1669.18	1673.35	1693.65	1726.76	1773.68	1830.55	1895.77	1961.86	2022.45
PF3D7_0305700	ubiquitin conjugating enzyme E2, putative	3712.86	3613.23	3514.15	3418.08	3319.3	3198.07	3030.13	2816.01	2611.71	2473.66	2419.03	2429.04	2455.75	2458.68	2448.74	2431.89	2424.5	2441.14	2494.93	2585.37	2686.98	2777.44	2837.04	2876.89	2917.71	2984.11	3081.76	3193.92	3317.67	3454.45	3599.41	3743.35	3865.87	3958.85	4026.01	4090.46	4167.37	4243.89	4257.89	4171.54	4021.93	3833.68	3654.18	3538.89	3504.92	3546.94	3636.37	3742.68
PF3D7_0305800	P-loop containing nucleoside triphospahte hydrolase, putative	196.812	231.148	266.819	292.951	318.349	353.112	401.802	471.092	539.179	583.929	600.217	592.703	568.869	531.508	479.895	424.079	363.758	300.799	244.828	206.217	188.281	186.521	196.13	210.129	225.899	237.662	243.69	245.944	244.601	239.761	233.135	225.198	215.882	208.424	205.024	205.396	207.307	209.131	210.947	215.508	225.014	237.663	250.314	260.06	275.992	294.304	311.208	325.756
PF3D7_0305900	conserved Plasmodium protein, unknown function	655.895	667.322	679.474	691.936	700.953	702.918	702.307	702.223	697.475	684.428	658.466	622.507	585.848	559.337	547.294	551.916	569.627	598.617	641.275	694.306	753.307	808.321	850.939	880.222	900.563	916.166	935.176	968.128	1020.81	1094.29	1185.78	1283.76	1367.49	1410.41	1403.64	1350.8	1260.38	1152.86	1049.62	955.576	863.02	776.021	701.755	650.197	619.485	601.786	590.54	580.648
PF3D7_0306000	conserved Plasmodium protein, unknown function	837.372	864.255	880.718	881.919	868.913	844.037	808.106	762.017	706.96	652.04	601.66	558.127	521.759	492.284	473.153	470.684	488.178	529.627	594.363	673.278	761.291	859.412	971.582	1113.66	1291.06	1492.49	1706.64	1913.32	2101.03	2278.34	2446.81	2594.69	2692.76	2705.74	2627.99	2473.2	2261.4	2022.09	1784.04	1555.03	1334.18	1135.9	975.338	866.369	802.663	769.123	751.081	736.415
PF3D7_0306100	conserved Plasmodium protein, unknown function	842.647	900.947	955.3	1001.83	1034.65	1048.3	1036.98	1000.29	948.269	902.262	876.19	874.355	892.348	922.612	968.757	1031.48	1117.75	1223.12	1321.2	1387.7	1413.51	1402.03	1362.38	1307.84	1251.59	1207.25	1179.39	1163.05	1150.61	1139.81	1132.23	1124.24	1111.69	1085.06	1038.03	971.714	894.184	814.837	743.836	686.05	640.728	609.809	593.018	586.718	585.02	585.721	587.699	589.986
PF3D7_0306200	activator of Hsp90 ATPase (AHA1)	1112.54	1225.44	1324.45	1404.22	1452.06	1454.09	1414.1	1345.33	1279.13	1252.36	1287.87	1388.61	1541.91	1734.34	1970.39	2241.22	2544.83	2858.16	3126.24	3310.7	3392.72	3363.39	3231.05	3020.35	2760.55	2490.84	2229.23	1984.32	1764.26	1579.59	1421.76	1277.75	1138.59	1008.35	902.752	827.528	781.608	762.058	764.916	784.027	811.964	843.849	877.287	909.528	939.155	964.408	986.784	1008.38
PF3D7_0306300	glutaredoxin 1 (GRX1)	2351.89	2463.25	2567.96	2658.7	2729.86	2775.42	2791.33	2799.41	2856.3	3005.78	3246.52	3534.53	3788.16	3929.72	3968.88	3921.88	3862.18	3869.34	3960.94	4114.55	4269.24	4382.6	4444.33	4481.5	4513.75	4561.48	4625.55	4652.54	4622.5	4524.26	4330.69	4035.57	3645.89	3208.08	2798.25	2476.23	2267.91	2172.73	2155.88	2172.12	2200.61	2220.36	2229.92	2240.57	2252.22	2260.6	2260.03	2248.01
PF3D7_0306400	FAD-dependent glycerol-3-phosphate dehydrogenase, putative	1053.54	1057.73	1058.67	1052.88	1039.18	1012.47	974.444	931.763	887.354	846.076	809.922	780.574	760.568	752.422	756.562	777.441	817.694	879.964	965.478	1072.89	1200.5	1353.77	1538.19	1754.86	1998.04	2256.6	2515.01	2757.15	2965.47	3136.87	3263.84	3343.92	3360.33	3297.24	3166.66	2981.8	2762.31	2544.23	2347.07	2172.71	2023.13	1910.2	1848.04	1847.99	1901.09	1988.75	2092.66	2198.16
PF3D7_0306500	conserved Plasmodium protein, unknown function	890.713	948.646	1001.6	1040.88	1057.62	1045.91	1014.19	973.441	928.232	882.387	837.947	797.939	764.587	738.435	718.553	710.39	721.685	758.961	824.193	913.776	1023.97	1145.33	1263.89	1369.38	1458.57	1536.92	1618.92	1709.06	1803.96	1898.6	1983.86	2047.06	2065.11	2026.82	1944.59	1840.48	1730.78	1628.28	1543.13	1475.2	1419.08	1375.37	1354.1	1362.64	1395.78	1444.69	1502.51	1563.57
PF3D7_0306600	conserved Plasmodium protein, unknown function	1338.84	1336.25	1338.69	1350.29	1368.38	1393.64	1425.94	1464.43	1504.62	1544.67	1584.14	1618.13	1638.97	1639.03	1615.24	1572.29	1527.08	1495.89	1493.85	1524.94	1581.21	1653.56	1731.47	1804.54	1865.88	1920.1	1977.91	2055.87	2158.37	2261.41	2342.62	2387.15	2387.12	2350	2292.46	2228.51	2163.47	2102.09	2037.34	1963.29	1883.92	1797.73	1719.81	1664.12	1625.67	1599.1	1582.78	1574.42
PF3D7_0306700	membrane magnesium transporter, putative	2027.12	2166.56	2303.41	2435.5	2534.6	2559.17	2495.36	2350.01	2164.7	1999.43	1886.94	1832.28	1824.43	1853.45	1934.16	2066.96	2247.58	2450.44	2633.45	2794.3	2946.08	3077.38	3177.54	3247.25	3292.43	3312.69	3288.16	3173.3	2940.68	2651.77	2357.42	2089.53	1855.81	1650.85	1480.59	1350.45	1254.92	1186.22	1138.75	1108.26	1091.52	1078.53	1060.81	1041.53	1029.9	1027.8	1030.58	1033.54
PF3D7_0306800	T-complex protein beta subunit, putative	2878.33	3134.17	3389.12	3625.28	3805.94	3890.68	3864.47	3746.4	3615.98	3583.54	3700.22	3949.38	4254.59	4542.85	4856.86	5211.7	5657.19	6196.6	6718.24	7078.39	7185.59	7049.06	6724.23	6300.64	5841.16	5385.41	4944.96	4532.09	4162.08	3836.79	3536.33	3229.46	2898.59	2554.03	2227.07	1940.69	1706.52	1533.13	1422.48	1365.3	1346.3	1359.12	1400.83	1466.94	1559.23	1676.15	1803.61	1928.48
PF3D7_0306900	40S ribosomal protein S23, putative	14520.7	15241	15771.6	15983.8	15802.4	15191	14346.1	13492.9	12895.1	12839.3	13399	14470.2	15767.7	17039.4	18465.2	20075.7	21872.4	23697.5	25088.5	25691.9	25437.6	24584.7	23567.6	22713.5	22101	21608.5	20990.2	19996	18621.1	17105	15496.7	13749.3	11773	9692.32	7850.57	6486.66	5663.08	5322.64	5363.48	5647.99	6057.54	6447.98	6666.88	6643.05	6499.62	6328.03	6140.66	5937.99
PF3D7_0307100	40S ribosomal protein S12, putative	26223.1	26888.7	27490.1	27830.9	27614.4	26695.4	25310	23748.1	22369.8	21792.6	22180.2	23273.2	24481.7	25365.1	26367.6	27723.1	29604.3	31982	34431.8	36324.2	37383.3	37643.6	37368.5	36815.2	36042.1	35056.8	33780.4	32064.6	29863.7	27459.9	24941.9	22268.3	19346.1	16320.3	13515.6	11170.3	9374.3	8119.68	7308.31	6769.72	6361.41	6023.31	5744.82	5584.13	5542.79	5580.87	5640.78	5678.39
PF3D7_0307200	60S ribosomal protein L7, putative	14591.3	14776.7	14989.7	15203.9	15324.8	15271.3	15007.8	14587.7	14225.3	14316.1	14988.4	16069.4	17136.7	17816.9	18284.2	18588.9	18893.4	19280.4	19592.4	19564.6	19031	18015.4	16650.1	15192.4	13817.3	12643.3	11715.9	11051.3	10628.9	10321	9975.85	9461.88	8720.94	7813.73	6885.03	6055.17	5397.43	4952.42	4692.97	4542.83	4420.4	4310.31	4221.92	4157.45	4098.18	4036.02	3964.41	3880.1
PF3D7_0307300	EB1 homolog, putative	173.953	183.23	192.826	204.573	222.075	248.743	285.789	330.903	375.052	405.537	417.156	413.19	400.344	382.884	359.385	332.049	298.527	259.865	223.841	196.005	177.981	168.029	163.925	163.464	163.772	162.107	159.2	155.994	152.919	150.858	150.862	153.572	159.688	169.557	181.739	194.27	204.675	210.371	212.133	212.834	214.893	219.457	226.949	237.687	250.362	262.194	272.331	280.883
PF3D7_0307400	ATP-dependent Clp protease proteolytic subunit (ClpP)	560.112	527.947	496.771	471.945	458.144	456.36	464.839	480.442	499.347	515.587	526.813	535.389	547.117	566.433	594.601	632.684	674.3	709.326	734.493	751.589	764.171	781.138	810.817	862.195	939.812	1043.35	1164.24	1290.02	1410.99	1519.65	1605.25	1658.16	1667.75	1628.77	1550.4	1447.46	1333.99	1222.9	1124.14	1037.58	956.423	874.135	793.512	726.304	675.515	639.966	614.965	595.068
PF3D7_0307500	conserved Plasmodium protein, unknown function	571.988	602.632	629.281	650.245	668.248	686.897	710.894	740.691	771.043	790.58	792.998	779.542	757.744	737.169	721.022	712.455	711.704	723.143	753.233	798.326	848.813	897.423	947.589	1011.68	1093.1	1186.06	1284.85	1378.76	1460.07	1524.56	1572.22	1596.11	1594.31	1563.13	1501.58	1418.84	1332.88	1255.53	1195.59	1158.06	1140.44	1141.19	1160.38	1196.42	1248.83	1317.64	1395.54	1474.86
PF3D7_0307600	conserved Plasmodium protein, unknown function	324.685	330.055	345.682	361.422	376.458	418.606	421.024	449.102	472.315	481.399	485.104	487.973	488.896	486.447	476.723	468.729	457.784	424.319	407.443	439.836	484.91	539.256	611.581	699.061	793.131	885.22	971.913	1052.61	1046.88	1041.84	1045.36	1010.09	953.728	884.738	817.809	765.401	733.348	723.04	735.717	752.416	776.997	805.458	836.514	871.789	927.33	948.377	993.284	1051.91
PF3D7_0307700	conserved Plasmodium protein, unknown function	952.96	927.657	897.322	864.544	834.907	813.78	800.662	791.028	773.961	734.713	750.155	770.664	803.675	849.011	902.267	959.577	1024.92	1136.49	1263.32	1367.68	1447.7	1513.22	1567.23	1607.81	1632.01	1642.22	1647.3	1660.11	1684.25	1716.35	1757.19	1808.53	1794.72	1788	1785.3	1814.97	1897.46	2011.31	2101.41	2210.27	2353.4	2518.78	2699.51	2879.13	3043.16	3200.71	3358.27	3474.4
PF3D7_0307800	conserved Plasmodium protein, unknown function	659.203	677.504	697.963	720.956	743.908	763.096	774.171	779.164	786.619	802.784	830.855	869.439	910.036	943.221	970.39	991.519	1015.88	1047.54	1082.63	1113.85	1135.1	1149.38	1161.84	1173.82	1184.28	1198.06	1217.3	1236.28	1248.58	1246.65	1218.46	1163.2	1089.47	1009.98	939.07	882.377	837.324	800.438	767.744	733.36	696.131	658.19	621.924	591.717	568.034	547.742	530.179	515.006
PF3D7_0307900	conserved Plasmodium protein, unknown function	194.639	208.411	221.002	235.88	254.478	270.51	303.447	335.743	363.467	378.032	381.85	377.184	367.243	351.107	341.45	334.848	330.305	320.954	310.887	302.173	299.011	301.646	311.454	319.42	322.948	324.852	316.941	302.229	288.495	274.228	260.31	247.872	238.171	232.148	230.511	234.306	242.086	244.229	243.872	245.162	251.49	260.59	269.933	279.455	286.56	290.917	297.455	302.811
PF3D7_0308000	DNA polymerase epsilon subunit b, putative	356.048	461.631	571.24	690.132	817.103	937.339	1014.87	1010.7	959.633	893.071	830.63	785.613	773.195	803.549	869.737	957.632	1043.24	1108.7	1161.45	1216.66	1279.2	1340.76	1388.14	1404.72	1386.84	1349.98	1301.92	1242.43	1171.5	1093.13	1020.28	963.763	926.314	901.51	883.988	866.061	839.858	800.839	751.369	698.013	645.714	597.45	553.733	517.041	488.154	466.427	450.837	439.648
PF3D7_0308100	conserved Plasmodium protein, unknown function	689.942	654.193	627.858	600.975	575.902	553.637	532.329	507.429	479.346	454.063	434.976	412.363	385.403	349.62	333.115	347.797	345.604	353.804	350.45	333.261	312.105	297.076	297.209	326.436	381.365	452.464	540.549	650.789	785.345	941.762	1109.73	1274.76	1415.96	1523.38	1573.49	1576.94	1582.55	1608.99	1673.62	1834.79	1905.77	1939.37	2049.34	2167.11	2285.38	2420.84	2572.21	2733.86
PF3D7_0308200	TCP-1/cpn60 chaperonin family, putative	3710.81	4058.18	4386.87	4665.66	4832.82	4841.06	4693.37	4437.98	4185.14	4089.71	4225.86	4577.62	5057.97	5579.32	6200.95	6944.5	7843.19	8852.99	9799.24	10497	10871.5	10886.9	10514.4	9828.8	8944.31	8014.33	7117.15	6288.13	5541.13	4905.41	4382.65	3955.41	3600.59	3307.51	3080.89	2923.34	2826.36	2776.38	2750.66	2725.81	2692.6	2658.03	2630.27	2626.66	2648.15	2682.46	2722.56	2764.18
PF3D7_0308300	conserved Plasmodium protein, unknown function	3401.67	3235.59	3057.56	2859.74	2643.55	2413.81	2177.19	1935.91	1690.25	1470.6	1293.05	1156	1048.05	956.383	877.847	811.246	748.519	684.453	618.054	551.492	486.642	428.172	378.85	338.785	306.67	284.482	289.452	345.001	482.328	735.983	1140.98	1720.56	2466.74	3321.47	4178.36	4923.77	5476.42	5844.79	6075.25	6137.01	5959.4	5620.1	5236.57	4925.35	4707.82	4557.54	4436.59	4313.86
PF3D7_0308400	U4 RNA	11725	12262.9	12445.9	12118.1	11372.9	10326.7	9089.22	7720.61	6314.54	5140.7	4324.63	3828.02	3508.47	3210.81	2925.21	2671.94	2497.47	2419.34	2391.91	2353.06	2279.35	2149.84	1968.77	1802.39	1704.81	1685.38	1711.54	1725.45	1702.95	1665.77	1648.02	1670.02	1733.07	1835.29	1977.8	2160.28	2349.97	2505.85	2666	2863.86	3112.54	3395.25	3678.47	3965.05	4223.61	4428.91	4571.17	4656.28
PF3D7_0308500	activator of Hsp90 ATPase, putative	11972.2	11833.7	11459.4	10709.5	9680.12	8558.12	7455.73	6424.5	5527.21	4896.39	4577.67	4538.84	4698.42	4967.22	5327.65	5716.7	6104.41	6447.83	6681.52	6756.74	6638.9	6337.17	5897.75	5417.25	4984.11	4623.46	4307.59	4008.24	3718.31	3439.56	3162.87	2888.38	2614.19	2350.28	2124.34	1960.96	1871.21	1857.88	1909.59	2001.61	2113.25	2228.69	2337.15	2437.01	2529.17	2616.01	2704.09	2798.27
PF3D7_0308600	pre-mRNA-processing factor 19, putative (PRPF19)	5370.07	5388.25	5312.04	5073.38	4707.9	4285.28	3853.42	3442.94	3088.74	2840.22	2708.47	2671.6	2686.25	2715.4	2771.26	2852.67	2990.03	3197.52	3442.99	3693.68	3919.65	4094.29	4191.97	4208.26	4166.01	4087.41	3967.39	3782.24	3521.66	3219.92	2903.63	2598.77	2313.4	2054.33	1841.48	1684.7	1578.96	1514.1	1478.15	1458.24	1450.95	1452.4	1460.49	1483.16	1523.36	1579.96	1648.14	1722.2
PF3D7_0308700	conserved Plasmodium protein, unknown function	2136.77	2114.8	2066.84	1977.35	1860.7	1737.77	1616.27	1493.98	1368.65	1247.96	1142.36	1054.92	982.403	921.233	871.856	834.31	806.453	788.18	778.298	773.423	772.846	776.742	784.13	794.425	802.086	795.898	782.727	784.551	820.523	903.423	1037.86	1229.46	1474.24	1756.59	2044.59	2307.13	2518.56	2659.68	2713.19	2681.67	2608.05	2532.48	2492.87	2521.14	2621.09	2784.76	2982.68	3185.89
PF3D7_0308800	conserved protein, unknown function	1598.55	1577.51	1538.83	1475.6	1391.3	1295.62	1198.02	1099.56	1005.22	931.36	886.475	872.671	894.438	949.89	1032.06	1134.56	1237.07	1315.24	1365.17	1390.95	1394.61	1383.52	1366.98	1353.75	1351.42	1363.08	1375.08	1371.45	1351.35	1335.06	1338.85	1373.75	1438.84	1523.35	1614.7	1706	1786.82	1848.46	1888.82	1902.09	1890.26	1855.47	1806.48	1769.01	1751.52	1750.23	1762.53	1784.92
PF3D7_0308900	splicing factor 3B subunit 1, putative (SF3B1)	1326.75	1374.16	1417.14	1454.15	1480.9	1496.5	1500.82	1499.31	1503.35	1528.03	1575.87	1636.3	1685.38	1702.73	1698.85	1679.64	1672.17	1698.11	1758.63	1823.41	1835.66	1815.18	1781.27	1759.77	1756.49	1763.77	1758.46	1753.56	1719.37	1665.38	1585.59	1478.62	1352.75	1222.38	1103.17	1006.63	937.029	893.172	871.167	855.839	856.757	874.981	901.479	927.583	953.506	981.057	1009.64	1038.04
PF3D7_0309000	dual specificity phosphatase (YVH1)	1150.41	1133.62	1115.91	1096.23	1076.65	1062.36	1052.25	1046.87	1049.11	1060.05	1077.47	1098.89	1122.85	1147.54	1166.3	1170.32	1161.78	1148.38	1139.36	1140.79	1151.21	1158.54	1149.45	1118.57	1071.2	1023.76	983.309	950.17	922.855	897.039	871.265	846.515	822.585	797.308	770.402	743.218	718.699	699.856	685.848	676.866	676.18	684.647	704.286	737.62	783.953	843.292	912.065	985.606
PF3D7_0309100	conserved Plasmodium protein, unknown function	574.445	558.123	543.408	533.909	536.781	562.715	615.274	691.195	779.696	860.965	921.624	957.539	976.466	988.574	993.363	993.248	971.679	918.046	846.586	766.059	683.174	612.918	563.054	532.126	513.734	497.456	484.548	475.554	471.139	474.273	484.932	502.936	525.358	547.82	566.348	578.09	580.89	572.524	555.637	534.775	514.416	495.988	479.228	465.14	453.962	444.723	436.729	429.398
PF3D7_0309200	serine/threonine protein kinase, putative (ARK2)	562.566	556.555	550.338	544.765	545.765	563.814	565.699	556.048	562.803	573.112	584.08	600.547	632.068	635.598	664.303	654.558	630.766	627.729	611.424	596.623	602.375	627.14	674.66	752.946	853.82	918.282	949.664	966.99	966.167	970.634	952.841	948.1	936.099	918.867	882.186	858.952	837.498	841.333	857.834	882.929	910.488	950.358	985.9	986.617	965.667	929.891	886.42	811.982
PF3D7_0309300	N2227-like protein, putative	2128.01	2408.26	2687.99	2939.57	3121.89	3181.18	3098.56	2886.98	2606.41	2388.06	2339.5	2140.83	2005.07	1897.29	1836.03	1783.63	1702.3	1783.62	1878.49	1949.23	1984.38	1985.94	1956.16	1900.44	1830.37	1769.73	1735.89	1750.09	1878.01	1883.66	1882.15	1880.26	1863.89	1823.37	1763.02	1685.07	1598.01	1520.31	1455.69	1445.36	1441.59	1462.05	1509.33	1569.14	1596.66	1653.61	1719.43	1783.37
PF3D7_0309400	small nucleolar RNA snoR02	1393.03	1572.17	1723.9	1830.02	1877.5	1855.65	1771.61	1638.89	1481.48	1337.99	1223.21	1133.87	1054.25	968.515	887.246	824.315	784.534	769.288	768.591	769.559	765.867	769.285	797.271	857.491	941.794	1025.44	1085.02	1096.59	1056.75	989.529	914.813	845.674	785.264	740.38	716.413	712.757	717.323	715.563	713.775	721.669	748.55	794.361	846.764	898.205	949.51	996.156	1032.41	1056.32
PF3D7_0309500	asparagine synthetase, putative	3232.03	3247.36	3272	3296.29	3297.85	3249.86	3126.76	2935.66	2732.38	2582.2	2508.58	2498.54	2514.82	2527.24	2553.83	2599.56	2680.69	2802.05	2953.58	3125.07	3294.35	3452.28	3585.91	3698.93	3802.26	3905.93	3989.98	4002.56	3921.95	3771.9	3565.34	3318.5	3041.87	2758.42	2503.49	2306.29	2178.65	2119.64	2102.75	2101.29	2108.18	2110.04	2105.06	2105.06	2110.44	2113.79	2111.27	2102.12
PF3D7_0309600	60S acidic ribosomal protein P2 (PfP2)	23370.1	24162.7	24639.2	24603	23992.9	22796.1	21297.4	19805.5	18699.8	18397.9	19012.8	20426.2	22249.9	24075.5	25953.9	27749.7	29517.4	31178.1	32158.9	32080.6	30916.7	29107.2	27380.7	26194.4	25519.2	25027	24422.7	23549.9	22446.6	21295.7	20056.9	18557.6	16585.2	14246.4	12026.1	10312.1	9266.64	8888.64	9103.01	9738	10590.8	11421.9	11962.1	12029.6	11789.6	11419.8	10985.5	10524.5
PF3D7_0309700	SECIS-binding protein 2, putative (SBP2)	684.692	701.327	716.11	728.772	740.397	752.761	767.904	785.81	805.468	820.181	826.24	825.545	821.217	812.063	792.304	761.002	719.813	673.452	630.896	600.307	585.56	586.042	599.335	619.383	638.343	648.11	648.078	640.357	626.686	607.727	583.685	555.656	527.138	503.441	489.707	489.29	502.906	528.477	560.979	596.526	633.667	667.214	692.252	704.576	702.443	690.05	673.205	656.56
PF3D7_0309800	YTH domain-containing protein, putative	1942.14	2056.56	2178.34	2297.88	2392.79	2451.39	2470.89	2463.98	2445.41	2429.66	2412.48	2383.32	2345.91	2314.02	2287.98	2254.03	2190.92	2101.09	2016.25	1950.07	1902.91	1871.99	1850.05	1831.15	1816.49	1805.09	1783.71	1733.67	1648.28	1549.78	1456.96	1385.09	1334.85	1301.11	1282.89	1279.54	1285.89	1298.7	1310.39	1314.62	1314.91	1312.04	1308.16	1317.22	1337.36	1363.93	1392.86	1421.07
PF3D7_0309900	conserved Plasmodium protein, unknown function	277.816	278.202	273.429	283.411	296.654	316.282	352.472	386.219	419.04	435.351	447.049	460.605	478.341	424.593	399.098	383.269	355.451	369.541	379.944	399.216	412.783	434.929	445.633	406.553	429.157	510.233	546.538	580.028	582.357	587.861	583.323	567.265	544.061	517.478	490.88	467.076	449.742	440.003	437.145	443.547	457.756	475.614	496.362	520.154	544.346	571.647	600.38	625.453
PF3D7_0310000	conserved Plasmodium protein, unknown function	837.303	875.79	904.935	912.539	890.767	846.829	786.338	714.306	640.472	579.592	539.201	522.472	528.529	553.099	592.731	643.67	701.875	762.698	830.347	905.288	982.598	1055.17	1116.57	1165.22	1207.7	1257.77	1323.34	1405.49	1498.46	1589.36	1666.23	1718.23	1725.24	1679.42	1596.66	1492.45	1372.83	1249.95	1135.58	1032.2	938.217	856.381	790.753	747.162	722.104	708.575	699.363	688.945
PF3D7_0310100	calcium-dependent protein kinase 3 (CDPK3)	147.387	171.475	196.571	224.139	255.862	294.101	340.893	394.069	445.875	483.726	501.275	499.775	486.816	469.267	443.853	411.512	365.621	306.39	248.762	203.088	172.863	156.942	151.393	151.309	152.046	150.723	147.415	142.972	137.868	133.269	130.287	130.652	135.372	144.623	157.392	171.123	181.54	184.904	182.518	179.023	177.923	180.547	186.382	195.34	208.22	223.494	238.644	251.956
PF3D7_0310200	phd finger protein, putative	1817.48	1692.43	1569.72	1456.44	1354.04	1268.92	1205.65	1164.29	1169.36	1205.05	1271.12	1358.26	1453.61	1541.71	1597.85	1637.66	1673.18	1692.81	1698.9	1671.18	1619.14	1556.84	1476.6	1397.8	1360.63	1321.84	1262.97	1163.73	1084.86	1010.14	939.56	883.829	841.425	818.502	813.252	838.261	883.957	960.028	1041.84	1141.35	1224.57	1272.57	1304.34	1275.6	1203.99	1132.36	1021.25	928.049
PF3D7_0310300	phosphoglycerate mutase, putative	1451.49	1466.46	1482.07	1488.45	1496.25	1495.68	1458.85	1402.29	1375.43	1405.97	1476.88	1543.18	1620.84	1706.37	1798.27	1880.02	1945.88	2007.23	2041.24	2030.05	1981.86	1933.04	1881.51	1817.82	1718.45	1562.2	1396.1	1242.52	1112.16	1009.22	934.928	885.402	857.024	838.824	818.856	773.703	755.561	759.569	787.323	847.893	867.285	891.353	919.559	917.566	936.009	963.84	999.667	1045.57
PF3D7_0310400	parasite-infected erythrocyte surface protein (PIESP1)	1487.55	1417.74	1344.58	1267.08	1189.92	1162.21	1144.48	1124.82	1096.04	1062.26	1031.3	1010.24	993.24	968.752	933.899	898.292	867.28	848.334	852.928	884.775	957.108	1088.38	1227.07	1438.55	1655.71	2052.92	2609.32	3191.7	3731.41	4179.9	4478.23	4567.2	4468.56	4205.7	3857.03	3486.99	3144.13	2863.6	2652.03	2489.1	2344.37	2219.26	2153.18	2126.03	2117.61	2110.8	2147.86	2201.76
PF3D7_0310500	DEAD box helicase, putative	746.072	751.692	759.878	772.554	784.233	817.181	846.888	861.039	839.91	833.938	858.478	901.416	954.559	1013.28	1075.36	1130.73	1186.1	1255.93	1332.41	1399.98	1448.33	1466.98	1453.34	1406.04	1346.94	1264.99	1208.27	1145.12	1084.9	1039.49	1015.79	964.87	930.948	883.465	830.759	778.206	736.954	710.488	704.604	724.395	734.441	754.75	785.941	807.48	784.926	774.317	831.576	924.644
PF3D7_0310600	SAC3/GNAP family-related protein, putative	4505.58	4403.91	4308.4	4216.97	4099	3916.67	3644	3298.6	2960.95	2746.41	2704.28	2809	2971.17	3101.52	3228.41	3370.52	3583.19	3879.13	4193.83	4433.08	4535.17	4454.98	4173.64	3741.06	3238.66	2772.59	2410.79	2177.5	2062.1	2025.47	2041.8	2074.31	2103.43	2105.69	2059.42	1961.81	1830.71	1698.06	1587.73	1499.99	1420.59	1348.94	1292.8	1254.17	1220.55	1180.2	1132.8	1081.17
PF3D7_0310700	sybindin-like protein, putative	5307.02	5427.19	5549.29	5677.47	5758.08	5700.71	5459.6	5037.42	4528.01	4127.51	3939.21	3950.24	4050.97	4131.57	4274.41	4542.33	4994.09	5599.64	6212.96	6689.52	6930.07	6905.24	6628.19	6176.09	5674.79	5246.61	4927.91	4684.36	4512.1	4429.38	4409.59	4420.01	4408.8	4342.74	4231.93	4094.5	3941.19	3781.39	3621.46	3446.11	3246.11	3013.33	2736.61	2448.99	2177.29	1926.45	1689.81	1459.31
PF3D7_0310800	conserved Plasmodium protein, unknown function	3005.9	3271.44	3531.72	3752.65	3874.01	3841.9	3643.56	3315.64	2942.15	2630.1	2426.03	2322.21	2280.88	2269.22	2304.6	2393.61	2551.33	2786.52	3103.02	3496.75	3923.83	4343.98	4728.44	5077.78	5401.08	5691.4	5915.67	5974.25	5793.7	5460.49	5054.92	4660.98	4318.59	4042.7	3831.23	3689.97	3614.12	3592.13	3569.97	3480.82	3318.9	3078.15	2764.48	2446.75	2146.25	1848.68	1548.53	1245.04
PF3D7_0310900	conserved Plasmodium protein, unknown function	640.881	641.947	650.182	670.041	704.382	756.354	819.341	883.689	939.984	976.726	991.543	990.435	983.333	981.06	1254.73	1485	1621.64	1717.15	1773.14	1774.57	1727.12	1656.4	1573.45	1481.86	1370.3	1173.74	1039.82	1083.25	1125.56	1158.03	1174.59	1172.51	1153.07	1120.12	1078.92	1035.81	997.761	968.681	951.416	946.534	952.472	965.153	983.535	1009.8	1042.25	1082.23	1125.12	1166.66
PF3D7_0311000	conserved Plasmodium protein, unknown function	201.268	232.438	263.915	300.508	350.259	424.778	530.995	664.598	803.044	909.65	962.166	961.325	925.015	872.141	799.798	711.927	598.084	468.634	349.466	256.42	193.629	157.983	143.44	142.56	148.369	153.82	156.127	155.583	152.768	149.471	149.719	157.327	174.014	199.502	231.571	264.69	287.109	286.861	267.755	240.987	214.516	194.617	183.608	181.352	186.795	196.985	209.349	221.959
PF3D7_0311100	pre-mRNA splicing factor, putative	533.648	545.226	553.976	562.631	574.199	589.546	608.123	628.866	652.384	679.775	711.436	745.176	774.676	791.533	794.457	785.819	777.063	773.916	772.626	769.824	766.588	762.924	758.54	753.822	746.861	738.524	730.367	724.288	720.664	714.916	702.33	677.163	639.755	596.596	558.456	530.668	513.86	504.383	501.276	505.661	517.933	537.112	560.499	581.21	594.381	602.898	609.725	616.798
PF3D7_0311200	valine--tRNA ligase, putative	388.994	417.84	448.3	482.623	521.937	567.981	622.933	700.192	794.184	860.9	895.254	911.175	927.174	945.174	961.253	979.532	1003.54	1030.25	1050.9	1030.88	1035.86	1089.33	1100.66	1080.04	1040.99	992.793	940.449	886.62	829.454	769.276	713.865	680.366	672.531	670.936	661.166	659.613	664.572	651.583	632.108	600.715	587.73	587.416	596.148	607.701	622.735	632.162	638.635	633.539
PF3D7_0311300	phosphatidylinositol 3- and 4-kinase, putative	1007.83	1012.67	1012.75	1004.48	986.327	956.306	916.29	869.892	826.42	783.567	747.139	724.386	715.28	720.317	736.646	762.342	795.438	834.942	885.299	948.383	1067.67	1170.77	1170.03	1286.43	1477.82	1631.49	1751.74	1889.22	2061.99	2303.23	2543.61	2716.93	2859.41	2896.93	2846.68	2812.25	2805.93	2755.49	2653.26	2591.35	2348.74	2287.64	2290.11	2274.83	2247.52	2177.9	2146.08	2143.96
PF3D7_0311400	protein kinase, putative	289.719	306.718	312.511	316.158	314.414	305.276	318.163	341.69	364.79	379.43	387.144	389.301	382.147	368.443	346.798	327.614	307.955	285.035	263.914	248.79	238.507	228.303	231.08	244.256	266.439	277.767	288.069	283.384	255.498	235.8	219.357	208.751	213.75	214.18	219.762	216.755	228.066	242.726	261.299	282.596	312.431	331.87	339.48	350.046	361.331	371.55	374.895	376.431
PF3D7_0311500	conserved Plasmodium protein, unknown function	6480.16	6812.04	7104.87	7315.21	7347.12	7091.14	6535.82	5737.33	4798.89	3940.32	3279.75	2830.11	2534.35	2318.91	2179.15	2102.52	2071.89	2061.51	2047.48	2018.86	1966.95	1895.79	1824.73	1769.79	1734.48	1716.59	1705.61	1688.56	1658.89	1628.57	1607.7	1612.78	1643.8	1689.13	1747.42	1811.19	1864.84	1894.34	1888.23	1835.16	1748.05	1649.35	1554.14	1474.94	1405.75	1328.23	1239	1140.81
PF3D7_0311600	dolichyl-diphosphooligosaccharide--protein glycosyltransferase subunit 1, putative	490.207	501.334	512.341	523.156	531.868	536.008	539.006	543.779	548.107	548.139	546.907	551.101	568.185	602.216	653.972	727.952	827.835	951.117	1084.72	1210.27	1311.95	1375.29	1383.59	1331.2	1228.66	1103.28	977.406	866.185	776.631	708.431	658.981	623.279	597.872	581.109	573.041	571.995	574.726	576.437	575.903	572.156	564.682	556.46	549.583	544.712	540.063	533.638	525.022	514.57
PF3D7_0311700	plasmepsin VI	330.125	324.257	320.143	318.339	318.915	322.779	330.792	342.383	354.524	363.468	367.535	367.652	366.679	366.011	365.307	363.644	355.183	334.477	307.921	281.978	258.961	240.759	228.553	222.324	221.646	223.954	225.846	224.532	218.633	211.279	204.707	201.279	202.118	207.672	218.108	233.066	249.921	265.622	277.63	287.101	298.094	311.226	325.009	340.259	357.972	378.242	399.13	418.915
PF3D7_0311800	conserved protein, unknown function	882.542	838.574	805.254	786.607	781.196	787.906	808.016	841.661	882.737	920.624	948.447	962.059	962.935	956.612	949.409	942.469	926.705	897.41	876.975	881.986	914.508	971.363	1048.46	1141.59	1243.98	1349.19	1455.66	1558.96	1652.86	1724.25	1762.39	1767.67	1737.71	1678.9	1602.98	1522.35	1445.14	1378.24	1321.89	1271.66	1226.59	1189.84	1172.2	1179.46	1211.18	1260.29	1316.66	1372.03
PF3D7_0311900	conserved Plasmodium protein, unknown function	192.397	196.084	196.367	202.489	217.369	244.321	276.72	317.679	365.356	403.017	424.322	431.331	431.717	430.227	425.043	418.303	407.363	387.572	393.59	446.448	500.601	541.421	622.131	654.43	678.414	696.723	702.267	670.914	625.072	579.265	540.85	514.284	503.392	509.057	504.078	488.82	469.843	447.22	422.636	398.966	380.528	368.633	350.901	338.679	343.152	334.812	337.516	354.533
PF3D7_0312000	conserved Plasmodium protein, unknown function	731.296	745.33	748.93	742.804	734.894	732.179	735.979	742.181	748.92	757.031	766.862	777.351	787.999	794.538	792.327	790.202	792.333	805.512	835.433	881.577	952.017	1052.71	1183.63	1345.3	1522.8	1677.51	1768.07	1772.01	1691.79	1566.09	1420.64	1272.35	1127.02	993.413	883.891	805.01	753.783	722.911	707.545	704.867	713.458	724.705	733.543	745.796	768.328	799.484	836.763	877.718
PF3D7_0312100	RING zinc finger protein, putative	831.717	798.079	769.149	753.773	758.542	789.238	846.064	924.03	937.907	965.66	981.7	973.388	953.414	937.983	927.496	920.15	899.822	861.137	824.8	807.135	811.144	832.959	868.13	914.145	974.145	1051.61	1146.68	1252.5	1369.36	1495.95	1567.89	1538.7	1491.23	1463.87	1434.45	1388.44	1327.75	1253.26	1177.77	1143.78	1168.34	1072.58	976.751	838.319	790.672	783.772	806.93	863.327
PF3D7_0312200	TPR domain containing protein	424.603	404.809	375.937	364.358	363.768	369.243	381.783	397.571	412.74	425.322	436.094	446.467	456.995	466.025	476.397	492.997	509.319	508.068	508.34	511.994	517.664	522.731	525.731	522.27	503.276	485.944	475.194	472.486	478.398	490.343	505.041	519.528	532.503	542.735	547.355	545.258	538.83	535.42	539.924	551.429	567.03	586.411	607.684	625.352	633.912	641.373	650.963	661.248
PF3D7_0312300	26S proteasome regulatory subunit S14, putative	1150.44	1235.4	1314.56	1386.56	1441.6	1469.54	1472.26	1459.13	1444.89	1451.39	1489.97	1559.44	1655.84	1779.53	1946.25	2153.12	2387.32	2620.25	2825.59	2995.26	3135.63	3233.93	3281.52	3286.79	3264.33	3236.19	3205.99	3168.99	3124.12	3100.46	3108.87	3133.07	3132.36	3067.33	2940.44	2772.83	2578.57	2375.01	2187.98	2027.31	1894.86	1796.46	1751.59	1781.93	1875.12	2014.88	2182.85	2361.51
PF3D7_0312400	glycogen synthase kinase 3 (GSK3)	2637.15	2557.39	2465.72	2370.08	2273.2	2171.56	2067.17	1969.95	1893.24	1853.75	1859.11	1908.73	1996.64	2114.51	2268.3	2453.31	2653.96	2841.69	3003.06	3150.56	3296.3	3460.99	3668.26	3945.42	4292.76	4685.9	5081.33	5431.06	5716.19	5933.19	6050.54	6049.27	5912.49	5653.08	5338.25	5030.54	4762.04	4554.31	4422.16	4349.39	4315.3	4318.84	4378.92	4520.44	4734.92	5005.9	5297.05	5577.21
PF3D7_0312500	transporter, putative	812.582	932.428	1046.62	1144.97	1216.28	1248.13	1241.43	1210.54	1172.68	1155.12	1172.85	1225.74	1299.42	1380.35	1481.72	1613.91	1796.4	2033.1	2285.37	2490.4	2605.52	2611.3	2510.85	2328.37	2098.86	1867.07	1664.25	1499.96	1374.11	1284.8	1227.08	1188.93	1159.94	1132.61	1104.07	1068.11	1019.09	961.575	904.736	851.524	800.874	762.708	743.67	747.012	766.047	788.87	809.623	825.958
PF3D7_0312600	tRNA Valine	1221.15	1395.23	1552.16	1685.92	1785.48	1832.59	1819.72	1748.47	1631.34	1500.23	1381.58	1290.73	1239.9	1228.13	1235.52	1258.12	1279.79	1289.13	1291.97	1291.59	1286.25	1275.76	1268.48	1276.26	1310.59	1360.51	1386.25	1340.39	1212.22	1049.73	896.859	772.569	677.529	620.76	607.745	633.696	686.325	755.008	837.874	931.283	1021.75	1106.55	1189.43	1272.07	1345.88	1387.37	1399.93	1396
PF3D7_0312700	tRNA Isoleucine	936.931	1275.28	1601.06	1894.19	2143.26	2339.86	2457.32	2482.06	2436.03	2340.44	2201.68	2030.8	1839.73	1636.46	1418.68	1203.55	986.301	783.602	620.534	503.952	429.272	391.32	382.25	392.035	408.275	416.008	412.369	401.027	387.251	375.492	368.035	364.713	366.46	381.513	414.746	461.241	503.18	511.814	475.478	427.277	412.073	463.129	602.448	845.585	1188.25	1596.58	2025.41	2440.34
PF3D7_0312800	60S ribosomal protein L26, putative	8204.1	8424.4	8628.53	8778.21	8813.22	8723.11	8524.84	8278.78	8122.92	8258.47	8731.22	9434.65	10149.4	10688.9	11156	11562.1	11986.2	12454.8	12890.9	13139.6	13072.2	12670.2	11979.5	11150	10311.7	9584.92	8996.46	8527.9	8161.44	7841.37	7478.78	7016.43	6415.22	5711.19	5007.68	4407	3963.55	3686.43	3541.61	3471.43	3419.51	3354.51	3280.96	3222.29	3173.17	3128.99	3087.11	3045.28
PF3D7_0312900	hypothetical protein	359.063	424.746	485.397	532.412	562.596	579.529	589.56	595.934	595.922	585.968	566.082	539.744	510.955	479.601	442.583	402.18	356.129	307.248	267.226	244.453	241.667	258.522	293.752	342.932	396.509	437.643	456.399	458.555	450.439	436.685	418.904	396.948	370.797	345.667	326.055	315.43	313.53	318.531	330.538	351.823	385.321	427.574	470.684	511.999	552.025	587.639	619.756	650.485
PF3D7_0313000	conserved Plasmodium protein, unknown function	2146.18	2190.83	2242.93	2289.64	2306.84	2272.34	2185.15	2058.2	1918.73	1808.35	1745.06	1723.32	1717.33	1697.25	1660.69	1603.57	1537.2	1472.56	1421.74	1390.59	1376.82	1375.63	1386.06	1411.54	1464.08	1543.24	1640.66	1740.33	1822.31	1860.72	1845.41	1778.9	1674.02	1555.1	1442.23	1349.02	1282.25	1247.59	1242.54	1261.25	1297.94	1341.69	1392.48	1450.05	1509.24	1563.85	1610.79	1649.82
PF3D7_0313100	ubiquitin-protein ligase, putative (HRD3)	903.648	941.316	981.709	1017.45	1048.13	1072.89	1091.29	1108.01	1134.18	1179.46	1246.6	1331.49	1416.48	1485.73	1547.64	1629.07	1785.61	1958.82	2141.33	2317.02	2441.99	2495.98	2466.75	2301.89	2226.37	2262	2385.51	2357.71	2320.58	2252.87	2172.74	2062.93	1872.33	1642.37	1473.6	1328.32	1214.97	1132.44	1073.57	1030.19	998.285	972.78	953.557	943.732	945.641	1002.99	1103.55	1155.12
PF3D7_0313200	conserved Plasmodium protein, unknown function	1097.03	1043.61	993.015	949.698	914.707	888.457	868.616	854.895	848.334	852.136	867.585	897.004	944.089	1010.15	1095.76	1198.78	1315.42	1441.76	1571.86	1706.16	1846.61	1977.57	2080.68	2140.24	2168.15	2184.57	2197.73	2201.99	2199.39	2194.67	2198.48	2219.02	2241.01	2232.91	2178.55	2081.38	1954.68	1807.56	1658.47	1519.8	1395.01	1293.06	1220.01	1184.89	1184.86	1212.57	1258.37	1312.44
PF3D7_0313300	apicoplast conserved ycf19 protein precursor, unknown function	821.794	846.496	867.878	885.602	898.61	905.366	906.127	904.359	899.591	891.756	880.38	869.213	867.54	885.5	925.054	989.769	1081.27	1203.9	1354.33	1522.68	1700.1	1860.9	1973.25	2021.21	2014	1985.58	1955.83	1928.52	1900.65	1874.58	1856.71	1853.03	1853.29	1834.92	1789.97	1715.28	1609.57	1481.7	1347.23	1217.81	1100.08	1003.07	935.559	907.762	916.889	951.551	999.948	1052.09
PF3D7_0313400	conserved Plasmodium protein, unknown function	510.609	548.575	587.73	625.945	659.963	692.878	724.226	743.83	765.667	725.737	727.216	719.778	708.866	734.182	721.801	699.008	637.953	575.419	535.698	500.824	474.928	461.664	463.563	477.586	510.641	552.225	560.362	548.907	525.018	493.864	458.973	422.868	387.653	351.043	332.795	329.748	331.95	340.106	351.12	366.318	383.81	401.649	414.567	422.693	431.41	442.009	472.42	485.336
PF3D7_0313500	GTP-binding protein EngA, putative	322.444	348.534	374.674	401.745	430.58	460.761	493.088	538.661	605.001	664.708	705.715	735.384	760.329	779.521	789.338	787.85	772.158	733.819	666.725	586.845	525.722	506.497	492.729	479.413	464.566	451.731	457.295	451.621	428.807	394.173	351.794	310.021	282.143	260.685	244.874	236.442	235.875	241.118	255.024	289.917	320.311	340.353	346.748	341.464	334.476	334.783	338.575	342.634
PF3D7_0313600	conserved Plasmodium protein, unknown function	813.033	795.835	778.303	762.347	750.213	749.183	762.986	789.447	820.171	844.982	859.282	865.04	870.147	882.8	905.248	937.9	974.694	1012.65	1059.89	1122.65	1200.56	1276.98	1323.8	1322.73	1276.32	1211.4	1157.95	1129.81	1128.19	1142.75	1165.85	1189.46	1207.15	1208.76	1188.87	1145.81	1083.6	1013.46	946.011	883.147	820.964	766.266	725.604	700.803	689.716	689.781	697.991	710.884
PF3D7_0313700	conserved Plasmodium protein, unknown function	511.248	533.832	555.235	571.554	581.771	590.314	606.138	632.313	662.21	684.305	693.537	692.672	692.546	705.088	733.479	782.761	851.01	941.77	1060.17	1199.31	1349.31	1496.29	1619.71	1703.73	1751.07	1781.36	1804.9	1816.62	1808.35	1780.91	1735.11	1673.64	1598.83	1514.34	1435.59	1360.44	1276.9	1181.75	1085.68	997.547	922.486	870.178	847.09	855.911	896.293	961.734	1039.27	1117.35
PF3D7_0313800	conserved Plasmodium protein, unknown function	361.507	360.167	359.22	359.239	360.514	363.877	370.635	381.28	393.921	406.437	420.261	439.449	469.563	514.985	576.332	654.021	751.242	866.842	990.648	1109.71	1214.7	1290.39	1322.4	1307.86	1258.3	1200.22	1150.93	1116.64	1097.23	1084.59	1076.91	1069.87	1057.1	1030.24	988.66	934.233	873.423	815.514	769.015	736.791	716.139	711.368	723.916	748.11	778.67	817.829	864.237	914.812
PF3D7_0313900	conserved Plasmodium protein, unknown function	331.424	357.338	381.013	403.14	427.094	463.412	546.41	596.251	620.533	564.717	546.411	521.281	489.318	455.345	421.678	400.955	385.536	356.496	325.727	291.961	278.247	284.166	311.973	356.858	408.42	452.955	481.735	476.356	456.272	434.599	415.462	379.749	347.122	323.783	312.805	312.857	319.028	324.943	330.495	337.642	348.306	362.549	378.572	394.13	408.127	416.048	416.922	411.466
PF3D7_0314000	co-chaperone p23 (P23)	1879.52	1854.69	1822.95	1780.62	1730.25	1673.88	1616.34	1557.41	1493.09	1429.2	1370.32	1319.54	1277.95	1245.09	1220.23	1203.81	1192.56	1190.62	1201.6	1233.26	1294.7	1402.04	1573.51	1815.13	2125.83	2508.06	2961.8	3456.13	3964.32	4482.5	4986.75	5426.29	5693.82	5695.42	5470.48	5089.82	4605.88	4079.47	3577.22	3125.3	2717.55	2379.45	2137.32	2017.14	2014.95	2101.85	2236.5	2381.97
PF3D7_0314100	vesicle transport v-SNARE protein, putative	2883.44	2714.04	2554.38	2414.53	2294.34	2184.84	2068.91	1939.63	1811.62	1717.32	1670.91	1664	1669.93	1662.14	1649.29	1640.48	1643.7	1656.81	1660.09	1637.48	1593.03	1534.78	1470.35	1417.05	1378.17	1350.74	1333.75	1328.62	1338.61	1364.13	1404.6	1463.92	1542.7	1634.33	1731.64	1831.09	1929.61	2026.59	2116.15	2169.06	2160.17	2100.09	2018.43	1936.55	1856.4	1780.36	1704.11	1623.37
PF3D7_0314200	conserved Plasmodium protein, unknown function	411.451	402.372	394.949	391.601	393.502	401.254	415.403	433.87	452.133	464.379	471.61	479.435	497.314	532.224	583.259	649.322	732.472	882.631	1041.6	1194.09	1336.21	1452.4	1533.15	1572.09	1568.82	1539.43	1495.99	1447.88	1397.2	1336.99	1271.88	1210.74	1156.91	1108.92	1067.31	1028.13	982.423	912.902	809.137	709.735	670.116	633.769	602.118	577.278	558.165	543.089	531.256	521.974
PF3D7_0314300	DER1-like protein (Der1-2)	331.117	331.764	332.126	331.584	331.846	337.602	351.42	373.815	400.379	422.895	439.353	452.166	466.06	484.056	505.67	539.372	596.792	690.585	827.16	1001.23	1199.33	1397.37	1568.43	1690.99	1759.45	1790.34	1796.85	1779.17	1734.48	1666.53	1583.73	1499.24	1420.98	1346.12	1271.57	1192.61	1108.98	1026.24	948.276	876.104	813.375	760.414	717.324	687.226	667.393	652.856	639.311	623.866
PF3D7_0314400	serine/threonine protein phosphatase, putative	851.663	1084.9	1317.94	1545.5	1750.14	1906.08	1999.84	2033.27	2015.37	1981.21	1954.4	1942.74	1944.17	1955.17	1995.2	2087	2241.56	2452.01	2672.84	2857.99	2980.32	3007.52	2913.61	2704.59	2414.55	2110.7	1834.07	1600.1	1410.43	1266.85	1163.21	1090.18	1034.8	983.722	933.017	880.257	823.078	763.361	702.8	643.547	587.933	541.523	507.998	488.794	482.029	482.08	483.875	483.986
PF3D7_0314500	conserved Plasmodium protein, unknown function	2891.14	3033.54	3160.37	3252.29	3284.16	3238.5	3109.72	2911.83	2682.94	2507.87	2438.56	2481.71	2611.56	2801.54	3056.45	3354.86	3707.66	4085.71	4418.71	4666.81	4822.54	4848.74	4709.75	4404.51	3968.03	3488.64	3045.09	2695.01	2447.61	2272.83	2150.87	2067.51	2018.12	1990.27	1971.35	1947.21	1907.57	1854.66	1789.21	1714.38	1633.55	1558.64	1496.45	1438.01	1370.61	1291.71	1205.98	1118.42
PF3D7_0314600	conserved Plasmodium protein, unknown function	746.792	754.648	765.907	781.79	803.507	831.239	861.458	894.578	930.599	969.692	1012.43	1059.07	1107.78	1156.58	1209.81	1264.26	1322.85	1378.86	1416.17	1428.53	1420.35	1384.26	1313.98	1210.98	1083.41	960.742	859.361	782.711	732.221	707.563	706.449	720.546	740.96	758.903	766.654	763.934	755.154	745.848	743.189	749.64	760.738	771.961	783.766	794.857	804.831	819.722	837.721	855.413
PF3D7_0314700	zinc finger protein, putative	446.103	463.421	479.825	494.233	508.136	524.053	543.848	565.253	594.387	647.965	689.269	720.716	754.358	789.494	825.172	845.621	847.738	875.063	917.501	953.951	974.811	976.428	959.979	922.519	868.302	807.628	747.896	696.17	655.531	624.653	599.954	575.458	551.014	531.022	523.358	531.739	566.767	632.135	669.651	688.659	699.016	709.489	739.417	771.175	791.373	803.486	813.143	820.714
PF3D7_0314800	conserved Plasmodium protein, unknown function	162.017	162.533	163.814	167.236	174.307	187.188	204.712	208.272	221.41	239.678	242.938	238.621	223.606	206.776	186.085	163.28	133.449	118.43	107.691	89.8487	81.271	76.5182	71.0023	76.5413	88.7382	106.203	132.251	169.975	209.459	249.218	284.898	307.916	335.74	363.584	379.788	387.123	392.069	402.454	422.967	476.773	561.739	640.051	714.609	787.579	853.639	908	942.617	954.118
PF3D7_0314900	conserved Plasmodium membrane protein, unknown function	507.593	510.725	509.695	504.436	496.903	488.794	482.249	476.861	469.95	457.753	440.207	421.086	404.789	394.44	389.299	388.7	386.92	379.261	370.131	365.263	367.26	378.772	402.15	436.207	476.472	520.23	570.197	629.699	700.388	781.107	868.617	954.175	1026.5	1075	1093.02	1078.02	1041.86	1002.56	971.873	954.233	948.617	955.979	978.971	1017.49	1067.75	1130.67	1201.29	1273.72
PF3D7_0315000	zinc finger protein, putative	221.486	230.095	239.354	251.676	268.056	289.548	316.994	348.037	377.518	397.159	403.619	400.62	397.335	403.051	418.706	442.527	466.272	484.931	503.944	533.921	581.232	642.738	710.986	774.674	825.012	855.641	862.656	842.875	798.981	744.424	687.71	636.129	590.736	549.012	512.319	482.933	461.02	445.753	435.924	429.823	424.904	418.33	410.15	403.698	399.428	396.733	395.639	396.016
PF3D7_0315100	translation initiation factor 4E (eIF4E)	4210.29	4391.35	4568.94	4706.81	4745.22	4627.49	4338.38	3912.38	3442.74	3063.29	2836.27	2747.27	2720.14	2674.74	2638.79	2636.62	2708.92	2871.94	3082.9	3265.59	3354.02	3321.54	3196.62	3059.09	2955.71	2888.18	2839.07	2795.85	2752.82	2697.96	2618.93	2505.9	2358.57	2187.77	2006.96	1830.49	1673.89	1556.18	1480.83	1435.12	1409.48	1408.55	1433.29	1475.67	1517.55	1543.43	1551.4	1545.39
PF3D7_0315200	circumsporozoite- and TRAP-related protein (CTRP)	276.573	280.183	280.694	276.848	273.04	269.22	266.648	261.482	256.364	252.09	248.749	246.568	245.34	246.087	243.01	238.341	233.69	229.183	219.422	208.659	204.024	202.378	201.978	202.438	204.533	204.914	201.726	194.849	185.931	177.035	163.948	151.456	141.129	131.696	132.618	133.986	140.303	151.852	167.096	184.8	204.013	221.834	235.58	242.947	243.179	237.957	227.862	217.695
PF3D7_0315300	conserved Plasmodium protein, unknown function	239.465	247.191	253.495	277.967	303.765	326.989	362.051	410.674	460.718	502.003	528.401	528.715	527.872	526.376	519.168	502.271	463.322	403.955	410.571	386.684	373.432	365.878	356.777	341.887	323.393	308.753	296.945	287.804	279.385	270.845	262.883	257.351	252.061	245.878	244.574	246.058	251.359	259.318	270.568	288.569	301.336	306.178	313.024	320.382	325.715	325.723	326.375	340.845
PF3D7_0315400	conserved Plasmodium protein, unknown function	1909.65	1855.48	1804.08	1760.66	1718.31	1662.58	1585.68	1492.5	1407.16	1369.84	1405.96	1522.5	1712.84	1966.95	2298.18	2697.95	3162.4	3650.89	4093.06	4449.76	4708.66	4829.27	4779.16	4579.91	4302.49	4080.94	3993.41	4050.19	4221.49	4444.15	4686.17	4893.99	5015.57	4981.45	4757.9	4362.36	3855.21	3337.66	2883.54	2507.57	2182.37	1912.67	1708.84	1571.17	1488.32	1448.3	1432.6	1423.57
PF3D7_0315500	mitochondrial ribosomal protein L29/L47 precursor, putative	1470.66	1441.24	1410.61	1374.34	1328.27	1265.76	1194.47	1123.7	1060.12	1009.89	978.821	968.236	978.033	1008.41	1061.46	1144.47	1271.55	1453.8	1676.63	1909.25	2126.18	2304.41	2427.22	2490.53	2502.16	2489.18	2474.11	2469.99	2476.77	2482.68	2474.96	2440.47	2370.78	2270.71	2157.96	2048.31	1949.23	1858.53	1774.96	1701.38	1641.95	1601.89	1587.05	1596.46	1628.9	1680.18	1737.06	1788.32
PF3D7_0315600	conserved Plasmodium protein, unknown function	359.995	350.772	344.639	343.315	348.496	364.374	393.218	433.22	476.609	512.426	534.289	541.321	538.548	530.436	514.486	495.01	470.634	443.455	421.272	408.237	405.032	410.714	421.336	433.345	447.704	467.974	493.124	518.011	537.771	552.617	562.716	568.377	569.72	567.549	565.018	563.495	561.854	559.586	557.078	554.886	553.535	552.8	551.877	554.471	561.646	572.941	587.994	605.977
PF3D7_0315700	conserved Plasmodium membrane protein, unknown function	409.389	436.474	460.976	483.118	508.32	544.902	598.219	666.047	736.919	792.615	821.704	822.942	806.415	783.118	750.338	709.306	647.363	562.064	474.475	400.388	345.283	311.577	298.654	302.527	316.866	333.904	349.883	359.741	359.206	349.403	334.692	317.473	301.398	290.084	285.846	286.819	287.291	280.096	266.087	250.849	239.334	234.91	237.645	246.105	257.737	268.249	277.212	285.358
PF3D7_0315800	zinc finger protein, putative	1586.63	1619.14	1648.84	1667.78	1666.56	1639.08	1588.08	1525.66	1466.78	1429.14	1421.39	1435.49	1451.24	1449.82	1434.03	1406.53	1384.94	1381.42	1389.5	1396.48	1396.24	1377.5	1332.52	1267.47	1191.08	1111.77	1038.68	976.5	925.339	883.244	849.713	824.042	806.666	793.947	784.841	778.567	774.539	772.285	773.804	781.423	795.024	813.727	835.981	858.468	874.002	880.228	881.138	881.132
PF3D7_0315900	conserved Plasmodium protein, unknown function	351.946	373.139	394.029	413.419	429.216	440.302	449.266	457.091	459.392	451.115	430.029	397.964	360.317	322.499	285.843	251.941	218.289	185.922	158.423	137.038	121.597	112.08	107.965	107.87	110.109	112.129	112.476	111.495	110.26	110.482	113.664	121.538	135.186	154.435	178.446	204.993	229.085	244.156	249.842	248.666	243.249	236.073	227.906	220.029	212.017	201.698	189.161	175.299
PF3D7_0316000	conserved Plasmodium protein, unknown function	1881.96	1758.65	1639.63	1522.81	1408.62	1296.58	1182.24	1066.59	954.912	862.574	795.958	754.309	732.308	723.083	719.744	715.605	707.949	697.3	691.637	697.008	709.755	725.662	739.833	748.539	751.915	750.618	740.892	729.02	727.976	754.875	824.416	947.933	1132.5	1377.71	1673.74	2006.78	2363.41	2736.09	3083.05	3327.83	3411.28	3328.86	3126.55	2874.06	2586.43	2264.47	1922.58	1576.05
PF3D7_0316100	mitochondrial ribosomal protein L27 precursor, putative	1244.06	1273.14	1290.74	1286.56	1254.54	1192.45	1109.82	1014.36	913.713	818.49	737.139	675.797	638.297	623.962	629.647	658.157	709.757	782.913	872.321	967.363	1061.01	1147.15	1218.91	1269.18	1289.15	1275.03	1235.4	1186.42	1138.58	1097.94	1070.95	1059.99	1067.79	1100.5	1163.41	1255.8	1365.56	1474.75	1566.68	1614.45	1597.99	1524.89	1416.3	1294.27	1164.24	1022.92	873.426	720.567
PF3D7_0316200	conserved Plasmodium protein, unknown function	609.067	601.279	594.963	581.126	576.274	578.964	588.607	584.545	606.279	609.746	606.238	604.368	599.699	584.107	574.893	575.387	646.411	713.568	759.762	807.932	860.71	919.357	977.617	1035.95	1113.3	1197.33	1347.4	1436.97	1455.62	1481.67	1535.19	1526.02	1543.09	1567.19	1577.11	1539.87	1490.12	1418.64	1347.21	1277.46	1210.4	1138.35	1050.42	955.342	898.347	827.943	780.8	742.098
PF3D7_0316300	inorganic pyrophosphatase, putative	2164.72	2054.56	1943.62	1835.09	1729.66	1621.94	1511.95	1401.39	1300.58	1221.28	1167.71	1145.83	1162.3	1217.91	1307.87	1424.49	1553.09	1677.64	1794.69	1911.74	2038.82	2199.94	2415.92	2694.01	3018.06	3379.61	3776.2	4192.42	4607.25	4987.3	5299.39	5504.12	5545.89	5388.97	5075.68	4693.61	4327.48	4030.59	3825.35	3689.78	3587.94	3515.71	3496.14	3550.76	3676.34	3869.67	4104.42	4351.72
PF3D7_0316400	conserved Plasmodium protein, unknown function	442.114	450.77	458.642	466.53	476.877	491.57	513.38	542.492	573.914	597.194	604.297	616.633	643.614	700.169	782.046	850.808	882.858	938.305	1011.61	1081.84	1244.29	1275.33	1305.06	1276.67	1170.43	1112.46	1052.08	1003.23	971.155	951.519	933.832	904.968	862.627	813.302	809.823	781.802	756.235	740.627	735.796	736.679	733.494	714.272	659.684	649.358	643.592	633.733	620.4	605.118
PF3D7_0316500	conserved Plasmodium protein, unknown function	894.952	870.379	843.072	814.199	789.143	774.522	775.091	790.007	813.057	834.361	850.963	866.816	893.542	943.475	1018.7	1119.47	1238.67	1364.78	1488.49	1605.06	1712.11	1794.47	1840.08	1845.48	1824.23	1801.52	1795.87	1810.16	1841.21	1890.49	1956.1	2027.65	2086.12	2106.37	2085.06	2022.73	1926.9	1817.89	1717.68	1630.88	1551.34	1481.53	1426.97	1395.59	1387.32	1401.83	1433.65	1475.21
PF3D7_0316600	formate-nitrite transporter, putative	11704.7	11837.2	11872.5	11751.9	11426.8	10885.1	10154.8	9305.13	8478.04	7986.06	7979.8	8412.52	9097.15	9869.73	10881.8	12213.8	13883.7	15765.6	17571.6	19031.1	19946.7	20206.2	19831.7	18988.5	17877.1	16748.1	15715.9	14772	13865.6	12998.5	12193.7	11473.4	10776.4	10052.5	9366.97	8719.23	8051.5	7356.47	6688.93	6060.91	5477.82	4984.16	4585.61	4269.79	4067.51	3955.52	3884.91	3814.75
PF3D7_0316700	HVA22/TB2/DP1 family protein, putative	3756.09	3922.97	4075.41	4225.59	4340.91	4363.5	4261.52	4043.19	3766.86	3531.73	3388.25	3329.19	3306.55	3272.4	3253.93	3276.74	3348.92	3460.97	3582.27	3700.86	3819.18	3970.74	4178.82	4453.8	4781.28	5126.69	5474.92	5798.78	6072.88	6316.33	6544.4	6753.28	6873.26	6833.14	6637.82	6307.89	5862.44	5365.5	4882.96	4420.54	3957.69	3500.59	3068.61	2707.5	2432.66	2223.12	2055.19	1906.92
PF3D7_0316800	40S ribosomal protein S15A, putative	13906.3	14525.7	15083.9	15481.1	15569	15245.7	14589	13742.6	12988.4	12696.3	12978.9	13732.4	14692.3	15619.5	16600.7	17593.4	18658.8	19773.8	20722	21274.4	21328	20931.4	20186.5	19270.9	18310.6	17378.7	16456	15518	14600	13741.1	12857.7	11852.3	10614	9211.7	7885.65	6828.14	6134.98	5818.74	5785.46	5882.21	6002.18	6082.76	6121.68	6131.65	6105.77	6044.82	5955.82	5848.61
PF3D7_0316900	RING zinc finger protein, putative	3543.09	3501.14	3451.75	3382.93	3280.35	3131.18	2939.25	2725.21	2533.12	2403.06	2346.05	2346	2362.9	2360.76	2344.5	2308.54	2280.85	2277.1	2280.86	2274.86	2242.87	2186.9	2127.93	2085.07	2067.25	2071.66	2093.47	2129.48	2179.86	2239.54	2304.16	2377.97	2468.58	2581.71	2717.16	2868.65	3028.29	3193.36	3340.46	3422.56	3407.07	3278.38	3054.58	2785.61	2498.22	2207.41	1920.7	1641.26
PF3D7_0317000	proteasome component C8, putative	4507.97	4897.7	5260.93	5542.82	5674.78	5585.57	5264.91	4762.4	4176.76	3693.81	3418.68	3363.82	3476.03	3704.87	4085.44	4632.61	5415.26	6451.77	7621.03	8716.93	9591.21	10111.7	10193.1	9864.41	9261.43	8642.75	8186.95	7965.87	7969.51	8137.44	8413.62	8708.47	8893.42	8834.26	8485.66	7881.24	7099.88	6296.32	5572.77	4945	4387.96	3944.23	3658.2	3544.03	3577.92	3713.15	3899.42	4094.77
PF3D7_0317100	conserved Plasmodium protein, unknown function	613.783	669.597	703.65	733.228	757.596	772.442	783.02	792.473	700.419	709.187	811.826	817.429	800.517	760.147	631.646	556.253	515.227	474.204	458.532	545.533	590.266	623.687	658.222	691.28	712.473	711.621	692.241	667.822	645.565	626.695	608.969	592.881	583.331	582.246	584.872	579.512	543.097	472.596	431.472	424.732	418.977	419.075	427.931	445.248	466.05	482.089	492.76	500.024
PF3D7_0317200	cdc2-related protein kinase 4 (CRK4)	2324.77	2237.42	2144.92	2044.64	1942.51	1849.51	1784.28	1769.97	1774.87	1727.03	1722.86	1728.47	1748.66	1844.01	1875.95	1877.03	1947.62	2040.22	2238.1	2368.8	2535.5	2728.08	2933.37	3140.35	3336.55	3532.62	3783.45	4077.36	4355.29	4651.58	4939.17	5104.91	5244.36	5321.98	5250.69	5006.74	4760.55	4588.45	4526.42	4472.91	4624.92	4761.24	4912.51	4953.9	5014.15	5053.34	5042.08	5032.92
PF3D7_0317300	conserved Plasmodium protein, unknown function	2247.28	2172.57	2128.56	2056.79	1982.25	1907	1821.84	1736.7	1643.58	1509.64	1348.23	1286.94	1318.16	1451.48	1664.31	1794.15	1815.88	1819.25	1802.46	1753.96	1687.62	1620.92	1584.96	1615.97	1683.75	1738.01	1784.91	1830.54	1874.48	1909.94	1937.02	1951.14	1949.6	1929.64	1907.39	1897.31	1927.2	2009.4	2133.51	2301.47	2500.82	2713.57	2915.87	3016.85	3002.72	2900.01	2826.94	2803.27
PF3D7_0317400	conserved Plasmodium protein, unknown function	1185.35	1171.11	1149.53	1121.02	1088.42	1054.09	1020.67	989.181	960.141	944.472	950.227	981.799	1045.55	1146.73	1290.73	1477.06	1698.5	1939.29	2179.89	2393.69	2565.61	2682.37	2734.41	2738.59	2718.82	2707.3	2714.31	2734.11	2756.62	2784.91	2823.63	2862.78	2872.13	2826.11	2722.59	2572.31	2384.41	2181.45	1988.29	1806.44	1628.05	1462.98	1324.14	1221.31	1145.17	1075.61	1005.55	933.015
PF3D7_0317500	kinesin-5, putative (KLP3)	649.303	667.607	667.035	670.6	673.779	647.383	627.354	611.942	616.571	615.105	621.653	630.106	648.371	676.866	697.866	729.552	774.475	871.116	853.926	903.289	947.923	1001.16	1061.92	1161.72	1254.14	1254.53	1205.01	1156.36	1155.26	1161.33	1166.87	1085.6	1048.95	1017.07	976.8	931.194	899.708	915.293	962.78	1014.26	1081.44	1137.46	1201.88	1260.16	1310.22	1362.95	1425.18	1479.22
PF3D7_0317600	40S ribosomal protein S11, putative	8049.45	8640.91	9173.52	9598.92	9859.09	9893.81	9719.09	9416.14	9190.52	9265.59	9684.92	10325.5	10910.9	11186	11234.4	11122.1	11033.1	11100.8	11233.1	11247.3	11091.6	10833.2	10648.7	10720.4	11018.6	11315.1	11373.1	11052.3	10436.3	9693.63	8866.88	7912.97	6779.75	5576.9	4511.34	3714.47	3232.3	3039.76	3064.17	3210.23	3416.16	3625.56	3779.57	3848.02	3854.54	3828.08	3781.54	3724.36
PF3D7_0317700	CPSF (cleavage and polyadenylation specific factor), subunit A, putative	1327.09	1308.73	1263.39	1220.71	1190.66	1174.55	1175.21	1154.43	1138.93	1151.04	1180.72	1225.14	1274.16	1335.6	1405.65	1421.39	1446.51	1489.92	1509.96	1509.01	1498.37	1482.02	1485.94	1499.48	1489.02	1479.98	1452.65	1441.07	1431.81	1439.05	1423.59	1346.28	1258.84	1198.39	1135.45	1083.33	1038.84	1017.2	998.173	1004.79	996.283	1035.77	1066.61	1085.87	1072.24	1052.37	1026.42	998.493
PF3D7_0317800	proteasome regulatory protein, putative	992.901	1002.82	1014.54	1031.28	1054.45	1086.26	1131.38	1192.32	1266.56	1342.01	1409.33	1466.07	1514.93	1560.21	1601.73	1628.31	1628.2	1598.77	1547.78	1487.89	1421.57	1358.71	1323.99	1333.21	1382.07	1453.44	1525	1573.03	1588.11	1565.04	1502.14	1406.54	1292.11	1174.28	1075.25	1006.93	967.817	950.456	950.011	963.916	989.932	1022.38	1056.29	1087.04	1121.35	1170.64	1235.01	1309.92
PF3D7_0317900	conserved Plasmodium protein, unknown function	8976.38	8125	7423.41	6917.62	6676.49	6685.55	6776.64	6757.32	6483.31	6096.21	5718.02	5431.16	5228.59	5119.74	5257.45	5681.27	6248.28	6668.35	6734.19	6489.73	6054.39	5526.08	4977.27	4439.65	3939.18	3480.11	3065.82	2672.22	2286.82	1943.18	1663.47	1454.58	1310.22	1224.78	1195.38	1220.06	1292.8	1404.69	1555.96	1732.43	1893.77	1971.01	1935.94	1845.7	1741.88	1646.32	1557.15	1468.3
PF3D7_0318000	conserved Plasmodium protein, unknown function	671.434	686.957	702.412	712.332	699.435	653.137	592.093	535.511	491.541	462.784	448.673	446.922	455.097	468.238	478.162	476.939	461.482	444.809	434.438	427.168	416.196	411.915	420.245	439.014	463.358	480.577	483.178	484.022	491.006	500.009	500.78	485.99	458.32	432.837	416.896	409.968	411.015	419.043	430.505	456.232	509.739	594.839	711.911	857.034	1019.59	1169.65	1284.87	1358.37
PF3D7_0318100	stomatin-like protein	1097.07	1059.6	1029.62	1011.02	1006.26	1015.53	1036.03	1070.4	1125.28	1202.95	1304.95	1428.69	1565.5	1706.94	1853.03	1994.16	2146.17	2311.32	2455.37	2549.67	2602.44	2622.91	2620.53	2607.04	2580.74	2534.58	2459.63	2354.86	2226.01	2082.75	1929.1	1770.69	1608.22	1449.02	1312.78	1212.36	1150.45	1128.32	1148.97	1203.88	1276.72	1350.07	1406.59	1434.71	1431.76	1412.38	1387.12	1362.51
PF3D7_0318200	DNA-directed RNA polymerase II, putative	2453.36	2655.84	2856.24	3008.97	3101.95	3116.02	3051.95	2924.76	2783.79	2681.98	2606.39	2619.22	2675.93	2746.05	2849.61	3007.75	3201.96	3452.04	3688.11	3864.57	3944.61	3915.7	3810.99	3673.29	3511.12	3325.91	3140.17	2992.42	2865.16	2751.01	2622.94	2463.97	2276.26	2081.2	1904.96	1760.27	1654.72	1582.11	1546.17	1557.09	1586.88	1649.13	1703.7	1745.26	1751.24	1733.91	1689.24	1652.06
PF3D7_0318300	conserved Plasmodium protein, unknown function	1250.92	1217.67	1200.28	1198.4	1205.77	1212.2	1207.46	1188.51	1172.02	1235.29	1273.74	1297.53	1311.5	1310.35	1302.49	1292.64	1290.6	1296.67	1300.69	1288.55	1262.66	1235.9	1213.36	1152.38	1108.88	1128.74	1142.23	1140.31	1115.26	1109.33	1119.68	1117.67	1103.03	1075.77	1038.47	988.636	928.214	871.844	823.89	785.613	754.867	730.664	711.678	695.467	677.025	654.828	630.137	604.54
PF3D7_0318400	conserved Plasmodium protein, unknown function	1225.69	1177.54	1118.61	1049.86	979.451	908.949	837.354	766.657	700.364	648.792	618.139	608.126	620.6	654.709	699.243	742.195	770.121	776.804	778.102	787.148	806.227	831.954	861.315	897.541	937.507	972.893	989.172	976.952	933.661	870.376	804.508	745.995	696.613	667.046	665.292	692.275	742.36	803.207	864.854	907.435	911.041	895.618	881.011	870.27	855.17	819.826	766.377	702.759
PF3D7_0318500	conserved Plasmodium protein, unknown function	733.286	713.142	690.409	665.171	627.303	589.359	600.196	639.022	696.757	714.904	742.236	741.577	711.949	674.457	632.132	583.43	525.24	463.212	407.312	355.005	331.079	312.81	300.434	293.266	290.259	283.07	277.807	278.978	302.029	374.8	480.231	559.093	682.874	816.203	936.231	1033.28	1104.36	1165.67	1222.98	1266.54	1285.11	1298.12	1294.27	1259.92	1242.58	1219.67	1187.72	1140.71
PF3D7_0318600	cleavage and polyadenylation specifity factor, putative	1279.35	1286.82	1282.76	1191.76	1162.43	1143.69	1113.06	1068.76	1020.15	993.848	1007.59	1039.62	1057.4	1052	1035.08	1014.06	1003.87	1005.76	1003.58	986.635	956.639	911.554	842.71	746.211	688.011	658.445	612.31	569.696	529.513	485.815	458.61	452.241	474.732	501.481	532.323	565.288	572.582	583.22	599.537	607.583	605.117	593.507	573.745	547.698	515.273	476.084	433.086	389.325
PF3D7_0318700	trophozoite stage antigen	4809.93	4511.75	4220.62	3931.83	3638.25	3312.28	2949.27	2565.16	2193.77	1889.26	1669.71	1529.17	1449.84	1405.53	1381.58	1370.96	1362.73	1340.75	1297.61	1238.86	1165.34	1082.91	999.68	919.331	845.738	777.63	719.882	685.72	689.862	752.098	893.584	1132.14	1477.05	1925.45	2451.27	3020.02	3585.61	4120.29	4576.59	4852.55	4853.86	4578.82	4109.85	3560.66	2985.99	2404.89	1823.64	1245.07
PF3D7_0318800	triosephophate isomerase, putative	317.824	315.511	315.341	319.714	329.48	346.486	371.959	403.386	431.93	447.561	446.932	433.9	414.085	390.627	362.752	333.187	300.16	265.883	235.812	212.883	196.841	188.513	188.645	196.513	209.285	221.311	229.908	235.946	239.953	241.274	239.402	237.282	238.272	245.327	258.507	275.377	291.97	303.385	307.812	304.481	294.517	281.65	269.486	261.356	258.702	259.553	261.995	264.64
PF3D7_0318900	conserved protein, unknown function	2157.5	2048.03	1945.35	1860	1794.41	1741.95	1691.32	1642.07	1616.5	1639.2	1721.85	1858.31	2026.8	2206.66	2400.39	2593.06	2797.45	3001.83	3154.29	3250.77	3310.45	3324.02	3279.11	3175.51	3032.59	2892.98	2777.77	2691.78	2639.87	2612.15	2606.87	2619.6	2636.16	2625.21	2562.74	2449.64	2305.02	2152.27	2009.12	1875.79	1743.52	1615.78	1498.58	1394.43	1302.06	1223.07	1156.11	1097.58
PF3D7_0319000	P-type ATPase, putative (ATPase7)	884.006	851.561	819.58	791.491	770.098	754.743	742.804	724.404	701.71	685.835	679.055	682.755	695.598	713.147	727.795	754.104	798.787	870.984	972.093	1065.61	1150.54	1224.99	1274.55	1374.16	1508.64	1666.92	1835.14	2033.02	2259.89	2487.46	2658.9	2774.6	2814.99	2792.16	2699.33	2544.6	2361.1	2188.47	2069.3	1972.52	1900.9	1856.55	1830.24	1817.03	1837.28	1878.16	1934.72	1995.3
PF3D7_0319100	ubiquitin-protein ligase, putative	1554.53	1562.29	1565.34	1557.85	1538.67	1504.33	1457.15	1403.08	1344.35	1292.58	1254.93	1235.61	1232.63	1245.31	1280.83	1337.21	1419.96	1537.8	1681.27	1835.18	1997.46	2158.28	2315.78	2475.04	2624.93	2737.3	2801.94	2817.59	2794.71	2753.04	2697.97	2629.3	2537.77	2423.81	2297.92	2172.55	2053.06	1939.11	1837.45	1746.65	1659.83	1574.71	1491.69	1414.8	1355.15	1313.16	1279.11	1243.99
PF3D7_0319200	endonuclease/exonuclease/phosphatase family protein, putative	762.017	796.146	833.543	873.713	898.434	896.925	889.411	853.168	862.089	859.525	864.904	880.564	903.119	927.38	937.248	1024.43	1043.51	1080.95	1083.78	1124.05	1160.07	1191.15	1218.13	1290.12	1352.51	1291.82	1248.61	1201.81	1144.44	1083	1014.13	933.264	842.434	749.464	666.574	604.286	577.35	576.592	590.468	621.847	674.121	706.945	713.686	733.19	728.616	748.765	796.916	827.415
PF3D7_0319300	ubiquitin conjugating enzyme, putative	642.584	713.68	781.37	840.593	881.756	897.016	891.131	872.758	847.168	820.13	792.173	762.858	734.676	713.08	701.39	699.497	703.761	714.879	737.649	770.782	813.033	870.772	948.307	1040.41	1126.88	1178.06	1187.68	1154.2	1082.02	993.752	906.055	832.519	778.635	740.645	713.51	692.134	668.501	641.188	613.753	589.96	573.766	567.835	572.338	585.01	598.159	599.63	590.032	574.05
PF3D7_0319400	kinesin-8, putative	419.124	403.622	398.563	393.952	392.367	397.957	405.867	416.208	428.336	442.774	445.183	438.94	429.5	419.82	408.195	397.783	394.43	398.693	415.999	448.427	490.661	551.647	623.093	707.177	816.533	905.538	976.696	1029.54	1060.54	1067.13	1045.82	998.322	934.098	863.425	797.03	745.153	716.895	716.567	741.615	792.391	869.538	967.238	1081.93	1208.62	1351.83	1518	1696.56	1873.99
PF3D7_0319500	RNA binding protein, putative	1533.04	1608.83	1680.72	1738.99	1771.5	1771.14	1737.42	1682.59	1627.27	1602.38	1622.86	1676.72	1740.76	1797.67	1860.26	1932.2	2024.46	2137.7	2247.52	2328.75	2372.42	2376.61	2343.89	2284.06	2202.6	2110.22	2012.03	1914.15	1824.81	1749.87	1679.34	1598.29	1497.79	1379.67	1259.75	1151.24	1060.99	992.1	948.167	926.419	921.785	937.028	977.151	1036.99	1105.64	1176.51	1244.43	1306.45
PF3D7_0319600	elongation factor 1 (EF-1), putative	6461.53	6901.94	7330.92	7706.21	7939.45	7934.22	7721.6	7386.52	7078.26	7011.67	7286.4	7877.64	8635.5	9405.65	10255	11164.4	12168.5	13191.9	14009	14448.9	14440.9	13980.4	13100.1	11957.6	10708.9	9541.45	8545.65	7752.4	7137.89	6655.41	6243.28	5828.03	5360.79	4834.09	4305.3	3831.25	3443.9	3164.49	2989.84	2898.17	2858.27	2850.43	2858.66	2859.35	2856.11	2857.6	2854.85	2839.61
PF3D7_0319700	ABC transporter, putative	2720.5	2711.12	2726.08	2692.99	2609.3	2521.26	2418.34	2284.38	2059.46	1831.55	1766.72	1832.3	1928.44	2064.6	2212.4	2428.03	2719.5	3006.97	3165.89	3168.02	3100.48	2829.79	2552.97	2212.25	1854.5	1557.41	1281.13	1058.04	917.946	825.836	790.973	781.418	869.496	1007.65	1148.97	1296.87	1427.01	1523.03	1588.91	1623.32	1603.31	1528.64	1454.65	1361.4	1249.86	1120.98	1003.68	883.21
PF3D7_0319800	conserved Plasmodium protein, unknown function	335.01	331.831	328.667	330.081	340.28	362.579	397.375	441.178	483.662	512.168	521.509	514.362	497.747	477.313	452.611	425.243	391.52	352.059	315.291	286.493	265.735	251.85	243.583	240.864	243.671	252.375	266.061	283.674	304.472	329.213	359.373	395.669	435.377	471.72	496.731	505.698	499.457	482.321	461.326	441.095	423.192	408.939	399.487	395.917	396.814	400.309	404.759	408.936
PF3D7_0319900	conserved Plasmodium protein, unknown function	2387.91	2728.78	3041.49	3291.02	3437.45	3433.68	3264.57	2938.87	2517.02	2115.35	1802.18	1594.86	1480.13	1426.17	1418.07	1437.28	1477.5	1536.38	1606.07	1676.69	1748.22	1830.31	1925.86	2036.73	2155.16	2268.92	2355.82	2371.45	2286.42	2151.98	2010.01	1866.21	1712.66	1569.19	1456.47	1390.14	1379.38	1418.1	1491.27	1576.16	1653.58	1736.44	1831.93	1926.82	2002.01	2025.28	1995.71	1927.72
PF3D7_0320000	conserved Plasmodium protein, unknown function	1259.28	1277.73	1293.52	1303	1305.73	1298.03	1274.97	1234.97	1189.26	1152.67	1134.55	1138.45	1162.44	1199.83	1243.95	1294.64	1354.85	1432.74	1540.07	1672.84	1810.53	1940.94	2053.68	2147.38	2227.84	2315.73	2430.51	2574.15	2734.49	2879.99	2986.72	3033.16	3007.21	2906.52	2743.69	2544.61	2341.6	2174.36	2055.55	1974.73	1909.54	1847.47	1795.56	1769.41	1764.78	1773.23	1785.99	1796.32
PF3D7_0320100	SNARE protein (SEC22)	2504.67	2676.71	2840.05	2978.23	3057.37	3034.3	2889.91	2628.07	2279.77	1955.55	1725.96	1605.26	1573.55	1604.71	1698.13	1845.52	2038.84	2256.37	2459.82	2614.21	2723.74	2815.11	2903.39	3000.05	3110.61	3242.25	3401.75	3570.76	3721.43	3829.83	3877.79	3856.57	3765.81	3604.07	3389.84	3136.83	2871.56	2626.37	2422.66	2255.85	2110.52	2004.64	1961.34	1984.93	2051.59	2126.15	2193.88	2249.96
PF3D7_0320200	CPW-WPC family protein	144.411	150.529	158.177	170.479	191.853	227.233	278.079	340.603	403.762	451.509	476.317	479.912	471.927	460.63	444.796	425.147	393.513	345.979	296.195	254.19	222.662	202.375	191.251	186.474	186.145	188.395	190.733	191.404	190.321	187.212	182.451	177.219	173.108	172.067	175.722	183.958	194.749	204.604	211.943	215.288	212.761	208.965	206.717	206.314	208.346	213.055	218.932	224.493
PF3D7_0320300	T-complex protein 1 epsilon subunit, putative	3324.68	3402.19	3469.31	3524.16	3552.72	3528.29	3450.63	3339.74	3254.41	3272.48	3429.41	3716.45	4078.64	4466.47	4936.08	5509.43	6190.02	6925.72	7584.82	8047.9	8302.36	8352.28	8186.61	7844.74	7386.29	6876.25	6352.02	5825.99	5318.64	4853.04	4417.04	4002.75	3605.34	3233.13	2912.13	2657.7	2467.79	2333.5	2244.77	2188.4	2156.52	2144.14	2149.4	2173.9	2225.71	2305.58	2400.62	2497.72
PF3D7_0320400	oocyst capsule protein (Cap380)	138.043	151.69	180.411	208.376	236.177	283.447	342.357	395.145	439.393	453.046	454.265	444.429	429.465	412.662	377.693	329.218	299.157	264.102	227.945	189.132	164.73	161.267	171.042	177.68	178.999	172.702	167.253	166.726	165.307	160.625	157.644	165.813	179.048	200.801	227.239	239.798	249.184	268.224	280.327	282.062	278.811	279.827	278.119	256.682	247.901	239.986	224.584	216.126
PF3D7_0320500	conserved Plasmodium protein, unknown function	1743.17	1752.01	1752.76	1745.77	1736.41	1736.34	1750.77	1781.41	1831.98	1915.36	2029.29	2153.05	2255.96	2312.14	2329.91	2309.85	2265.78	2212.6	2154.33	2085.18	2002.47	1904.17	1791.52	1691.21	1628.58	1616.45	1647.23	1707.81	1795.46	1918.36	2078.08	2268.59	2472.07	2658.59	2801.46	2892.9	2943.25	2965.63	2970.13	2945.47	2882.38	2792.26	2691.96	2606.91	2543.36	2499.77	2463.69	2423.7
PF3D7_0320600	conserved Plasmodium protein, unknown function	932.992	939.792	941.274	935.575	923.654	905.34	880.522	849.811	817.722	787.567	760.725	739.572	727.221	724.266	730.501	752.896	802.312	893.412	1029.05	1200.76	1407.51	1652.72	1952.2	2304.56	2693.38	3073.06	3395.38	3608.68	3687.69	3666.96	3570.14	3414.93	3196.21	2921.66	2642.46	2404.16	2224.67	2106.04	2037.3	1997.36	1975.12	1957.57	1940.63	1952.04	2001.62	2081.65	2179.74	2284.3
PF3D7_0320700	signal peptidase complex subunit 2, putative (SPC2)	3023.8	2861.95	2685.39	2492.7	2291.54	2084.28	1869.65	1651.01	1439.57	1264.87	1149.02	1104.51	1138.72	1257.31	1464.1	1752.31	2100.7	2475.58	2846.95	3208.2	3552.22	3861.3	4111.12	4283.11	4396.55	4518.01	4672	4837.32	4997.9	5158.36	5353.78	5616.39	5889.68	6066.91	6128.53	6086.54	5952.96	5765.78	5557.77	5306.95	4980.97	4590.69	4176.15	3816.8	3540.48	3323.18	3138.98	2966.41
PF3D7_0320800	ATP-dependent RNA helicase, putative (DOZI)	1707.04	1753.25	1788.02	1799.24	1778.94	1721.4	1634.49	1533.94	1429.73	1345.76	1302.8	1316.68	1400.6	1567.8	1838.7	2223.71	2728.72	3336.9	3994.42	4626.96	5164.78	5524.87	5654.89	5553.43	5260.89	4894.57	4538.22	4229.88	3983.34	3815.43	3721.99	3680.2	3641.19	3560.58	3447.48	3301.3	3111.61	2893.58	2679.71	2480.09	2298.46	2156.32	2066.82	2037.04	2056.8	2109.89	2182.62	2263.07
PF3D7_0320900	histone H2A variant, putative (H2A.Z)	19705.4	19863.4	19960.9	19841.3	19300.2	18211.1	16685.6	14904.7	13111.2	11718.8	10879.5	10481.4	10219.2	9826.52	9456.96	9202.53	9140.31	9321.06	9701.43	10198.7	10817.1	11693.5	13088.9	15196.6	18027.1	21366.1	24904.9	28167.5	30872.7	33198.6	35065.2	36250.3	36302.1	35175.5	33366.1	31393	29551.8	28048.7	26871.4	25679.1	24273.9	22769.1	21390.5	20566.9	20360	20560.6	20894.3	21152
PF3D7_0321000	conserved Plasmodium protein, unknown function	709.938	750.765	788.986	823.842	853.923	880.751	904.657	926.116	951.109	982.807	1021.48	1067.3	1118.26	1169.91	1221.94	1267.65	1307.51	1333.66	1331.09	1295.32	1231.79	1150.68	1063.43	980.716	906.412	844.24	797.486	767.964	754.576	748.667	746.681	743.146	745.028	762.007	796.523	843.786	893.972	928.366	925.712	884.345	823.537	762.482	714.698	682.182	660.128	643.999	630.63	617.63
PF3D7_0321100	conserved Plasmodium protein, unknown function	428.786	415.728	398.244	382.882	374.284	369.721	393.1	426.665	443.81	445.624	431.118	418.027	409.593	404.902	400.797	395.566	382.404	357.598	325.393	289.685	261.359	239.542	246.59	268.703	294.495	326.479	364.402	419.788	488.106	552.327	613.973	702.052	789.641	867.672	928.224	970.909	1001.1	1019.93	1031.16	1030.63	1034.06	1051.23	1038.41	1008.06	966.564	923.679	882.043	847.448
PF3D7_0321200	N-acetylglucosamine-1-phosphate transferase, putative	441.721	429.194	419.241	414.042	416.014	429.112	455.104	492.408	535.486	576.609	611.201	642.74	682.233	738.718	808.214	882.432	938.466	960.176	965.493	972.77	988.281	1004.55	1012.29	1007.56	992.65	971.539	941.352	898.803	842.591	785.964	741.538	718.257	714.526	722.305	733.715	738.739	727.261	693.423	640.487	578.411	518.261	468.22	432.333	412.589	408.159	414.081	425.087	436.929
PF3D7_0321300	conserved Plasmodium protein, unknown function	214.585	224.189	233.418	240.093	244.993	270.997	309.812	356.222	402.962	438.159	464.042	472.085	467.135	457.879	442.989	422.223	387.382	331.334	259.534	205.495	193.562	194.812	205.239	219.634	234.239	245.484	250.896	251.007	248.417	245.773	245.586	249.924	260.842	278.569	301.77	327.909	354.921	381.211	402.943	417.503	426.273	428.501	424.828	415.595	401.656	384.407	365.79	347.385
PF3D7_0321400	protein kinase, putative	1770.24	1641.14	1527.09	1435	1357.47	1285.69	1217.81	1152.99	1083.49	1016.94	957.694	907.429	866.471	833.026	802.578	773.763	739.771	698.759	655.606	614.248	576.907	546.509	520.742	500.3	496.397	531.489	632.058	822.804	1125.14	1551.36	2101.82	2751.66	3435.46	4041.75	4443.78	4598.95	4534.44	4344.21	4098.26	3812.36	3484.37	3141.37	2825.19	2588.08	2429.92	2319.2	2223.38	2118.94
PF3D7_0321500	peptidase, putative	1099.17	1076.55	1050.39	1026.07	1008.98	1000.21	996.913	994.019	993.132	1009.11	1044.72	1085.48	1135.8	1204.94	1290.43	1403.29	1528.98	1633.98	1696.75	1752.64	1837.59	1975.38	2189.47	2394.61	2526.38	2615.42	2706.84	2801.5	2887.36	2946.88	2963.79	2931.47	2840.88	2700.11	2537.06	2370.58	2209.27	2063.91	1941.9	1842.29	1764.6	1714.57	1699.44	1722.41	1784.75	1882.73	1999.02	2117.42
PF3D7_0321600	ATP-dependent RNA helicase, putative	1150.69	1215.36	1268.99	1308.76	1332.34	1339.21	1329.39	1305.49	1283.43	1287.79	1329.75	1392.91	1470.4	1589.47	1733.26	1776.03	1859.24	1971.36	2066.15	2127.44	2121.59	2078.75	2098.91	2109.95	2167.12	2191.12	2181.13	2137.99	2093.39	2105.57	2135.82	2165.54	2190.33	2230.81	2165.28	2045.13	1871.98	1750.19	1675.77	1580.39	1543.25	1516.26	1505.5	1511.68	1533.23	1574.36	1677.33	1778.06
PF3D7_0321700	microtubule and actin binding protein, putative	391.062	389.756	387.52	388.89	400.891	427.367	458.471	490.219	521.366	551.178	588.584	561.309	523.465	507.597	489.755	467.091	447.992	438.943	418.347	401.725	395.956	406.464	434.157	473.731	522.411	578.657	647.271	718.322	756.182	791.74	810.329	821.339	840.647	850.999	856.477	853.312	845.307	836.17	827.843	818.587	777.551	797.929	820.895	843.299	847.269	848.972	872.743	900.333
PF3D7_0321800	conserved Plasmodium protein, unknown function	1598.84	1552.83	1523.59	1480.32	1431.59	1394.91	1362.04	1326.73	1280.03	1227.33	1210.41	1217.56	1241.43	1269	1293.82	1310.08	1331.02	1365.24	1395.42	1400.45	1386.75	1343.13	1303.42	1263.51	1216.62	1178.01	1151.51	1120.24	1101.98	1067.71	1019.85	1034.46	1093.29	1162.86	1224.7	1289.6	1347.57	1419.11	1543.62	1659.44	1767.91	1851.27	1906.08	1930.28	1937.33	1929.15	1921.2	1913.68
PF3D7_0321900	cyclic amine resistance locus protein (CARL)	1760.46	1890.96	2000.81	2090.61	2148.33	2152.32	2089.2	1964.6	1803.37	1655.42	1548.83	1484.99	1443.28	1401.18	1364.3	1337.13	1337.02	1370.1	1418.89	1465.35	1506.46	1536.1	1534.82	1521.39	1505.46	1494.98	1482.18	1473.59	1495.03	1548.01	1620.03	1676.4	1699	1685.03	1635.55	1554.97	1453.59	1351.31	1265.16	1199.74	1149.14	1117.52	1108.87	1120.58	1147.68	1185.7	1229.35	1273.55
PF3D7_0322000	peptidyl-prolyl cis-trans isomerase (CYP19A)	20444.5	19786.5	19063.2	18246.4	17282	16155.1	14984	13917.7	13197	13157.9	13938.9	15492.2	17576.8	19959.7	22742.5	25795.4	28942.4	31777.3	33766.2	34636.6	34304.3	33051.4	31374.6	29702.7	28201.6	26940.7	25797.3	24544.2	23129.9	21634.2	19987.2	18139.2	16100.9	14003.7	12128.4	10663.3	9658.44	9090.84	8913.27	9017.55	9266.45	9510.37	9585.59	9367.05	9027.33	8709.16	8433.93	8192.16
PF3D7_0322100	RNA triphosphatase (Prt1)	1031.36	1053.72	1080.24	1111.83	1141.7	1161.94	1165.73	1154.66	1138.4	1131.03	1141.28	1167.71	1200.78	1228.21	1241.31	1232.98	1211	1188.01	1173.96	1178.05	1209.53	1283.61	1408.56	1580.07	1775.77	1947.21	2016.66	1925.72	1745.71	1541.04	1346.05	1176.55	1037.97	929.447	845.005	776.337	721.288	680.717	654.457	640.506	636.24	643.54	666.948	707.316	761.184	818.635	868.606	905.038
PF3D7_0322200	conserved Plasmodium protein, unknown function	98.9857	105.892	121.302	143.88	163.194	189.913	226.823	271.588	316.167	349.458	367.446	371.019	363.555	344.497	305.416	255.272	212.959	177.474	159.232	158.28	156.481	155.554	158.664	164.697	171.891	178.504	183.272	184.504	180.206	173.548	169.943	171.591	177.896	186.119	195.523	204.421	210.526	213.174	213.964	215.716	224.162	237.526	239.162	243.265	249.03	254.991	261.511	263.567
PF3D7_0322300	diacylglycerol O-acyltransferase (DGAT)	1507.33	1540.57	1562.56	1570.44	1562.85	1532.77	1479.26	1411.23	1345.57	1295.37	1266.24	1258.22	1268.03	1289.95	1321.42	1365.4	1426.55	1505.52	1590.19	1686.38	1803.39	1937.74	2081.45	2227.09	2368.67	2505.4	2635.75	2750.9	2843.4	2920.88	2985.32	3023.83	3017.98	2958.51	2857.87	2725.87	2569.52	2405.81	2255.57	2121.95	1998.39	1884.48	1789.44	1721.88	1683.95	1672.51	1680.32	1698.84
PF3D7_0322400	regulator of initiation factor 2 (eIF2)	1641.75	1730.49	1851.7	1860.31	1866.8	1866.19	1842.05	1791.27	1727.09	1677.75	1642.6	1571.31	1555.28	1564.74	1586.79	1605.14	1628.78	1668.9	1742.67	1945.1	1935.54	1880.61	1785.45	1654.57	1492.99	1243.98	1053.94	961.969	887.145	830.49	811.088	808.206	806.131	805.387	802.361	784.534	756.39	731.594	713.919	697.265	655.581	556.643	555.285	550.852	543.729	536.355	529.945	525.052
PF3D7_0322500	iron-sulfur cluster assembly accessory protein, putative	298.101	295.636	292.243	290.68	295.345	309.517	333.723	364.816	397.889	425.607	445.393	459.385	472.435	487.27	501.083	511.699	517.503	516.661	509.778	501.536	495.667	492.76	495.938	506.107	524.394	549.957	577.926	602.727	623.427	639.354	649.708	652.555	645.5	629.993	612.806	598.634	589.261	584.46	583.444	583.61	584.302	584.117	583.575	583.773	584.532	590.257	601.172	615.577
PF3D7_0322600	conserved Plasmodium protein, unknown function	191.563	241.915	281.519	313.834	341.034	364.905	389.462	415.486	438.379	451.564	453.694	447.131	435.349	419.203	393.941	361.92	322.655	279.093	244.398	228.577	229.74	236.66	243.644	250.482	256.318	257.946	254.514	245.697	229.051	203.965	178.829	163.03	154.039	147.432	140.555	140.171	144.268	145.778	145.078	144.645	146.354	150.992	158.318	174.561	212.876	244.43	266.63	283.231
PF3D7_0322700	conserved Plasmodium protein, unknown function	1114.42	1098.12	1070.27	1037.1	1010.28	1000.36	1008.6	1012.98	1008.17	1010.29	1025.13	1048.6	1073.49	1094.41	1109.3	1109.56	1106.83	1109.77	1109.89	1122.28	1119.78	1135.63	1154.14	1184.8	1179.98	1174.51	1156.21	1133.26	1106.89	1070.59	1017.99	956.985	896.163	845.207	793.123	746.923	708.69	680.47	659.251	641.722	626.086	608.66	585.02	553.75	516.011	475.451	433.982	392.184
PF3D7_0322800	conserved Plasmodium protein, unknown function	293.352	343.409	393.413	442.294	488.926	535.157	587.733	647.056	707	754.583	780.416	783.325	775.89	772.436	770.991	761.023	713.578	615.161	501.903	404.761	336.885	301.025	293.396	304.77	322.182	330.763	329.977	321.982	307.966	290.217	272.332	258.864	252.964	256.167	267.374	283.168	298.183	307.226	308.088	305.714	306.202	310.648	317.734	328.03	341.718	354.899	365.986	374.87
PF3D7_0322900	40S ribosomal protein S3A, putative	8512.51	9024.29	9502.09	9922.15	10217.3	10311.8	10157.2	9777.27	9353.32	9179.56	9363.58	9835.45	10370	10753.6	11073.4	11372	11773.2	12347.9	12954	13480	13957.8	14403.7	14884.5	15493.9	16159.5	16646.8	16720.7	16216.9	15158.7	13802.5	12303.5	10750.2	9148.55	7586.9	6242.55	5233.32	4584.32	4248.58	4109.28	4039.06	3990.5	3931.7	3851.81	3789.71	3755.61	3740.75	3733.37	3724.28
PF3D7_0323000	translation machinery-associated protein 7, putative (TMA7)	2393.17	2585.82	2777.49	2962.18	3120.32	3224.9	3259.88	3228.63	3181.35	3198.42	3308.92	3488.65	3672	3798.16	3905.31	4010.21	4143.08	4304.36	4427.29	4463.36	4415.87	4334.44	4275.62	4279.87	4349.9	4464.42	4577.85	4650.12	4684.64	4700.07	4684.81	4620.14	4464.89	4189.7	3840.58	3481	3147.63	2867.4	2645.97	2460.22	2291.14	2134.05	1997.09	1909.6	1871.42	1874.85	1906.95	1953.28
PF3D7_0323100	conserved Plasmodium protein, unknown function	903.219	747.498	738.674	776.839	842.972	905.93	902.302	958.907	1048.63	1075.59	1149.53	1264.78	1363.44	1383.95	1481.35	1427.28	1478.7	1689.32	1783.94	1835.85	1857.2	1833.2	1770.5	1687.64	1580.13	1474.92	1405.93	1340.93	1302.08	1221.46	1194.73	1158.04	1095.69	1077.91	1049.31	979.016	932.723	903.969	889.566	907.671	930.805	943.367	952.314	962.886	977.634	996.974	1017.55	1040.17
PF3D7_0323200	conserved Plasmodium protein, unknown function	649.572	688.429	722.679	752.708	783.495	820.976	871.677	933.912	997.029	1040.43	1052.41	1037	1012.5	996.634	990.929	997.371	1002.98	999.21	998.545	1015.52	1053.71	1110.11	1188.41	1285.6	1390.69	1489.82	1573.43	1629.06	1649.73	1639.6	1603.03	1539.41	1447.2	1335.31	1219.91	1114.55	1027.27	959.179	909.9	878.302	861.612	854.775	855.422	865.551	886.388	916.269	949.292	980.363
PF3D7_0323300	conserved protein, unknown function	199.73	208.441	218.009	229.227	243.642	265.508	297.896	338.776	379.567	408.087	419.209	415.966	407.629	402.988	402.051	402.985	395.366	371.495	340.013	309.739	285.397	271.133	267.002	270.273	277.188	283.134	286.401	289.552	293.105	295.485	296.121	297.723	302.233	310.237	320.521	330.504	336.148	331.819	317.54	298.818	279.961	264.533	254.548	250.279	250.074	251.155	252.591	254.066
PF3D7_0323400	Rh5 interacting protein (RIPR)	3354.29	2997.32	2618.28	2227.18	1873.08	1611.83	1421.23	1270.36	1173.18	1107.11	1041.44	978.598	926.38	885.852	855.756	833.665	807.68	801.959	773.41	717.031	627.823	504.971	415.547	341.119	280.842	235.721	205.936	195.027	209.399	268.133	388.707	610.159	1005.52	1533.27	2149.35	2831.2	3552.6	4277.88	4961.79	5522.76	5890.59	6039.94	5998.39	5824.66	5548.81	5192.9	4781.19	4333.42
PF3D7_0323500	survival of motor neuron (SMN)-like protein	3119.73	3033.75	2947.28	2846.11	2720.65	2563.55	2380.34	2185.4	2003.51	1863.23	1776.3	1738.24	1728.54	1724.92	1730.14	1738.13	1754.34	1772.03	1771.88	1749.14	1713.43	1685.06	1677.79	1692.11	1710.09	1718.52	1726.36	1741.37	1764.61	1787.81	1808.82	1827.3	1855.95	1914.55	2009.81	2136.24	2285.67	2447.77	2598.48	2699.92	2716.61	2663.41	2574.25	2474.86	2374.6	2279.8	2188.09	2095.77
PF3D7_0323600	conserved Plasmodium protein, unknown function	772.614	785.407	795.306	803.431	812.397	823.684	837.398	854.986	879.049	908.429	941.935	976.021	1005.38	1024.63	1032.64	1027.68	1020.26	1019.74	1024.08	1026.01	1026.28	1024.13	1017.32	1008.32	993.663	970.67	941.13	912.374	889.565	869.017	843.881	809.245	768.458	726.944	688.667	656.356	631.858	614.042	600.443	592.398	591.806	596.396	603.708	609.372	612.73	614.916	616.055	616.196
PF3D7_0323700	U4/U6.U5 tri-snRNP-associated protein 1, putative (SART1)	1251.63	1205.97	1157.54	1115.26	1091.02	1087.45	1095.84	1108.8	1128.44	1159.96	1206.08	1265	1332.55	1399.08	1450.35	1473.42	1466.92	1429.17	1360.28	1271.08	1175.92	1087.67	1016	962.654	921.955	890.961	867.602	851.275	844.427	845.614	856.012	876.622	912.392	967.096	1042.76	1133.95	1230.01	1309.4	1343.22	1330.17	1291.97	1249.96	1215.39	1186.29	1155.64	1127.27	1100.74	1074.16
PF3D7_0323800	conserved Plasmodium protein, unknown function	973.848	1010.47	1043.66	1083.37	1120.8	1142.36	1145.63	1154.18	1163.85	1177.57	1200.5	1323.16	1365.26	1385.55	1396.92	1329.42	1224.52	1210.73	1200.25	1186.01	1167.33	1148.2	1131.05	1116.98	1099.29	1071.11	1079.88	1079.01	1010.16	907.221	837.528	793.941	752.528	715.164	689.305	680.358	689.878	714.583	751.478	798.798	856.213	922.763	991.442	1072.02	1133.85	1174.75	1210.77	1249.44
PF3D7_0324100	Pfmc-2TM Maurer's cleft two transmembrane protein (MC-2TM)	581.642	635.412	668.595	670.604	658.208	657.327	680.511	724.804	783.465	842.067	897.665	959.288	1040.65	1148.05	1271.25	1394.55	1485.42	1508.29	1457.19	1344.09	1186.84	1004.51	816.229	639.255	490.491	383.753	324.472	310.964	337.01	398.067	491.537	607.474	724.393	833.468	975.639	1173.41	1403.07	1588.48	1619.63	1429.09	1130.69	830.835	582.656	404.108	290.421	223.334	182.694	150.76
PF3D7_0324400	rifin (RIF)	65.928	77.3162	90.4501	108.146	133.538	169.761	218.177	275.755	332.34	373.236	391.554	390.078	377.756	361.016	337.543	309.479	271.466	220.365	168.711	126.154	95.51	76.0502	66.8811	66.3342	72.703	83.0264	93.265	99.7078	100.043	96.2715	91.5007	88.7785	89.7575	95.0396	103.181	110.698	113.509	108.894	98.8315	87.9905	79.9635	76.0802	75.94	79.1786	85.3739	92.7456	99.9282	106.181
PF3D7_0324500	rifin (RIF)	52.4282	60.8124	71.1483	85.9416	108.135	140.366	183.739	236.098	289.383	330.831	352.191	354.992	348.029	338.832	325.916	308.494	277.608	227.481	172.339	124.387	88.6673	65.999	54.556	50.8855	51.8703	54.6277	57.1135	57.9752	56.6231	54.0227	51.3674	50.3423	52.407	58.2627	67.7067	79.2306	89.4687	93.9396	91.0274	84.0624	76.9594	71.3866	67.3111	64.974	65.1486	67.3295	70.4641	73.6604
PF3D7_0324600	stevor	82.8892	110.185	138.67	169.397	205.096	250.227	306.863	371.821	433.908	476.348	488.276	470.206	433.229	390.051	342.938	295.607	245.587	194.881	150.329	116.192	93.5406	80.9274	75.8663	75.5794	78.1757	81.221	82.6036	81.4926	77.9809	73.2006	68.413	65.4188	65.6958	70.2596	79.2439	91.6125	104.603	113.429	115.361	113.077	110.543	109.623	110.637	114.08	120.794	129.274	137.649	144.739
PF3D7_0324800	rifin (RIF)	101.573	122.076	145.205	173.178	208.162	252.754	310.314	378.98	446.703	494.096	509.871	496.573	465.55	428.627	386.817	344.075	295.704	238.516	183.994	140.876	111.463	95.2559	89.7946	91.1594	95.6164	99.1685	100.538	99.7736	97.1488	94.0102	91.5053	91.0082	93.5996	99.6224	108.614	119.062	127.907	130.919	126.898	119.58	113.338	110.467	111.346	116.123	124.207	133.165	141.341	147.976
PF3D7_0324900	erythrocyte membrane protein 1, PfEMP1 (VAR)	142.875	162.898	194.653	215.648	241.705	291.613	342.661	404.401	468.357	518.647	528.121	523.924	550.151	550.016	525.976	483.073	410.402	341.804	268.29	199.203	136.485	111.098	103.548	105.679	113.461	122.372	129.228	132.463	131.479	126.923	120.799	116.297	115.657	122.161	131.253	141.093	150.721	153.843	147.47	136.214	125.466	117.814	114.433	114	115.319	119.707	124.921	128.39
PF3D7_0400100	erythrocyte membrane protein 1, PfEMP1 (VAR)	364.457	366.321	363.369	350.066	350.746	372.273	403.259	441.381	479.988	507.504	529.904	540.822	536.211	527.731	517.309	506.676	488.884	454.146	411.173	369.363	333.353	304.142	289.817	289.877	299.607	310.161	313.024	302.806	280.62	255.637	242.041	247.606	254.997	264.203	279.773	302.15	319.963	325.937	321.55	307.497	289.755	278.675	257.265	238.637	227.891	223.103	220	215.097
PF3D7_0400300	rifin (RIF)	111.827	148.205	184.2	226.936	281.811	352.99	443.764	549.493	652.041	723.235	746.503	725.308	677.777	622.313	559.49	492.853	415.344	323.952	236.702	166.731	117.743	88.6873	77.4219	79.3108	85.0929	90.2778	92.8112	92.641	90.6478	88.4903	87.7199	90.6795	99.5053	115.613	138.648	165.703	190.296	202.877	196.956	180.192	162.397	148.204	138.678	134.25	134.727	138.953	145.201	151.011
PF3D7_0400400	erythrocyte membrane protein 1, PfEMP1 (VAR)	380.845	428.651	473.267	513.975	550.463	583.476	611.963	637.495	666.632	691.657	665.61	624.019	587.215	559.525	538.916	514.97	468.618	398.033	317.275	234.685	180.772	158.678	153.134	161.547	178.354	195.08	210.847	225.225	232.825	233.157	228.315	221.401	215.176	211.323	209.555	215.824	227.726	224.424	225.539	236.53	255.691	268.378	279.019	289.052	296.891	301.669	301.942	298.89
PF3D7_0400500	rifin (RIF)	124.991	139.048	155.143	175.276	201.61	236.63	280.796	330.29	375.584	404.085	410.923	402.743	390.451	381.585	374.364	367.082	347.58	304.057	248.348	193.922	148.469	116.2	98.3301	93.188	97.7807	107.699	118.661	128.228	134.329	138.725	144.83	156.443	175.318	201.507	230.935	256.121	269.737	268.183	253.917	233.067	210.789	189.338	169.893	153.948	142.738	135.04	129.069	123.363
PF3D7_0400700	rifin (RIF)	277.073	276.03	270.025	265.833	272.679	294.533	329.374	370.551	411.557	442.62	456.826	456.471	449.611	441.111	427.545	410.85	381.165	327.394	267.387	218.206	186.886	173.465	173.465	180.717	189.52	194.036	191.213	182.699	170.18	155.581	141.455	130.472	124.109	124.306	130.72	141.072	149.716	150.24	143.762	133.448	121.382	111.556	106.339	106.83	113.677	125.167	138.425	151.142
PF3D7_0400800	stevor	190.73	197.684	208.319	228.255	264.033	321.136	401.304	498.334	593.7	661.714	692.777	695.086	683.157	666.281	637.248	597.621	533.885	437.166	333.097	242.394	173.289	126.826	100.444	89.5072	89.868	97.0067	105.259	109.466	108.085	103.657	98.4206	95.0955	95.6171	100.925	110.902	123.695	135.546	141.165	139.722	135.319	131.36	128.821	127.1	127.559	131.076	136.661	142.431	147.015
PF3D7_0400900	rifin (RIF)	103.751	144.786	187.255	232.038	281.172	335.804	398.543	468.22	532.09	571.118	577.877	557.412	521.687	478.572	424.573	365.833	301.649	233.665	173.909	130.569	105.682	97.5964	102.699	115.774	130.867	140.809	142.748	137.644	127.552	116.168	106.767	101.582	101.441	106.481	115.789	126.906	135.91	137.891	132.29	123.842	116.713	113.548	114.875	120.488	130.155	141.64	152.733	162.126
PF3D7_0401000	rifin (RIF)	48.6375	57.012	67.3327	82.133	103.86	134.625	174.848	220.998	263.958	292.201	300.742	293.226	278.05	260.917	240.775	219.755	194.226	160.611	126.689	98.8672	79.344	68.7159	65.6973	67.4119	71.0619	73.3651	73.1203	70.464	65.7908	60.5994	56.2359	54.1095	55.1142	59.9625	68.4735	79.1564	88.4022	91.3083	87.3684	80.2284	73.8826	70.3854	69.9544	72.2896	77.1519	83.4131	89.6903	95.0579
PF3D7_0401200	rifin (RIF)	581.304	558.357	538.543	531.017	544.201	578.414	631.93	698.024	763.149	807.071	818.532	808.035	800.136	809.128	828.226	850.316	846.726	786.134	694.96	612.975	566.093	564.085	600.554	659.622	719.44	752.364	760.275	766.114	775.181	773.697	745.754	689.521	628.134	590.356	588.671	621.127	675.781	721.761	722.313	681.862	627.566	574.17	527.411	488.786	466.064	458.573	458.072	457.045
PF3D7_0401300	rifin (RIF)	212.32	235.193	267.67	317.186	392.789	504.951	659.776	849.023	1040.42	1185.09	1258.15	1265.44	1236.2	1198.53	1149.14	1085.81	976.1	797.562	599.057	422.129	286.742	196.869	145.931	123.596	120.595	128.507	141.072	154.367	165.631	173.26	177.412	181.929	192.636	215.278	250.769	293.177	329.238	339.46	315.97	273.606	228.5	190.12	162.101	145.667	140.285	142.97	149.785	157.347
PF3D7_0401400	rifin (RIF)	158.996	171.205	184.998	203.851	231.54	271.357	324.22	384.91	443.247	486.333	505.616	503.517	491.084	477.783	462.767	447.694	423.408	381.102	324.602	264.389	213.94	179.862	162.209	156.947	161.149	169.328	173.849	169.624	158.023	143.994	131.186	121.55	114.983	111.455	110.314	110.764	110.929	107.437	100.023	91.9877	86.1865	83.8973	85.0619	89.6247	97.7697	108.124	119.033	129.329
PF3D7_0401500	stevor, pseudogene	61.7429	74.7207	89.3207	108.954	139.584	187.341	255.244	339.804	427.015	495.099	532.138	539.044	527.985	509.614	481.932	447.002	395.751	324.802	252.393	193.163	152.323	128.817	118.353	115.705	116.99	118.627	118.575	115.491	108.834	100.433	92.2827	86.6514	85.0907	88.9784	98.1646	110.532	121.229	123.865	118.45	109.197	99.4718	92.0189	87.869	87.147	89.6603	93.9378	98.644	102.9
PF3D7_0401600	rifin (RIF)	5652.88	5905.96	6122.02	6271.73	6330.62	6250.34	6010.29	5634.07	5245.66	5012.91	5009.38	5208.51	5509.07	5811.97	6144.25	6504.5	6926.37	7420.37	7884.34	8172.64	8194.21	7915.88	7358.52	6621.77	5803.26	5010.26	4304.36	3717.27	3258.71	2918.6	2681.47	2513.04	2386.96	2289.94	2202.69	2122.99	2064.45	2055.93	2107.15	2209.55	2336	2455.59	2549.11	2602.91	2631.09	2652.46	2671.32	2688.49
PF3D7_0401700	Plasmodium exported protein, unknown function, pseudogene	287.299	310.254	331.304	351.726	375.994	410.744	462.811	533.368	617.512	707.046	803.154	917.868	1072.15	1282.39	1548.04	1856.32	2198.49	2546.82	2855.09	3085.23	3207.38	3183.37	2999.41	2665.32	2226.74	1777.81	1379.61	1063.18	832.604	671.187	561.243	489.989	448.253	427.263	420.754	422.107	424.181	420.207	406.535	385.569	363.12	345.96	337.324	335.44	338.186	342.683	346.991	350.063
PF3D7_0401800	Plasmodium exported protein (PHISTb), unknown function (PfD80)	3000.98	3037.84	3087.73	3159.08	3272.09	3456.38	3769.08	4296.88	5142.89	6416.51	8115.14	10081.8	12010	13602.2	14844.2	15588.8	15923.8	15848.9	15157.2	13840.7	12134.7	10240.3	8346.67	6637.67	5261.99	4278.09	3645.42	3264.22	3050.63	2969.93	2996.29	3109.81	3283.06	3493.54	3726.3	3960.49	4167.11	4332.37	4439.57	4472.41	4446.92	4399.61	4364.67	4404.56	4542.71	4763.57	5037.31	5333.95
PF3D7_0401900	acyl-CoA synthetase (ACS6)	6398.5	5820.75	5444.46	5102.99	4721.88	4276.62	3747.7	3139.12	2418.3	1930.72	1637.85	1437.26	1295.98	1183.55	1098.02	1032.43	979.876	930.657	878.64	821.239	756.977	689.242	622.359	560.544	506.241	459.424	417.612	381.037	348.174	323.315	310.97	313.295	331.878	369.064	424.469	496.609	583.469	682.743	788.282	885.153	954.941	991.502	994.749	966.01	907.91	824.072	723.665	616.52
PF3D7_0402000	Plasmodium exported protein (PHISTa), unknown function	1841.73	1801.5	1750.52	1691.31	1639	1615.35	1648.06	1777.23	2067.88	2580.01	3341.04	4342.17	5538.7	6856.56	8178.11	9326.26	10322.1	11199.1	11880.9	12306.3	12495.6	12391.4	11956.3	11199.1	10173.5	9056.59	7978.3	7017.46	6207.61	5514.56	4916.29	4378.43	3892.11	3457.21	3084.64	2782.19	2555.12	2409.03	2335.97	2315.31	2325.21	2355.98	2397.88	2429.39	2455.26	2504.01	2582.35	2685.22
PF3D7_0402100	Plasmodium exported protein (PHISTb), unknown function	13584.8	12716.4	11769.2	10709.1	9594.96	8476.01	7395.57	6388.06	5526.32	4900.45	4513.95	4297.78	4128.16	3894.54	3622.02	3325.85	3052.25	2823.43	2600.52	2354.42	2079.33	1808.93	1571.82	1379.58	1229.3	1115.59	1032.51	974.16	942.87	940.079	969.504	1039.31	1163.75	1362.7	1650.02	2026.03	2473.19	2956.06	3418.35	3768.49	3929.1	3909.38	3742.25	3456.31	3080.65	2654.78	2202.51	1740.82
PF3D7_0402200	surface-associated interspersed protein 4.1 (SURFIN 4.1), pseudogene (SURF4.1)	1762.56	1559.51	1372.42	1200.6	1051.54	936.93	863.327	826.326	819.614	809.417	796.558	774.495	744.971	715.888	681.473	641.342	588.77	519.411	444.835	390.365	349.294	334.157	324.512	316.661	311.808	315.779	315.264	302.397	290.67	300.45	336.474	412.305	553.642	810.866	1074.51	1389.3	1748.69	2134.77	2496.5	2792.5	2984.96	3005.07	2852.51	2629.86	2346.13	2035.35	1724.32	1430.36
PF3D7_0402300	reticulocyte binding protein homologue 1,normocyte binding protein 1 (RH1)	1711.79	1520	1315.25	1136.44	998.041	905.157	841.395	801.599	776.409	756.857	737.638	719.272	700.722	680.382	653.937	620.571	580.454	530.228	467.056	392.255	343.188	301.227	277.044	249.777	229.514	206.842	190.214	171.263	165.19	182.014	226.3	326.688	485.83	731.882	1081.29	1496.57	1952.71	2415.95	2844.78	3282.09	3541.58	3790.95	3848.84	3698.21	3368.6	2886.98	2242.86	1780.62
PF3D7_0402400	Plasmodium exported protein, unknown function (GEXP18)	16636.8	15516.7	14394.7	13279.5	12142.3	10983.1	9829.66	8754.44	7879.02	7373.81	7271.69	7503.01	7935.22	8459.19	9045.44	9586.65	10120.5	10655.4	11032.9	11183.5	11094.4	10702	9973.11	8975.17	7838.66	6784.98	5951.59	5405.47	5162.23	5191.66	5472.87	5954.38	6560.22	7147.87	7541.02	7676.89	7622.72	7529.83	7500.75	7502.79	7415.72	7210.25	6918.88	6560.52	6168.56	5767.81	5373.73	4994.52
PF3D7_0402500	rifin, pseudogene (RIF)	170.234	198.527	227.415	255.803	284.137	319.142	365.741	423.436	483.369	529.278	548.699	543.186	523.361	498.099	466.998	430.483	381.198	318.249	255.67	205.194	171.528	153.918	149.134	152.408	159.736	166.834	171.897	172.648	168.202	161.785	156.078	151.352	148.966	152.308	163.003	179.759	197.86	208.884	208.508	200.107	190.661	184.392	183.667	189.902	202.011	215.113	226.279	234.386
PF3D7_0402600	stevor	115.184	118.056	125.175	139.663	165.179	205.723	262.406	330.992	398.324	445.754	465.944	463.479	449.137	431.9	410.131	384.333	345.306	287.895	227.547	176.625	139.54	115.461	100.762	92.8921	90.0779	89.9077	90.4569	91.1073	91.4344	91.4003	91.096	92.2289	96.8927	107.233	123.226	141.837	157.187	160.677	150.574	134.264	118.49	105.815	96.5262	91.0825	89.534	90.1712	91.4791	92.4482
PF3D7_0402700	rifin, pseudogene (RIF)	42.1485	48.7741	56.4818	66.939	81.7361	102.358	129.495	161.405	192.475	214.229	221.818	216.845	204.175	187.301	165.932	143.133	119.558	96.4776	76.9732	62.9002	54.1834	50.2226	49.9067	51.8741	55.5272	59.8844	63.7925	65.7909	64.6092	61.3306	57.1386	53.6557	52.1179	53.2411	56.9495	62.3173	67.1252	68.6677	66.402	62.6396	59.7973	58.8535	59.4971	61.4674	65.1188	69.8735	74.7277	78.9713
PF3D7_0402800	erythrocyte membrane protein 1 (PfEMP1), pseudogene	47.8857	67.0462	85.1491	104.861	138.553	185.942	255.604	337.535	416.466	470.421	488.301	475.341	446.087	411.343	369.146	323.331	271.486	214.145	160.65	117.228	90.7908	79.6288	78.0873	82.3725	88.9604	93.9615	95.7063	93.4054	86.6189	76.366	69.0196	64.9935	63.0736	64.6377	75.7453	82.6708	87.4488	87.7417	83.9522	78.9654	74.5718	71.1903	74.6389	76.361	79.635	83.6014	87.114	88.5017
PF3D7_0402900	probable protein, unknown function	801.116	779.397	758.04	736.751	711.793	681.784	649.251	616.175	581.821	547.642	515.051	486.289	463.627	448.041	438.823	434.89	430.338	420.089	404.869	386.716	367.356	349.004	331.809	314.316	296.56	279.471	262.081	243.299	223.892	206.579	193.725	188.681	193.792	209.648	235.41	268.334	302.718	333.333	357.659	373.331	380.379	380.991	377.175	373.476	369.055	360.98	349.899	337.404
PF3D7_0403000	tRNA Asparagine	4653.14	5397.67	6082.24	6637.77	6987.38	7040.72	6762.67	6186.25	5459.78	4773.85	4212.27	3779.4	3405.29	3021.14	2672.9	2430.44	2290.19	2222.91	2205.82	2205.84	2203.54	2200.72	2213.65	2258.22	2329.87	2383.36	2379.84	2288.67	2112.37	1909.51	1724	1567.48	1430.47	1327.09	1277.13	1279.79	1306.52	1323.75	1339.52	1399.2	1558.4	1861.17	2335.53	3016.68	3870.11	4795.04	5719.59	6603.32
PF3D7_0403100	regulator of chromosome condensation, putative	433.711	450.978	466.407	480.282	493.686	507.791	523.213	536.523	544.095	541.675	528.947	508.852	487.401	469.289	453.82	442.472	435.318	433.829	441.016	458.6	484.583	517.676	554.116	588.077	614.294	628.919	631.923	629.01	625.697	620.899	609.577	590.965	565.457	535.749	505.512	478.742	459.572	450.496	450.226	455.855	465.723	479.346	497.72	519.293	541.625	562.317	580.44	596.068
PF3D7_0403200	conserved Plasmodium protein, unknown function	1421.28	1419.42	1412.23	1400.21	1384.22	1364.01	1338.27	1309.24	1285.25	1275.37	1280.63	1300.92	1337.72	1386.17	1435.66	1477.43	1507.89	1517.55	1497.42	1459.28	1417.99	1383.31	1352.95	1318.51	1275.11	1228.4	1184.13	1147.31	1118.99	1091.36	1060.92	1025.53	986.143	943.635	898.097	851.373	804.613	759.663	718.715	682.21	650.045	625.398	608.615	595.925	581.399	561.41	539.362	518.992
PF3D7_0403300	conserved Plasmodium protein, unknown function	1000.82	1027.62	1061.12	1094.7	1115.44	1115.58	1091.85	1050.24	1005.54	970.925	947.458	934.079	928.725	929.93	938.596	949.687	966.577	989.652	1006.78	1018.87	1029.21	1032.84	1027.76	1015.33	1001.56	992.478	986.964	979.592	969.673	955.37	933.173	902.503	861.569	811.469	760.509	720.244	699.312	700.639	716.509	736.677	752.499	752.255	732.892	698.379	650.633	597.275	542.943	490.043
PF3D7_0403400	conserved Plasmodium protein, unknown function	1461.49	1367.79	1287.07	1211.91	1150.27	1109.93	1097.68	1101.17	1117.39	1136.31	1165.59	1199.67	1204.27	1211.72	1221.73	1217.24	1203.65	1180.44	1140.05	1100.88	1024.82	980.638	950.324	985.906	983.179	989.52	975.889	936.776	888.952	853.412	820.975	794.483	804.107	810.962	794.754	789.1	789.056	790.762	797.881	827.038	848.959	880.622	892.951	887.262	861.723	813.53	763.677	714.836
PF3D7_0403500	ubiquitin specific protease, putative	372.95	372.421	373.731	379.601	393.094	416.03	448.441	488.767	533.84	576.608	614.494	646.258	671.187	688.275	694.424	686.895	673.951	664.223	661.996	667.261	677.189	684.055	682.187	670.644	651.82	634.042	626.856	633.429	650.241	668.8	684.104	690.324	684.982	668.863	645.718	621.14	600.727	587.436	581.027	579.301	580.426	580.205	576.354	567.83	555.139	540.82	525.64	509.858
PF3D7_0403600	conserved Plasmodium protein, unknown function	965.809	946.207	941.921	938.917	926.697	896.926	848.133	789.728	729.939	665.866	578.205	550.233	550.069	535.54	541.959	628.609	767.945	938.745	1303.24	1581.07	1844.88	2074.39	2243.65	2247.92	2166.69	2095.04	2084.4	2147.83	2270.37	2408.47	2518	2534.09	2485.85	2412.22	2317.9	2195.39	2057.35	1937.99	1882.66	1842.33	1705.12	1480.66	1371.69	1212.51	1166.56	1137.84	1119.37	1105.59
PF3D7_0403700	CGI-201 protein, short form	2688.35	2740.16	2789.58	2841.37	2876.68	2859.79	2774.19	2633.59	2499.52	2430.14	2446.97	2538.59	2674.11	2831.36	3025.6	3254.07	3569.42	3631.97	3643.63	3778.55	3753.65	3596.42	3345.67	2939.61	2639.98	2636.51	2530.43	2584.34	2445.57	2215.54	2109.08	2002.52	1884.83	1761.08	1637.81	1523.63	1431.1	1377	1395.97	1426.41	1485.27	1554.54	1638.89	1717.87	1790.97	1873.35	1964.31	2059.57
PF3D7_0403800	alpha/beta hydrolase, putative	3481.28	3279.8	3077.7	2873.52	2663.68	2439.99	2205.7	1976.15	1810.94	1718.34	1477	1348.37	1286.97	1241.98	1261.13	1304.91	1154.27	1113.65	1083.16	1045.44	1005.12	964.896	928.215	902.495	891.193	892.847	899.945	915.364	956.622	1042.62	1176.35	1346.55	1539.76	1753.53	1991.06	2265.51	2601.45	3003.36	3377.87	3620.96	3682.04	3580.5	3366.57	3117.49	2866.94	2585.94	2243.17	1896.08
PF3D7_0403900	SET domain protein, putative (SET8)	341.763	344.241	346.467	348.674	351.841	356.529	362.691	368.267	373.003	372.807	365.437	352.109	335.74	316.705	293.833	271.277	247.189	225.321	209.431	200.342	199.217	207.676	226.06	253.06	286.358	322.952	362.858	407.966	459.472	516.912	575.446	628.576	669.559	699.369	724.173	751.74	789.05	836.889	887.379	932.941	971.74	1001.04	1018.03	1026.82	1029.75	1029.66	1027.06	1021.5
PF3D7_0404000	conserved Plasmodium protein, unknown function	1558.97	1567.76	1567	1546.48	1503.95	1435.66	1344.89	1238.74	1128.99	1028.97	943.407	871.887	812.646	760.48	709.001	662.331	619.069	580.167	551.027	534.633	528.384	528.322	534.225	546.284	566.633	591.886	617.053	637.727	669.06	749.685	911.048	1167.66	1511.37	1908.02	2300.89	2647.97	2922.29	3128.58	3265.24	3315.25	3271.55	3129.7	2910.96	2680.75	2476.53	2299.64	2141.02	1990.93
PF3D7_0404100	transcription factor with AP2 domain(s), putative (ApiAP2)	109.981	119.903	130.939	144.133	160.599	185.382	224.462	260.138	269.946	281.802	275.136	263.432	250.216	247.835	236.75	218.11	194.931	166.616	143.867	127.102	118.075	121.095	116.582	116.707	118.497	121.447	123.184	117.505	118.348	119.735	120.566	121.048	123.821	126.949	130.155	133.827	138.1	143.06	149.04	154.488	158.534	173.621	171.96	174.453	176.723	176.231	172.295	169.697
PF3D7_0404200	conserved Plasmodium protein, unknown function	306.137	301.506	298.703	302.84	317.76	347.34	392.758	449.866	506.059	544.287	558.536	552.4	533.996	509.627	477.372	442.59	404.31	366.234	336.892	320.263	317.134	324.959	339.216	358.698	384.827	419.52	459.272	496.703	527.496	550.628	565.603	577.586	588.019	592.051	588.268	576.488	555.749	526.888	492.902	457.311	422.262	389.253	359.498	336.781	322.052	314.521	311.247	309.214
PF3D7_0404300	conserved Plasmodium protein, unknown function	2403.53	2395.49	2391.61	2396.11	2402.74	2415.11	2435.49	2471.11	2530.71	2606	2679.31	2739.71	2784.59	2818.21	2838.39	2831.26	2778.65	2679.48	2563.16	2451.08	2362.57	2294.25	2238.36	2189.88	2151.01	2127.44	2116.66	2114.64	2116.04	2110.95	2091.17	2055.86	2009.13	1954.27	1894.7	1834.44	1778.38	1733.91	1712.65	1719.56	1750.03	1796.45	1849	1908.71	1976.64	2059.15	2158.52	2272.42
PF3D7_0404400	6-cysteine protein (P36)	239.396	263.198	286.63	310.211	335.8	367.435	407.974	455.817	502.97	536.179	547.596	538.853	519.275	495.698	465.1	427.543	374.801	307.828	242.183	189.745	155.484	140.485	144.096	163.372	194.404	232.157	274.631	319.383	364.151	410.37	457.514	501.935	536.23	553.161	554.144	541.742	515.972	477.546	432.573	386.603	342.79	305.01	274.677	253.759	242.466	236.94	233.444	229.339
PF3D7_0404500	6-cysteine protein (P52)	588.655	799.693	1027.38	1290.48	1597.96	1947.21	2324.62	2680.83	2904.83	2897.64	2781.05	2652.28	2514.22	2303.49	1951.68	1566.46	1244.16	1026.09	911.663	886.867	941.512	1062.8	1226.54	1393.86	1512.77	1523.08	1423.58	1269.63	1109.84	970.131	868.314	810.389	794.798	813.898	857.445	911.35	958.629	984.539	993.295	998.567	1010.21	1035.01	1071.41	1117.71	1177.54	1246.64	1315.97	1379.07
PF3D7_0404600	conserved Plasmodium membrane protein, unknown function	506.054	501.332	494.834	504.854	519.152	539.161	566.967	598.073	619.6	633.233	634.659	629.6	620.808	612.571	604.594	594.538	587.434	591.706	610.008	636.8	668.217	705.212	735.45	765.689	756.64	739.317	733.093	733.661	719.322	700.951	684.945	661.369	640.964	621.917	607.181	604.476	624.752	656.743	708.668	775.816	855.305	939.996	1016.99	1083.32	1113.75	1132.76	1115.31	1141.05
PF3D7_0404700	dipeptidyl peptidase 3 (DPAP3)	2574.46	2142.56	2020.51	1902.11	1788.39	1677.64	1564.97	1449.94	1338.24	1324.7	1256.98	1153.54	1054.24	961.589	902.483	878.751	850.445	799.172	745.602	695.223	633.367	580.13	546.969	537.637	554.235	606.735	709.313	780.865	918.911	1180.9	1540.82	1991.55	2502.89	3012.61	3434.15	3743.27	3981.7	4222.43	4503.21	4816.96	5108.46	5411.23	5877.81	6148.68	6286.32	6339.15	6332.05	6325.61
PF3D7_0404800	conserved Plasmodium protein, unknown function	472.863	501.618	529.949	555.217	577.003	595.289	613.403	630.194	639.306	635.858	619.941	596.189	570.988	548.717	525.98	500.819	464.615	412.851	352.458	295.976	252.229	225.391	215.756	219.732	231.221	242.111	248.997	253.632	260.335	272.849	292.549	318.989	350.489	384.567	417.446	445.254	465.176	477.82	485.469	489.431	489.205	487.181	485.65	487.723	493.855	501.236	508.097	513.646
PF3D7_0404900	6-cysteine protein (P41)	2975.94	2984.45	2970.56	2920.02	2820.34	2655.2	2430.44	2165.44	1892.44	1657.63	1478.19	1350.17	1267.11	1226.49	1221.79	1240.14	1255	1241.32	1193.17	1124.29	1052.4	991.173	959.023	973.255	1052.4	1217.87	1483.68	1847.59	2311.44	2891.93	3594.13	4396.65	5220.51	5954.18	6498.84	6796.88	6834.01	6670.58	6372.94	5945.47	5377.4	4741.48	4121.63	3603.5	3213.52	2926.46	2706.31	2517.66
PF3D7_0405000	ATP-dependent RNA helicase, putative	1807.26	1927.93	2045.71	2151.05	2222.95	2237.43	2186.37	2082.41	1958.45	1866.33	1829.26	1842.99	1882.86	1923.74	1969.04	2011.79	2059.02	2111.74	2153.63	2170.72	2155.89	2107.18	2027.22	1924.32	1817.09	1724.39	1649.34	1589.85	1544.78	1511.66	1491.19	1481.7	1475.06	1460.02	1427.34	1375.57	1311.88	1254.23	1214.81	1195.09	1190.01	1199.64	1226.56	1270.11	1322.83	1375.63	1425.44	1471.77
PF3D7_0405100	Sec24 subunit b (SEC24b)	1940.96	1914.36	1898.96	1898.9	1911.6	1930.75	1946.66	1956.45	1966.24	1991.63	2035.54	2092.74	2158.94	2231.71	2320.15	2419.17	2519.19	2600.67	2658.66	2695.06	2720.19	2741.56	2747.78	2718.73	2685.06	2708.69	2765.35	2814.37	2866.6	2911.39	2973.7	3143.41	3283.9	3339.25	3341.01	3309.64	3228.66	3118.92	3002.52	2895.83	2806.31	2754.12	2734.34	2728.88	2722.24	2710.21	2690.27	2662.74
PF3D7_0405200	ag-1 blood stage membrane protein homologue (PfMAg-1)	714.397	701.659	690.231	682.458	678.136	675.243	671.081	664.221	654.477	641.036	623.888	605.053	588.869	577.918	569.259	561.753	550.404	531.965	509.294	486.32	465.843	452.314	449.965	461.891	489.788	536.076	598.23	673.116	763.064	872.728	1004.3	1155.51	1315.17	1466.83	1598.39	1708.8	1803.49	1888.77	1963.55	2016.83	2043.65	2045.31	2031.08	2013.66	1991.83	1969.71	1952.09	1941.07
PF3D7_0405300	sequestrin (LISP2)	171.113	157.139	166.402	179.511	196.298	218.601	257.914	294.278	323.451	345.789	362.201	372.367	372.741	358.732	332.008	304.264	273.078	240.211	215.823	184.636	169.347	160.744	163.25	173.407	183.47	190.714	192.884	189.393	184.04	182.084	174.136	163.515	151.28	141.405	145.199	153.749	156.582	159.029	160.466	160.717	160.872	163.331	168.876	176.551	185.482	193.558	200.681	207.623
PF3D7_0405400	pre-mRNA-processing-splicing factor 8, putative (PRPF8)	1884.66	1972.02	2090.32	2139.05	2179.6	2157.56	2143.38	2101.71	2070.49	2038.35	2069.4	2134.08	2233.36	2348.23	2481.17	2583.1	2751.66	2978.02	3157.19	3312.82	3403.94	3439.04	3449.69	3426.67	3371.13	3298.4	3208.22	3120.08	3024.44	2922.52	2779.99	2606.69	2384.44	2143.53	1913.07	1763.62	1677.07	1638.55	1640.72	1671.62	1732.97	1828.68	1932.09	2019.35	2076.59	2115.6	2154.19	2199.39
PF3D7_0405500	conserved Plasmodium protein, unknown function	631.693	709.235	778.549	837.212	886.944	929.016	964.888	992.701	1010.93	1017.47	1009.44	986.199	949.964	904.737	855.764	808.925	765.731	732.13	711.185	698.54	693.718	699.507	715.462	740.323	768.094	786.069	788.319	770.606	733.799	687.66	640.214	594.863	552.058	515.25	489.647	476.717	469.816	459.887	444.231	424.897	406.264	393.613	391.098	398.755	412.884	428.153	441.792	452.727
PF3D7_0405600	conserved Plasmodium membrane protein, unknown function	2279.16	2385.63	2485.01	2566.1	2606.61	2585.09	2497.56	2359.36	2201.35	2088.46	2054.68	2097.18	2187.99	2301.12	2452.58	2648.22	2910.13	3245.24	3611.37	3966.85	4292.27	4539.69	4665.58	4660.05	4543.94	4357.78	4137.09	3903.49	3669.26	3452.67	3272.3	3141.23	3042.99	2939.9	2812.89	2652.44	2453.02	2226.38	1995	1770.86	1565.86	1409.88	1321.68	1305.71	1352.32	1440.97	1548.6	1656.57
PF3D7_0405700	lysine decarboxylase, putative	558.034	576.598	591.792	603.424	612.102	621.805	640.303	675.551	724.746	761.73	761.11	786.414	853.312	926.18	991.721	1048.2	1102.12	1168.52	1234.07	1286.54	1338.22	1432.02	1450.09	1425.23	1359.63	1268.88	1165.48	1070.97	984.798	904.39	829.487	769.015	732.856	712.183	696.663	688.058	688.282	693.476	686.369	709.986	746.999	784.14	812.716	839.028	853.383	860.053	901.433	964.746
PF3D7_0405800	conserved Plasmodium protein, unknown function	719.578	1227.64	1810.02	2575.08	3630.19	5083.05	6939.83	9015.32	10858.7	11964.5	12561.7	12765	12435.4	11365	9303.15	6915.06	4798.75	3223.33	2234.76	1775.54	1779.27	2160.81	2810.96	3575.51	4246.64	4573.52	4475.02	4081.9	3570.82	3064.9	2655.89	2390.03	2290.38	2360.46	2574.87	2877.93	3163.54	3304.97	3295.78	3230.66	3191.33	3193.17	3191.03	3163.63	3141.77	3148.63	3173.67	3201.73
PF3D7_0405900	apical sushi protein (ASP)	1660.2	1611.96	1494.51	1401.6	1327.64	1260.86	1209.32	1158.46	1051.84	936.04	784.7	733.7	719.215	828.073	925.98	983.012	1124.51	1178.6	1032.97	964.239	898.337	880.582	852.029	790.797	755.403	753.053	794.606	865.499	968.359	1187.4	1503.65	1903.88	2356.14	2805.7	3195.8	3490.44	3677.88	3790.86	4055.39	3960.89	3575.52	3147.39	2891.36	2640.58	2410.07	2215.38	2191.65	2085.75
PF3D7_0406000	conserved Plasmodium protein, unknown function	1306.87	1315.72	1324.57	1332.26	1334.59	1331	1322.01	1311.51	1304.92	1315.5	1350.29	1405.42	1472.05	1542.02	1616.02	1682.99	1739.6	1780.08	1806.89	1821.62	1822.75	1802.01	1755.62	1688.81	1612.53	1544.54	1495.08	1474.63	1493.06	1559.27	1680.07	1847.37	2034.89	2202.64	2317.82	2376.07	2389.18	2383.37	2381.79	2387.73	2396.7	2410.25	2448.94	2530.39	2646.43	2785.08	2935.57	3088.86
PF3D7_0406100	vacuolar ATP synthase subunit b	3977.83	4080.08	4165.4	4216.58	4212.84	4133.25	3981.42	3791.56	3643.07	3617.33	3740.97	3984.12	4265.84	4512.31	4770.34	5062.14	5420.31	5832.68	6218.33	6493.76	6636.88	6652.18	6556.31	6401.6	6236.26	6100.91	5997.05	5895.54	5768.95	5629.68	5462.04	5229.95	4906.56	4515.14	4126.5	3795.23	3544.61	3380.47	3297.68	3273.36	3277.43	3278.27	3262.8	3239.38	3227.43	3236.51	3260.01	3288.78
PF3D7_0406200	sexual stage-specific protein precursor (Pfs16)	83800.9	80678.4	77224.5	73032.7	67854.8	62088.9	56465.2	51373.1	46821.7	44041.8	43525.4	44951.4	47483.2	50559.4	54741.9	59881.8	65552.1	71025.7	75694.6	79208.7	81241.1	81485.5	79541.6	75304.8	69603	64367.9	60632.6	58493.4	57707.9	58396.5	60571.4	63872.4	67180.5	69111	69061.2	67202.2	64228.1	61539.4	59988	59383	59041.1	58766.1	58815.4	59650.1	61213.1	63237	65503	67836.8
PF3D7_0406400	cytosolic glyoxalase II (cGloII)	1426.82	1606.05	1789.13	1967.77	2113.92	2194.67	2199.83	2143.77	2064.14	2014.43	2017.38	2060.96	2106.21	2118.64	2124.67	2138.06	2179.67	2254.42	2337.24	2400.46	2432	2437.09	2419.41	2387.47	2347.44	2304.2	2256.6	2191.96	2103.63	2005.59	1899.6	1784.99	1653.62	1506.51	1368.1	1256.06	1174.36	1119.8	1085.32	1059.73	1037.85	1018.23	1005.81	1010.8	1035.98	1080.03	1134	1189.01
PF3D7_0406500	conserved Plasmodium protein, unknown function	234.235	226.808	220.349	216.422	216.289	220.163	228.462	240.837	254.757	267.136	277.319	286.406	295.954	305.421	311.832	314.609	313.661	308.96	304.042	303.226	308.546	328.322	368.767	403.278	423.254	430.399	428.865	422.594	412.73	398.719	382.995	368.429	367.899	381.757	393.525	412.217	437.904	427.474	404.558	404.02	371.498	354.794	366.848	371.909	368.076	358.281	346.104	334.501
PF3D7_0406600	conserved Plasmodium protein, unknown function	391.046	400.061	410.448	425.281	447.179	481.285	530.874	595.924	666.132	726.186	764.045	776.712	774.113	769.166	762.605	759.863	759.219	766.309	790.363	829.707	878.208	922.271	950.005	956.374	947.478	935.351	924.117	912.469	900.018	890.102	886.432	888.925	890.96	882.434	863.185	836.26	803.427	766.081	725.518	681.626	636.653	596.085	563.974	546.468	542.344	548.492	561.36	577.368
PF3D7_0406700	conserved Plasmodium protein, unknown function	417.126	443.57	465.887	483.91	499.293	516.449	541.251	573.722	606.856	627.336	627.683	608.339	575.223	533.741	485.526	437.88	390.913	329.561	273.817	261.367	265.962	290.339	336.235	403.672	487.576	641.324	773.213	873.642	953.873	1012.66	1044.67	1046.08	1019.21	972.089	918.945	869.597	832.596	816.133	822.327	846.881	883.476	925.62	969.957	1013.76	1057.93	1107.61	1167.75	1250.05
PF3D7_0406800	conserved Plasmodium protein, unknown function	311.865	312.021	312.41	314.938	322.228	336.468	358.259	384.518	409.309	427.387	436.65	438.649	442.238	454.939	475.209	502.637	529.898	552.654	572.529	588.768	600.989	612.019	624.093	637.125	650.043	665.363	683.848	701.959	714.471	713.519	692.956	653.462	603.821	554.509	511.852	477.936	451.918	430.862	414.59	402.664	395.088	392.652	396.04	404.636	417.483	432.062	446.311	459.064
PF3D7_0406900	conserved Plasmodium protein, unknown function	85.9909	91.1585	104.301	120.387	138.063	171.74	202.253	232.054	256.856	270.908	273.494	266.996	255.303	239.909	219.828	198.769	178.421	160.556	140.205	119.589	111.202	112.747	121.244	132.143	140.06	136.307	127.034	116.254	108.207	101.046	94.8927	91.1906	91.222	95.9582	108.543	124.131	155.227	166.252	166.5	157.803	155.594	150.07	152.155	153.76	157.708	161.851	165.307	168.018
PF3D7_0407000	conserved Plasmodium protein, unknown function	951.091	977.828	1005.59	1029.41	1039.7	1025.27	979.438	907.961	829.928	769.052	736.603	729.753	733.162	730.324	720.988	707.088	698.211	697.876	701.526	698.728	681.864	652.747	617.809	582.355	549.266	519.804	493.693	469.455	445.312	422.145	399.997	377.409	354.306	331.88	311.838	295.416	284.228	278.771	279.077	284.42	294.106	306.542	318.869	329.155	335.761	338.38	337.68	334.774
PF3D7_0407100	methyltransferase, putative	1305.84	1350.44	1386.56	1403.58	1391.9	1346.53	1276.04	1192.5	1108.13	1035	978.612	939.689	914.387	896.782	881.944	870.548	870.823	898.884	958.771	1044.4	1150.51	1263.48	1365.29	1442.6	1483.27	1478.76	1443.55	1394.98	1337.18	1272.9	1202.68	1123.52	1041.04	969.53	918.186	886.952	866.327	844.702	821.811	798.957	778.063	761.687	750.244	743.932	745.325	750.315	756.398	762.356
PF3D7_0407200	peptidyl-tRNA hydrolase PTH2, putative	1627.56	1649.88	1688.5	1745.11	1797.29	1817.73	1794.49	1732.57	1650.74	1587.61	1562.65	1574.33	1606.86	1646.51	1709.78	1799.46	1908.15	2019.39	2107.46	2155.58	2156.21	2117.96	2043.8	1943.86	1835.92	1739.08	1654.16	1569.51	1478.11	1383.21	1286.49	1194.79	1110.6	1033.43	966.472	910.914	863.956	820.999	778.921	736.849	696.021	659.262	627.656	605.614	591.729	583.382	577.716	572.304
PF3D7_0407300	transcription factor, putative	558.642	675.395	783.018	874.396	941.83	979.567	989.424	977.668	952.02	919.741	882.393	841.789	803.376	771.541	743.986	720.699	693.894	660.099	623.805	585.687	547.605	513.838	486.605	467.422	452.984	435.344	410.448	379.326	344.999	312.148	283.047	259.386	244.16	240.141	248.557	268.575	295.852	322.178	339.863	349.248	356.514	368.102	385.927	406.382	422.584	425.353	416.681	401.884
PF3D7_0407400	conserved Plasmodium protein, unknown function	738.71	684.459	629.298	579.97	547.709	540.057	557.887	599.502	660.406	731.528	808.411	891.238	982.792	1082.97	1185.94	1281.13	1357.93	1401.58	1404	1376.32	1328.47	1267.3	1198.9	1125.74	1051.36	984.445	926.968	876.948	836.095	802.876	776.716	756.226	737.923	717.458	695.942	674.963	653.604	630.599	604.684	576.738	548.844	520.292	490.102	459.26	429.016	401.897	378.168	356.97
PF3D7_0407500	mitochondrial carrier protein, putative	543.204	587.381	631.625	675.484	717.51	754.007	780.845	797.048	805.94	816.476	835.759	865.857	902.854	939.505	977.452	1019.42	1071.51	1133.01	1187.4	1217.21	1215.76	1183.57	1130.85	1080.63	1042.12	1010.11	973.876	925.657	865.773	802.412	739.091	678.649	620.994	567.984	521.749	482.682	450.437	425.126	407.733	398.637	396.907	397.321	393.447	382.933	369.315	354.408	338.49	321.786
PF3D7_0407600	conserved Plasmodium protein, unknown function	128.583	136.298	145.956	159.525	178.851	206.754	244.606	288.681	329.978	354.802	370.099	376.835	372.959	363.952	347.602	323.649	292.976	252.715	209.068	174.454	149.799	135.36	129.003	129.337	132.132	134.835	134.59	131.86	127.633	122.501	116.972	113.234	111.565	111.729	115.224	122.717	130.753	136.246	138.706	140.056	142.227	146.209	151.31	156.611	162.101	167.921	173.369	179.536
PF3D7_0407700	conserved Plasmodium protein, unknown function	756.853	736.955	712.451	686.089	659.737	641.075	629.347	624.523	615.971	598.094	564.775	509.224	477.801	478.408	459.68	437.343	414.645	384.692	344.276	301.081	294.166	327.145	363.369	373.712	380.877	402.73	434.231	483.27	559.498	670.842	751.373	860.625	987.074	1094.6	1119.11	1103.32	1066.25	1078.11	1098.07	1137.03	1244.56	1303.62	1330.6	1325.06	1354.27	1343.11	1325.21	1330.75
PF3D7_0407800	conserved Plasmodium protein, unknown function	1330.68	1243.36	1155.46	1065.85	977.755	905.697	854.282	803.4	758.245	716.436	676.524	644.956	610.895	577.189	540.175	497.286	491.517	474.152	441.462	410.222	391.31	386.182	393.406	423.607	455.664	559.469	716.786	969.179	1285.96	1593.02	1885.83	2260.57	2604.94	2906.39	3151.9	3347.23	3528.64	3751.13	4052.52	4459.3	5008.3	5513.99	5963.93	6140.68	6449.06	6791.98	7146.38	7501.59
PF3D7_0407900	AAA family ATPase, putative	3184.21	2920.52	2656.48	2388.5	2127.03	1878.77	1654.2	1457.44	1293.43	1166.11	1072.72	1008.44	964.601	931.799	905.404	883.961	872.772	872.845	874.026	869.457	858.267	842.638	830.629	826.032	824.813	821.706	816.461	811.01	814.123	842.842	918.374	1059.43	1281.71	1593.13	1989.56	2452.27	2949.18	3446.24	3910.43	4273.49	4465.38	4481.46	4351.19	4128.28	3836.34	3505.77	3157.45	2805.76
PF3D7_0408000	conserved Plasmodium protein, unknown function	1961.94	1895.96	1811.47	1702.69	1573.99	1428.71	1268.62	1100.07	939.735	807.974	712.748	652.737	621.2	607.088	601.601	598.29	588.022	560.992	520.003	475.635	432.207	392.517	357.083	326.666	302.687	284.394	269.318	256.616	253.065	275.452	342.62	472.717	679.33	969.744	1341.69	1785.45	2280.66	2797.51	3271.48	3617.7	3792.34	3784.17	3617.03	3350.32	3006.34	2591.68	2130.12	1648.56
PF3D7_0408100	conserved Plasmodium protein, unknown function	645.941	646.07	649.171	652.18	650.04	637.514	612.619	578.362	539.652	496.784	454.119	414.697	371.555	347.357	339.637	336.973	342.758	357.163	396.169	437.204	458.818	468.704	476.229	479.988	469.991	442.138	419.586	406.287	403.378	404.438	409.2	420.07	439.143	465.891	496.412	526.845	556.267	587.712	615.991	592.118	562.167	519.394	491.986	471.152	450.084	424.222	394.673	363.855
PF3D7_0408200	conserved Plasmodium protein, unknown function	451.868	473.536	493.548	510.56	524.794	537.938	551.467	563.415	568.35	561.657	544.605	523.339	507.149	502.296	505.928	516.281	523.589	517.177	497.536	468.548	434.088	403.736	382.667	370.974	365.273	360.777	356.912	358.426	365.925	374.85	381.55	385.621	390.95	401.374	416.299	433.677	451.647	469.859	485.744	498.316	508.924	518.538	528.048	531.412	522.693	504.154	481.318	458.801
PF3D7_0408300	zinc finger, RAN binding protein, putative	1566.31	1709.32	1853.11	1993.38	2109.61	2174.44	2171.86	2112.36	2038.38	1996.63	2001.58	2046.26	2109.64	2175.61	2252.54	2332.51	2421.62	2510.05	2548.67	2517.74	2436.45	2313.26	2159.69	1996.41	1840.06	1706.75	1595.62	1497.2	1406.2	1326.95	1260.84	1203.98	1151.44	1100.01	1052.83	1018.44	1003.49	1012.62	1042.52	1085.99	1137.77	1193.63	1257.36	1333.58	1420.4	1516.53	1621.1	1732.06
PF3D7_0408400	conserved Plasmodium protein, unknown function	159.028	167.691	177.579	190.158	207.271	230.563	261.304	298.206	334.948	361.692	376.528	382.084	381.976	377.238	364.971	347.369	326.88	306.846	291.828	282.078	276.56	276.832	284.556	299.477	320.166	345.286	372.61	399.748	424.204	441.7	448.353	440.29	420.039	393.387	365.887	340.9	321.558	309.18	304.624	308.8	321.01	339.53	361.994	385.239	407.852	432.329	457.929	483.232
PF3D7_0408500	flap endonuclease 1 (FEN1)	763.462	749.891	740.137	736.573	738.744	746.318	759.058	772.95	781.161	780.301	771.293	757.397	747.731	748.716	756.22	769.317	780.59	783.708	786.497	800.56	834.161	891.498	974.511	1080.34	1198.84	1314.75	1409.66	1468.87	1491.07	1485.51	1453.44	1394.21	1308.2	1210.67	1128.55	1079.05	1063.17	1070.26	1084.88	1097.15	1112.11	1138.57	1179.33	1229.85	1286.74	1346.71	1404.8	1457.74
PF3D7_0408600	sporozoite invasion-associated protein 1 (SIAP-1)	262.885	291.304	318.495	342.103	359.192	366.195	371.066	380.015	374.747	358.989	338.086	317.028	297.605	279.699	262.487	249.854	238.952	222.166	227.073	240.416	260.802	284.928	307.802	335.376	367.422	392.375	410.102	420.468	424.136	425.814	427.645	431.114	434.29	434.418	424.109	411.554	414.432	413.165	407.758	398.88	399.496	407.935	416.955	431.189	450.82	472.271	493.727	514.123
PF3D7_0408700	perforin like protein 1,sporozoite micronemal protein essential for cell traversal (SPECT2)	211.029	271.012	340.431	386.219	423.477	459.756	505.187	562.389	626.725	685.103	695.126	681.663	634.057	598.469	565.836	530.161	481.511	419.353	361.27	319.304	296.88	293.57	306.573	328.096	347.05	351.923	342.012	324.514	304.681	286.803	272.735	263.623	261.661	270.873	300.804	383.084	409.143	424.022	422.696	409.147	392.167	343.096	313.735	313.067	319.522	326.188	331.627	334.913
PF3D7_0408800	conserved Plasmodium protein, unknown function	232.015	274.639	318.293	361.66	402.806	443.578	493.105	554.192	616.113	660.688	674.528	655.369	614.093	564.157	505.584	443.452	375.073	305.805	248.563	210.226	193.157	193.697	203.613	214.096	217.725	211.811	200.353	186.305	171.028	157.375	148.235	146.251	153.528	170.127	194.415	222.235	244.9	252.338	246.063	234.531	224.178	218.648	218.779	224.43	234.567	245.766	255.813	263.743
PF3D7_0408900	peptidase, M22 family, putative	541.425	555.958	568.272	577.113	582.797	584.212	581.381	576.699	574.517	576.115	581.771	593.691	616.621	652.662	696.651	747.509	803.911	866.321	939.09	1024.63	1117.48	1203.97	1266.91	1292.97	1282.2	1251.61	1213.51	1173.26	1134.76	1093.63	1045.08	987.842	925.156	863.455	809.906	768.775	743.646	735.392	738.178	746.065	755.143	762.715	770.301	780.751	797.328	820.561	848.51	878.789
PF3D7_0409000	conserved Plasmodium protein, unknown function	206.95	223.24	233.276	247.087	268.401	296.849	334.133	377.205	415.321	439.655	446.205	437.069	416.138	387.991	349.786	314.383	275.145	239.324	208.318	189.531	186.227	186.312	197.593	218.229	248.42	277.483	301.912	320.489	333.558	340.731	342.359	341.049	338.695	335.706	333.85	335.011	336.855	336.2	332.348	326.746	320.847	314.252	304.965	292.175	278.786	267.621	257.793	252.348
PF3D7_0409100	U4/U6 small nuclear ribonucleoprotein PRP31, putative (PRPF31)	2179.19	2206	2231.81	2251.87	2251.5	2213.75	2132.68	2017.43	1895.99	1798.59	1739.73	1715.36	1707.06	1698	1693.56	1694.44	1711.7	1745.31	1770.71	1780.05	1776.41	1766.96	1760.38	1762.21	1772.16	1789.68	1804.9	1801.07	1772.75	1727.67	1668.94	1596.87	1514.4	1432.69	1362.36	1310.45	1278.12	1265.87	1273.09	1296.39	1329.38	1366.77	1412.47	1469.79	1540.56	1630.3	1735.19	1848.31
PF3D7_0409200	40S ribosomal processing protein, putative	2260.9	2183.59	2114.35	2061.82	2019.45	1973.43	1910.38	1830.8	1754.84	1716.76	1735.67	1809.25	1909.56	2003.25	2100.96	2203.66	2320.19	2440.48	2526.61	2543.54	2480.97	2354.38	2183.92	1993.08	1807.55	1653.28	1531.18	1431.83	1352.99	1297.35	1262.36	1240.52	1227.41	1217.75	1210.58	1208.02	1211.19	1221.91	1239.97	1260.89	1278.71	1287.47	1289.37	1292.6	1301.23	1320.69	1350.32	1386.77
PF3D7_0409300	conserved Plasmodium protein, unknown function	734.5	822.055	936.987	1077.59	1195.36	1270.71	1297.95	1278.82	1245.84	1221.3	1218.58	1244.3	1298.28	1366.87	1441.25	1517.91	1613.4	1729.4	1834.68	1899.32	1907.35	1856.55	1753.32	1609.52	1443.36	1281.22	1141.23	1030.18	945.19	869.691	793.839	711.064	627.83	568.343	535.292	522.922	538.551	575.468	602.381	615.32	621.202	626.441	638.815	659.579	682.23	704.627	728.524	753.566
PF3D7_0409400	heat shock protein 40 (DnaJ)	714.098	719.989	726.691	737.22	754.652	779.615	809.251	843.189	887.306	945.708	1021.64	1113.42	1213.48	1313.57	1412.9	1508.09	1604.09	1695.97	1764.66	1792.51	1777.63	1721.33	1627.66	1505.98	1364.91	1219.94	1084.82	968.158	875.337	803.49	746.911	701.353	663.275	631.907	608.614	592.476	581.368	572.653	565.831	561.45	561.775	568.574	580.758	594.033	606.295	618.108	629.554	640.571
PF3D7_0409500	conserved Plasmodium protein, unknown function	782.223	772.408	764.493	758.143	750.226	736.963	715.173	685.838	650.185	613.244	579.061	551.982	536.699	537.577	560.558	613.331	701.631	826.648	988.58	1179.85	1382.78	1576.99	1739.64	1859.14	1939.68	2009.81	2087.31	2177.12	2274.52	2367.77	2445.89	2492.73	2484.86	2407.52	2270.59	2095.92	1908.87	1733.25	1579.94	1445.94	1323.52	1217.32	1135	1085.08	1063.21	1062.47	1072.69	1084.65
PF3D7_0409600	replication protein A1, large subunit (RPA1)	700.254	723.832	747.583	769.162	786.004	794.786	797.348	797.919	800.662	809.429	829.102	861.687	906.177	959.139	1016	1071.96	1124.65	1183.41	1252.23	1319.04	1376.33	1423.24	1459.09	1486.18	1504.15	1520.44	1543.57	1579.9	1628.08	1674.82	1707.48	1709.72	1685.15	1640.07	1584.18	1528.8	1488.12	1476.03	1494.94	1542.11	1612.67	1700.26	1800.91	1906.06	2013.71	2123.3	2231.58	2335.31
PF3D7_0409700	peptide chain release factor 2, putative	309.654	316.741	322.651	328.018	332.784	337.036	340.944	344.819	349.544	357.578	370.692	389.391	413.56	441.874	473.836	509.436	553.075	605.424	656.35	697.611	728.685	746.486	750.914	746.861	740.464	738.561	743.386	753.181	767.153	786.888	812.447	840.134	860.61	866.071	854.715	831.781	803.456	776.094	751.874	729.535	709.779	693.341	682.79	681.365	687.537	701.461	720.444	741.196
PF3D7_0409800	zinc finger protein, putative	2160.02	2085.82	2020.02	1967.32	1924.68	1883.51	1829.61	1762.35	1701.84	1671.34	1680.96	1724.42	1781.18	1831.18	1877.35	1911.45	1954.83	2010.28	2041.58	2034.19	1997.14	1935.29	1850.81	1759.26	1671.82	1596.83	1532.49	1484.78	1468.94	1494.46	1561.78	1669.55	1809.07	1962.04	2106.53	2229.85	2331.61	2418.2	2495.58	2557.71	2607.1	2645.59	2683.94	2734.59	2794.85	2870.84	2961.83	3063.03
PF3D7_0409900	actin-like protein, putative (ALP5b)	241.71	252.239	265.217	283.565	309.871	347.883	396.672	449.302	497.877	528.604	535.302	521.996	498.486	472.529	442.842	412.374	376.825	334.948	289.971	247.002	211.769	188.285	177.089	177.335	188.307	207.395	231.189	258.051	285.267	313.593	345.111	383.175	427.929	475.229	517.17	547.395	562.615	562.03	545.501	515.933	479.795	442.793	410.261	387.177	374.911	371.333	372.738	375.667
PF3D7_0410000	conserved Plasmodium protein, unknown function	4439.03	4283.69	4141.74	4009.1	3825.82	3461.07	2997.23	2824.95	2643.25	2506.89	2438.27	2421.43	2400.35	2322.67	2208.52	2071.16	1942.35	1833.6	1930.83	1913.64	1764.53	1520.09	1153.25	994.768	870.882	772.349	701.466	662.973	665.473	720.353	1012.79	1384.15	1731.84	2135.18	2577.9	3004.03	3334.93	3486.09	3444.03	3458.14	3545.86	3508.98	3382.62	3210.17	3011.54	2802.55	2593.94	2454
PF3D7_0410100	tRNA Serine	621.128	762.353	896.727	1014.21	1102.5	1148.3	1153.43	1124.22	1063.52	985.162	903.227	825.091	758.376	707.76	666.659	640.199	628.176	639.209	678.914	743.414	833.933	933.54	1016.89	1078.08	1132.06	1196.8	1257.58	1258.16	1146.9	969.944	792.727	653.16	565.19	530.045	540.069	580.466	631.071	676.296	717.807	760.555	806.048	854.322	908.125	970.225	1039.11	1102.27	1154.25	1195.03
PF3D7_0410200	tRNA Isoleucine	1838.77	2262.21	2680.07	3057.61	3350.43	3507.55	3493.8	3316.76	3050.52	2767.62	2499.88	2264.74	2066.18	1908.8	1793.73	1720.41	1646.72	1546.81	1441.02	1341.91	1260.32	1199.8	1155.26	1122.65	1098.32	1064.71	1011.64	938.736	850.234	760.441	676.065	596.425	521.985	468.636	447.89	457.1	479.181	485.005	461.122	446.514	500.445	671.52	995.907	1492.6	2136.79	2853.43	3578.54	4271.98
PF3D7_0410300	protein phosphatase, putative	1208.81	1221.44	1229.91	1241.5	1260.36	1287.15	1310.94	1319.77	1314.09	1300.83	1290.69	1288.78	1296.97	1321.47	1405.32	1527.44	1540.83	1399.83	1322.02	1294.56	1275.75	1237.48	1182.63	1131.73	1105.32	1105.42	1121.26	1144.07	1165.95	1181.33	1182.27	1157.42	1099.98	1011.57	908.173	820.051	768.152	746.254	739.042	737.274	736.363	735.281	736.226	736.139	738.311	744.764	751.774	757.624
PF3D7_0410400	exosome complex component RRP4, putative (RRP4)	884.536	944.158	1009.17	1078.7	1142.33	1186.24	1200.77	1183.25	1143.87	1100.64	1062.95	1036.66	1025.4	1029.02	1049.4	1083.59	1127.77	1176.25	1219.56	1246.83	1250.59	1239.05	1219.92	1198.4	1180.07	1166.5	1147.29	1111.83	1055.16	984.91	906.479	826.653	749.037	676.542	613.71	565.25	531.866	511.509	498.473	489.242	486.489	489.539	495.078	501.899	507.389	509.753	509.638	508.259
PF3D7_0410500	conserved Plasmodium protein, unknown function	197.522	226.111	255.034	285.143	318.039	356.088	401.806	453.496	501.634	532.534	540.314	526.609	500.505	471.118	438.006	404.299	366.655	325.681	289.32	262.551	247.88	244.718	249.259	255.906	256.922	246.826	229.408	211.138	195.445	184.847	180.656	184.071	195.433	212.399	231.176	249.965	266.207	276.544	280.928	280.29	276.505	273.703	274.962	281.293	290.903	300.921	310.571	319.792
PF3D7_0410600	conserved Plasmodium protein, unknown function	1171.48	1205.49	1242.58	1281.63	1317.37	1345.75	1363.56	1373.92	1391.04	1434.06	1509.81	1613.4	1732.88	1854.47	1975.91	2087.63	2205.85	2348.77	2509.42	2655	2767.47	2821.13	2787.66	2680.78	2543.02	2397.25	2242.06	2078.3	1923.7	1807.76	1750.07	1757.69	1816.48	1898.27	1977.5	2035.04	2058.94	2053.21	2017.74	1944.81	1835.49	1701.68	1560.05	1440.38	1352.93	1294.43	1252.25	1213.95
PF3D7_0410700	GTPase, putative	1234.94	1135.55	1064.34	1012.53	971.483	933.436	893.927	856.688	829.21	810.974	796.049	781.992	796.876	814.084	749.332	719.427	636.853	618.734	609.858	631.437	692.888	724.127	759.568	818.23	890.242	948.764	1023.01	1094.97	1162.45	1198.61	1254.54	1384.96	1539.47	1827.95	2012.34	2120.61	2184.28	2225.02	2262.82	2297.83	2281.52	2266.06	2302.3	2333.72	2354.39	2308.32	2304.19	2314.82
PF3D7_0410800	conserved Plasmodium protein, unknown function	1413.31	1340.47	1270.26	1208.06	1161.21	1134.13	1122.62	1127.26	1166.88	1207.79	1245.8	1284.49	1318.28	1337.09	1350.14	1363.86	1361.4	1340.67	1304.22	1260.28	1219.45	1189.75	1179.33	1192.42	1230.32	1293.64	1381.41	1490.52	1619.69	1761.91	1915.15	2071.44	2231.66	2387.01	2520.56	2628.38	2738.01	2893.13	3117.65	3404.91	3728.08	4057.42	4376.58	4645.92	4847.6	5019.3	5196.97	5400.85
PF3D7_0410900	conserved Plasmodium protein, unknown function	611.252	644.871	676.035	705.691	733.354	755.217	770.69	781.892	793.952	814.983	901.031	951.974	994.131	1030.02	1021.91	1041.96	1063.48	1089.53	1108.93	1111.44	1093.54	1059.39	1015.51	968.429	921.041	880.813	849.045	841.113	812.024	793.855	769.759	734.835	694.627	655.792	623.703	600.656	587.508	644.924	677.945	683.241	683.247	725.302	697.136	689.559	692.244	701.3	708.731	715.034
PF3D7_0411000	conserved Plasmodium protein, unknown function	2117.45	2310.66	2508.62	2650.62	2776.93	2848.36	2853.39	2799.96	2728.73	2698.28	2727.64	2784.39	2805.41	2720.87	2559.66	2350.16	2138.35	1981.34	1840.8	1701.58	1568.99	1460.29	1392.37	1363.29	1337.94	1345.09	1301.94	1248.86	1194.28	1141.06	1066.32	993.888	910.1	855.768	849.954	936.578	1002.89	1079.3	1159.17	1239.61	1320.67	1403.11	1484.51	1533.8	1571.09	1596.85	1616.31	1615.09
PF3D7_0411100	conserved Plasmodium protein, unknown function	4886.25	4148.04	3535.35	3073.37	2708.64	2521.35	2576.53	2855.2	3251.43	3589.72	3743.43	3683.22	3453.52	3165.93	2861.15	2558.48	2209.53	1792.82	1393.13	1079.04	880.781	801.292	825.747	924.102	1053.18	1164.41	1225.14	1233.34	1203.91	1149.32	1074.52	992.372	915.717	853.644	808.928	779.135	754.896	721.801	681.033	643.027	618.702	610.204	614.421	626.556	641.512	659.448	678.878	698.017
PF3D7_0411200	conserved Plasmodium protein, unknown function	299.371	308.434	317.08	327.746	342.602	362.833	390.4	425.251	462.752	506.027	547.693	583.374	613.037	634.931	642.175	645.073	653.412	665.147	673.205	675.839	674.307	668.163	655.911	634.754	600.921	557.253	510.235	466.875	428.364	401.214	382.759	368.332	367.399	378.989	408.359	435.677	447.841	453.382	463.187	486.623	509.474	530.885	534.73	530.221	523.325	514.88	503.39	489.155
PF3D7_0411300	conserved Plasmodium protein, unknown function	420.026	420.851	401.289	360.675	353.557	354.441	362.255	377.227	396.374	417.891	446.198	468.921	475.539	487.149	502.056	515.75	499.696	514.841	541.919	574.718	599.021	652.984	667.742	673.72	669.094	633.95	613.419	590.427	578.751	576.089	553.777	545.524	539.545	512.909	495.302	466.566	452.675	442.297	423.344	420.763	394.291	376.866	371.26	373.582	390.435	412.946	415.366	414.391
PF3D7_0411400	DEAD box ATP-dependent RNA helicase, putative	451.336	452.721	446.045	456.103	469.32	485.397	505.081	527.713	553.525	580.595	608.576	638.798	672.517	710.095	765.205	815.98	855.273	879.703	881.515	861.232	820.761	787.703	777.405	751.681	705.537	656.934	607.581	550.84	487.507	431.188	386.975	352.091	324.734	304.634	289.707	280.785	276.938	275.221	273.724	276.18	283.363	289.52	291.299	286.21	277.025	266.519	260.888	259.147
PF3D7_0411500	tRNA Alanine	1980.71	2250.29	2502.67	2715.38	2848.83	2867.85	2778.8	2601.15	2372.84	2150.5	1955.97	1800.57	1692.06	1633.1	1612	1619.51	1608.03	1537.09	1434.66	1330	1236.37	1168.34	1132.65	1121.7	1105.44	1041.4	935.867	817.389	704.944	611.471	540.922	494.511	476.033	491.774	542.995	624.53	718.075	792.941	824.546	819.671	802.043	795.25	812.624	854.774	909.931	954.763	984.637	1002.73
PF3D7_0411600	tRNA Glutamic acid	561.839	641.964	714.259	781.542	840.598	883.442	917.09	948.671	983.208	1014.61	1034.65	1034.43	1006.27	944.496	857.224	768.484	683.199	604.434	541.889	505.1	495.289	511.424	551.682	607.545	657.937	672.532	645.273	586.778	510.122	433.15	365.752	311.326	269.64	245.347	241.679	256.752	281.902	307.762	331.535	355.973	384.968	414.607	437.233	455.448	471.703	479.779	477.703	466.991
PF3D7_0411700	conserved Plasmodium protein, unknown function	1419.68	1557.01	1641.05	1636.86	1556.16	1421.61	1272.42	1133.18	1014.15	919.214	845.3	788.149	745.402	713.008	678.306	639.663	588.608	527.151	475.652	449.91	457.143	493.5	548.686	608.365	656.906	676.329	672.043	666.748	672.448	690.268	719.006	752.047	785.171	815.434	839.072	868.506	906.826	945.561	972.336	985.967	1003.85	1039.45	1099.15	1172.96	1247.52	1303.3	1334.27	1343.29
PF3D7_0411800	conserved Plasmodium protein, unknown function	310.61	315.183	316.769	315.846	314.579	315.401	316.983	311.754	293.573	274.989	266.873	268.606	287.583	309.316	322.577	328.224	335.026	343.878	362.732	388.076	420.099	456.425	494.267	530.768	564.586	595.153	620.486	632.468	629.267	627.291	622.864	610.026	590.475	560.887	528.974	501.176	483.008	475.858	479.375	493.198	516.63	545.931	578.349	610.064	639.981	667.216	690.204	713.372
PF3D7_0411900	DNA polymerase alpha	1012.09	970.132	904.866	887.843	887.096	879.691	852.96	801.278	732.065	692.991	686.109	696.352	707.917	716.455	722.38	742.58	781.361	885.323	944.717	977.945	1045.93	1105	1205.25	1329.81	1470.57	1605.69	1733.07	1857.43	1981.76	2073.62	2108.43	2075.49	1980.42	1834.93	1671.22	1535.56	1493.98	1498.93	1546.72	1644.05	1847.79	1992.31	2112.29	2225.4	2343.5	2474.18	2613.24	2757.03
PF3D7_0412000	conserved Plasmodium protein, unknown function	812.523	765.294	683.635	597.696	578.94	568.867	569.218	582.017	602.871	625.035	647.951	709.702	730.611	800.316	827.976	798.83	827.805	872.788	930.838	998.163	1079.77	1179	1295.79	1433.78	1470.97	1480.56	1442.77	1504.27	1543.35	1569.09	1647.83	1759.99	1850.94	1900.73	1904.25	1854.25	1755.34	1631.32	1509.33	1405.29	1324.03	1273.07	1256.67	1276.44	1330.15	1408.85	1498.73	1588.07
PF3D7_0412100	mitochondrial ribosomal protein S12 precursor, putative	541.451	505.487	481.71	477.279	491.356	517.677	549.603	576.207	583.701	562.949	528.052	496.612	481.874	489.796	518.642	568.513	635.521	711.83	794.685	884.114	979.189	1080.82	1183.3	1271.36	1321.33	1308.24	1240.16	1144.64	1045.72	956.708	884.994	838.632	824.162	845.371	906.298	1001.96	1111.18	1193.51	1199.57	1129.06	1017.93	889.503	763.909	660.055	588.158	543.867	512.716	481.661
PF3D7_0412200	conserved Plasmodium protein, unknown function	525.013	535.294	538.411	541.347	547.601	555.598	564.126	572.006	578.065	581.257	581.934	581.912	584.476	592.02	605.811	625.092	648.671	672.124	690.268	705.451	719.101	734.233	751.39	768.738	780.639	776.286	749.025	710.255	671.311	637.2	608.385	584.345	561.76	535.553	501.731	467.889	440.044	417.597	395.404	370.527	342.178	313.136	287.163	267.411	253.839	244.47	237.275	230.586
PF3D7_0412300	phosphopantothenoylcysteine synthetase, putative	214.23	209.822	207.1	207.025	210.153	216.435	224.314	232.171	238.26	241.157	241.261	240.138	238.753	237.07	234.953	233.115	232.588	233.406	237.066	244.015	254.271	267.757	284.2	304.942	330.804	359.111	386.852	411.654	432.34	448.063	456.999	461.055	461.425	457.977	449.169	433.733	413.169	389.767	364.259	337.487	312.639	292.225	278.158	271.903	272.831	278.884	287.478	296.413
PF3D7_0412400	erythrocyte membrane protein 1, PfEMP1 (VAR)	942.671	1012.7	1080.98	1143.77	1203.98	1234.89	1248.88	1193.34	1014.35	997.072	971.838	1031.83	1094.34	1102.63	1060.1	970.297	903.559	791.127	647.073	527.007	443.275	390.034	373.757	380.514	405.216	423.815	404.716	375.678	350.235	327.269	302.479	285.253	277.335	279.545	295.897	319.161	343.202	352.076	344.062	327.694	311.044	300.026	295.963	297.362	305.64	317.036	329.074	357.591
PF3D7_0412700	erythrocyte membrane protein 1, PfEMP1 (VAR)	1211.51	1177.04	1218.57	1269.94	1292.02	1316.81	1354.28	1396.23	1434.62	1449.99	1454.66	1434.35	1373.49	1307.62	1242.17	1179.74	1088.19	944.16	792.949	643.88	542.966	467.01	417.259	396.925	413.768	434.936	468.97	472.13	457.072	432.044	407.828	398.465	416.321	456.48	520.43	594.813	649.563	656.282	607.751	524.975	430.27	372.575	343.079	321.265	317.032	326.842	343.43	360.763
PF3D7_0413100	erythrocyte membrane protein 1, PfEMP1 (VAR)	853.612	916.414	976.297	1034.38	1096.69	1172.63	1270.28	1381.05	1481.52	1544.13	1553.1	1515.57	1451.18	1373.79	1279.37	1181.61	1063.77	908.021	743.674	600.195	492.36	422.863	390.684	386.995	395.877	397.541	385.848	359.527	322.707	285.635	258.276	246.979	254.794	283.893	333.177	394.563	449.677	472.274	455.331	417.755	378.36	345.376	317.376	290.743	269.014	251.854	237.202	223.236
PF3D7_0413200	rifin (RIF)	105.417	117.937	131.504	147.458	167.876	195.185	230.67	272.115	311.785	339.049	349.865	346.672	334.794	316.757	289.966	259.513	225.984	189.954	158.055	134.422	119.803	113.999	114.773	119.378	125.569	130.67	132.404	130.659	125.801	118.531	109.424	100.141	92.2629	87.8599	87.7167	91.0696	95.3682	97.4638	96.8079	95.5748	95.4722	96.9842	99.5254	102.724	106.905	111.064	114.712	117.771
PF3D7_0413300	rifin (RIF)	86.3553	109.235	133.597	162.618	198.768	243.314	297.889	359.59	420.064	465.681	489.459	492.647	481.286	457.542	416.866	367.099	308.838	244.059	185.407	141.225	113.546	100.548	98.242	101.885	107.297	110.473	108.68	103.432	97.0507	91.7302	88.474	87.8405	89.7327	94.559	101.738	109.064	112.901	111.159	104.694	97.5575	93.0927	92.5155	95.4388	101.959	112.345	124.935	137.007	146.734
PF3D7_0413400	erythrocyte membrane protein 1 (PfEMP1), exon1, pseudogene (VAR pseudogene)	198.565	204.457	211.488	224.865	251.372	297.069	364.018	447.389	532.728	598.684	634.282	640.713	629.022	607.014	569.909	522.107	458.127	378.972	302.152	241.779	202.868	184.76	183.517	192.609	205.563	215.923	219.974	216.732	206.952	193.946	180.567	169.018	160.718	157.96	161.883	171.447	181.951	188.157	190.367	190.794	190.762	192.097	194.587	197.227	200.367	202.234	202.03	199.867
PF3D7_0413500	phosphoglucomutase-2 (PGM2)	1606.7	1541.33	1477	1423.6	1385.21	1364	1359.29	1362.37	1366.89	1361.72	1339.52	1300.36	1255.7	1219.08	1192.74	1180.56	1166.28	1138.91	1109.28	1097.85	1114.74	1172.27	1286.44	1468.38	1720.83	2040.57	2419.99	2845.7	3301.85	3764.43	4209.32	4601.56	4879.74	4980.93	4891.2	4654.29	4337.26	4012.09	3728.07	3480.37	3233.41	2982.26	2745.9	2557	2426.17	2346.62	2298.67	2262.14
PF3D7_0413600	26S proteasome AAA-ATPase subunit RPT3, putative	2370.35	2412.14	2457.63	2495.1	2505.57	2473.2	2393.9	2278.99	2159.54	2076.28	2044.33	2053.7	2072.83	2075.96	2085.97	2115.81	2171.68	2252.68	2350.75	2452.6	2555.85	2689.87	2886.35	3166.72	3518.52	3909.63	4305.22	4669.48	4991.73	5264	5448.83	5505.82	5388.96	5108.73	4744.22	4373.67	4050.64	3810.49	3648.25	3523.66	3415.69	3321.58	3259.49	3255.28	3303.91	3389.15	3484.36	3568.38
PF3D7_0413700	lysine decarboxylase-like protein, putative	1311.79	1373.96	1423.68	1451.93	1448.41	1396.41	1298.13	1166.82	1028.46	914.767	850.354	852.378	930.667	1091.79	1350.08	1713.02	2176.56	2714.22	3274.06	3787.42	4197.97	4478.22	4608.58	4619.06	4553.11	4477.22	4429.55	4409.9	4398.87	4371.93	4304.08	4163.08	3938.93	3636.76	3291.05	2940.19	2611.47	2329.45	2104.28	1921.86	1755.93	1609.74	1494.71	1424.8	1405.61	1430.49	1481.55	1541.01
PF3D7_0413800	apicoplast ribosomal protein L10 precursor, putative	250.64	248.134	248.394	255.049	271.882	303.528	351.599	412.869	477.728	530.693	562.206	570.419	563.223	549.441	530.512	507.534	477.385	443.289	415.441	400.514	403.226	426.809	471.057	538.503	625.613	722.135	814.357	890.73	947.658	985.46	998.51	984.604	942.206	878.112	805.671	737.043	676.884	624.554	578.747	536.586	496.591	454.752	411.305	372.674	341.096	315.094	292.002	269.452
PF3D7_0413900	ubiquitin carboxyl-terminal hydrolase 13, putative (USP13)	967.129	948.579	928.831	913.45	906.332	906.854	908.824	911.119	1000.88	1038.67	1109.89	1072.17	1102.29	1155.87	1231.37	1349.75	1428.88	1463.78	1449.62	1492.81	1551.4	1552.86	1551.56	1560.21	1580.44	1613.57	1657.32	1711.09	1771.53	1821.12	1842.84	1817.66	1707.08	1606.95	1515.6	1422.17	1349.09	1312.93	1318.19	1359.29	1426.49	1571.08	1693.28	1818.54	1991.64	2075.92	2199.08	2267.49
PF3D7_0414000	chromosome associated protein, putative	772.701	722.158	658.612	568.635	487.086	475.084	472.754	488.73	525.327	588.092	690.115	952.853	1105.16	1123.68	990.883	1009.18	1012.63	1002.44	996.751	1009.05	1056.67	1265.13	1354.6	1377.31	1362.06	1328.76	1323.49	1356.86	1406.59	1436.57	1433.66	1401.94	1353.87	1296.78	1232.29	1166.65	1108.77	1069.19	1052.5	1060.35	1092.81	1151.96	1236.92	1334.96	1439.59	1557.36	1689.97	1834.75
PF3D7_0414100	conserved Plasmodium membrane protein, unknown function	340.783	324.96	313.429	306.649	309.014	315.805	327.245	328.984	349.424	390.377	456.51	536.022	634.52	742.446	842.967	1012.38	1207	1427.83	1651.4	1843.22	1969	2012.73	1937.28	1732.4	1457.29	1244.91	1066.84	936.058	848.367	797.713	755.174	714.989	679.969	658.04	632.653	602.042	568.372	523.886	489.72	460.557	432.528	408.302	394.607	391.685	401.054	423.218	442.544	470.314
PF3D7_0414200	calmodulin-like protein	631.532	585.408	542.207	505.746	478.71	461.701	451.445	443.585	432.413	417.078	397.977	376.07	351.571	323.373	292.809	264.412	242.495	232.885	241.72	274.132	334.695	429.923	563.689	732.824	927.672	1140.39	1360.98	1576.22	1769.9	1930.11	2046.24	2115.73	2127.48	2071.96	1961.29	1807.13	1619.61	1420.24	1230.33	1055.13	891.696	745.681	625.633	539.804	485.187	453.249	433.965	418.402
PF3D7_0414300	Rab5-interacting protein, putative	2256.72	2326.26	2400.08	2477.59	2553.46	2617.17	2669.28	2713.45	2752.2	2794.7	2836.88	2870.96	2884.8	2872.13	2838.47	2784.58	2712.82	2634.23	2542.7	2452.78	2404.46	2444.75	2604.92	2878.19	3211.69	3521.34	3752.58	3862.63	3842.48	3724.33	3532.49	3296.88	3029.63	2738.52	2452.29	2197.72	1981.58	1798.7	1650.59	1532.13	1437.15	1359.12	1299.42	1271.49	1275.57	1307.12	1356.05	1411.79
PF3D7_0414400	conserved Plasmodium protein, unknown function	141.766	134.13	128.436	129.604	142.227	168.874	209.612	260.789	313.404	355.579	381.813	392.482	394.452	392.98	385.238	370.641	343.299	303.189	261.611	227.299	203.224	190.204	186.067	187.302	190.849	193.47	194.128	191.78	185.283	176.29	166.214	157.004	150.372	147.92	149.093	151.674	151.804	147.802	141.475	135.835	133.116	133.996	138.069	144.873	153.951	164.345	175.549	187.194
PF3D7_0414500	RNA binding protein, putative	547.536	536.66	527.123	520.008	518.607	532.303	567.155	623.081	689.444	748.684	787.882	803.599	803.505	798.247	788.172	772.199	737.802	680.068	614.42	552.784	499.028	454.053	416.455	384.272	356.849	333.088	311.823	292.727	275.1	260.453	250.479	247.167	250.658	260.838	277.794	299.989	322.598	339.988	352.214	361.461	371.48	386.652	408.837	438.178	474.165	515.436	559.835	605.293
PF3D7_0414600	conserved protein, unknown function	3556.96	3794.75	4010.25	4179.15	4264.38	4200.88	3959.16	3568.68	3094.69	2666.79	2353.9	2156.5	2039.86	1962.28	1907.4	1856.76	1790.94	1703.67	1594.77	1473.34	1357.64	1275.03	1249.3	1298.33	1415.76	1567.06	1700.55	1795.8	1876.74	1976.43	2099.24	2231.06	2346.54	2434.04	2491.12	2522.77	2537.39	2551.31	2572.82	2598.37	2624.29	2645.37	2683.1	2772.48	2922.23	3103.44	3283.29	3440.91
PF3D7_0414700	GTP binding protein, putative	597.368	592.983	588.146	583.375	580.897	582.937	590.513	601.875	613.991	621.16	620.8	613.989	606.063	602.365	602.533	609.252	626.484	660.066	708.577	768.183	831.821	890.611	936.94	964.042	974.381	981.212	993.222	1012.15	1037.14	1072.1	1122.57	1190.09	1266.89	1335.21	1376.72	1381.85	1351.87	1303.09	1242.26	1169.75	1086.46	993.071	895.451	804.514	725.322	657.799	599.741	547.88
PF3D7_0414800	conserved Plasmodium protein, unknown function	1092.19	1042.11	993.798	942.042	884.522	820.807	755.865	694.81	637.581	584.268	539.726	500.935	466.338	435.093	402.435	368.462	332.937	299.115	271.692	252.394	240.448	235.31	236.495	241.307	245.762	244.863	239.731	236.593	242.32	267.608	325.625	428.169	583.237	789.27	1032	1288.71	1534.15	1745.62	1893.61	1951.55	1918.45	1817.54	1680.4	1539.18	1393.76	1234.47	1066.38	896.982
PF3D7_0414900	armadillo-domain containing rhoptry protein (ARO)	7033.96	6395.54	5798.06	5242.77	4717.01	4217.61	3741.92	3288.93	2860.58	2493.5	2200.31	1971.09	1783.82	1622.8	1488.45	1370.53	1250.02	1116.83	969.714	816.661	669.758	539.003	423.68	327.007	252.968	205.943	195.033	245.676	404.296	745.716	1348.74	2280.25	3567.89	5169.73	6962.78	8778.69	10424.6	11782.4	12795	13311.2	13251.2	12657.8	11690.4	10703.6	9857.85	9141.02	8503.15	7896.13
PF3D7_0415000	arsenical pump-driving ATPase, putative	2193.74	2379.09	2566.59	2751.2	2898.55	2961.04	2914.65	2765.63	2550.85	2355.63	2226.65	2159.45	2108.32	2023.23	1929.03	1852.52	1821.02	1846.56	1905.04	1959.01	2000.38	2030.12	2047.77	2083.83	2159.61	2272.54	2396.9	2493.64	2542.43	2547.67	2507.31	2423.13	2291.74	2120.03	1931.05	1746.19	1577.38	1433.68	1320.56	1234.27	1172.17	1136.02	1126.92	1149.56	1197.46	1258.28	1321.92	1381.71
PF3D7_0415100	conserved Plasmodium protein, unknown function	1063.84	1078.25	1093.11	1107.6	1117.22	1116.92	1102.72	1073.78	1036.33	998.082	962.502	930.986	902.906	876.385	856.699	843.201	837.673	836.998	833.946	825.323	809.428	790.364	771.73	755.246	741.431	733.289	729.25	725.962	721.327	711.115	694.781	671.273	642.434	610.024	574.738	538.793	506.521	480.31	460.977	448.716	441.95	437.599	433.583	429.042	423.993	420.545	418.787	418.047
PF3D7_0415200	conserved Plasmodium protein, unknown function	586.674	620.42	649.164	666.915	674.825	666.04	626.336	560.76	477.309	434.8	419.343	404.927	398.123	396.904	403.126	418.293	465.186	598.603	713.817	784.534	871.757	954.14	1029.69	1142.83	1190.1	1215.24	1203.38	1192.26	1199.13	1185.23	1137.7	1047.18	966.77	905.916	853.522	823.495	787.705	756.797	718.477	706.03	708.227	715.166	734.288	755.531	769.808	766.397	753.469	735.459
PF3D7_0415300	cdc2-related protein kinase 3 (CRK3)	1406.61	1448.18	1487.04	1575.55	1621.23	1602.46	1520.13	1402.53	1321.16	1289.37	1285.91	1309.12	1353.69	1415.86	1502.29	1644.45	1741.88	1808.72	1808.19	1807.2	1823.66	1850.21	1868.36	1847.53	1774.47	1663.39	1508.17	1344.42	1207.46	1100.01	1015.06	939.235	866.571	800.702	748.896	716.239	702.341	703.155	717.553	745.244	783.653	828.72	875.432	915.041	943.193	963.97	981.504	998.748
PF3D7_0415400	nonclathrin coat protein zeta2-cop-related protein, putative	4913.15	4801.76	4690.03	4578.34	4455.42	4276.29	4011.2	3667.47	3314.22	3046.53	2903.31	2872.49	2908.09	2966.56	3059.47	3177.44	3316.25	3445.61	3523.97	3538.71	3461.55	3288.65	3054.33	2806.58	2583.72	2421.67	2341.43	2345.43	2421.23	2550.3	2726.67	2927.04	3110.1	3228.91	3236.1	3135	2964.23	2799.64	2689.71	2638.71	2610.36	2576.8	2521.05	2424.36	2309.65	2192.44	2075.43	1958.98
PF3D7_0415500	nuclear cap-binding protein, putative	2944.08	2792	2654.36	2543.5	2451.2	2367.2	2289.72	2231.7	2245.09	2413.33	2788.27	3384.81	4179.54	5127.47	6216.65	7374.6	8626.05	9859.67	10838.8	11386.1	11456.6	11088.8	10283.7	9084.59	7649.8	6320.63	5310.82	4689.52	4413.66	4356.29	4384.82	4408.91	4395.7	4309.98	4124.66	3854.35	3545.43	3263.65	3048.88	2894.55	2769.3	2672.68	2614.81	2591.17	2582.05	2584.15	2600.24	2630.02
PF3D7_0415600	GTP:AMP phosphotransferase (GAK)	587.799	685.373	776.328	849.01	903.735	944.387	978.689	1013.84	1049.89	1082.39	1108.35	1128.73	1148.13	1171.43	1196.21	1217.8	1227.36	1222.23	1221.47	1236.56	1265.77	1304.52	1346.04	1381.84	1396.09	1366.35	1299.96	1216.96	1130.49	1047.15	968.133	890.652	816.602	750.194	694.009	648.26	613.901	589.083	572.946	564.765	563.825	571.493	586.996	608.54	634.893	658.734	677.699	692.215
PF3D7_0415700	conserved Plasmodium protein, unknown function	1296.83	1246.34	1194.69	1139.68	1078.62	1008.38	930.463	848.325	766.288	695.634	642.739	610.548	603.941	628.467	688.846	789.664	932.884	1114.74	1323.33	1541.15	1750.71	1935.44	2077.88	2173.84	2242.63	2312.83	2393.17	2479.44	2566.27	2650.29	2727.87	2797.68	2850.42	2877.98	2878.84	2852.54	2806.04	2754.18	2690.08	2580.62	2395.71	2142.37	1850.46	1571.32	1323.81	1099.73	890.719	689.441
PF3D7_0415800	RING zinc finger protein, putative	1338.18	1200.88	1074.13	959.314	861.015	785.157	735.924	729.242	784.03	745.739	709.004	673.675	641.272	576.523	516.605	487.923	376.863	330.316	292.247	265.784	250.098	243.944	245.399	252.581	261.931	334.355	362.364	368.722	384.045	428.911	522.621	679.482	905.224	1191.57	1514.16	1840.75	2141.02	2397.4	2600.96	2715.88	2713.43	2596.6	2392.11	2159.13	1937.53	1732.77	1536.6	1340.82
PF3D7_0415900	60S ribosomal protein L15, putative	10557.9	10877.3	11099.9	11200.7	11148.5	10892.8	10449	9884.75	9408.71	9322.9	9767.95	10697.8	11874.3	13048.5	14289.6	15570	16921.1	18195.2	19033.4	19169.2	18493.3	17173.5	15536.6	13901.1	12454.9	11270	10318.5	9514.04	8836.92	8276.26	7745.98	7147.68	6423.54	5640.35	4952.49	4474.59	4255.14	4286.38	4546.49	4979.51	5481.41	5902.36	6080.91	5901.42	5495.51	4998.45	4470.01	3944.56
PF3D7_0416000	RNA binding protein, putative	951.43	961.899	969.434	971.643	970.444	972.456	982.173	1001.95	1032.77	1069.53	1105.87	1139.83	1173.53	1212.18	1261.49	1319.43	1387.02	1465.13	1553.08	1648.92	1753.37	1858.36	1955.5	2038.19	2108.67	2164.37	2199.19	2200.38	2169.65	2134.51	2111.65	2105.13	2103.97	2096.49	2088.39	2093.33	2116.76	2152.76	2192.06	2221.57	2235.8	2224.31	2184.77	2138.98	2091.13	2041.37	1993.94	1951.87
PF3D7_0416100	glutamyl-tRNA(Gln) amidotransferase subunit A, putative	899.871	898.38	896.89	893.449	885.104	868.874	842.522	808.059	795.324	821.993	844.73	867.436	896.625	939.873	1006.71	1103.89	1267	1474.91	1659.34	1825.02	1982.89	2142.86	2207.55	2172.31	2088.17	1991.57	1916.18	1886.47	1910.16	1941.98	1948.07	2037.36	2149.53	2230.58	2260.79	2241.64	2182.32	2098.92	2009.24	1921.19	1839.55	1775.73	1747.56	1788.1	1892.26	1951.27	1943.97	2012.73
PF3D7_0416200	conserved protein, unknown function	2027.32	2003.79	1970.04	1924.37	1868.89	1817.87	1776.42	1748.63	1736.6	1738.07	1751.33	1775.79	1806.41	1836.41	1865.12	1888.14	1894.81	1868.35	1817.07	1748.56	1667.87	1582.02	1490.87	1391.42	1288.38	1199.62	1138.5	1111.33	1112.75	1133	1164.97	1199.32	1240.71	1289.71	1334.85	1366.56	1384.3	1390.8	1389.63	1379.88	1353.86	1314.13	1270.01	1225.32	1177.83	1131.19	1089.1	1052.92
PF3D7_0416300	DNA helicase MCM9, putative (MCM9)	340.725	367.587	389.615	407.033	424.81	447.926	479.212	485.757	485.793	524.987	519.172	522.403	528.84	541.975	549.45	557.399	565.362	550.096	562.316	569.134	575.42	569.022	637.4	691.025	726.36	752.266	780.37	807.261	830.337	844.629	851.246	851.001	845.895	837.381	812.612	767.391	735.409	727.901	735.659	775.146	806.676	766.653	786.723	826.7	853.101	871.465	887.054	901.609
PF3D7_0416400	histone acetyltransferase, putative (HAT1)	828.917	839.687	850.919	861.006	867.91	871.772	876.174	884.293	896.961	908.157	920.632	938.55	962.647	991.357	1022.28	1055.7	1093.73	1133.54	1182.42	1238.29	1298.95	1365.71	1436.16	1512.05	1593.87	1687.28	1799.36	1931.26	2075.52	2209.99	2316.92	2379.34	2388.38	2343.42	2252.99	2133.19	2009.01	1908.15	1843.94	1814.51	1803.72	1800.93	1805.94	1819.6	1846.13	1884.94	1928.51	1970.11
PF3D7_0416500	repressor of RNA polymerase III transcription MAF1, putative	1021.22	982.369	945.069	912.907	889.74	876.44	870.346	868.884	871.578	875.053	876.007	871.808	863.588	852.103	836.665	819.149	796.004	764.91	730.775	700.183	674.888	660.661	665.978	699.311	766.677	868.506	1000.61	1154.01	1319.39	1488.81	1658.16	1822.92	1968.8	2070.15	2107.45	2089.53	2045.14	2011.84	2015.22	2054.64	2106.78	2147.92	2176.05	2201.31	2221.46	2244	2273.12	2309.3
PF3D7_0416600	prohibitin-like protein, putative	751.132	699.927	650.869	612.752	591.357	589.579	607.407	642.736	690.546	741.035	789.782	837.64	892.309	959.993	1035.95	1113.44	1175.79	1207.44	1211.86	1205.66	1197.88	1201.72	1225.32	1262.48	1302.29	1336.09	1353.31	1345.87	1312.9	1261.95	1206.13	1159.74	1130.02	1108.96	1087.56	1062.24	1033.83	1003.56	977.254	957.025	939.784	924.355	909.459	897.702	891.657	893.952	903.171	916.475
PF3D7_0416700	CDGSH iron-sulfur domain-containing protein, putative	1492.44	1607.79	1701.47	1761.3	1771.75	1717.8	1604.21	1442.35	1265.3	1116.62	1020.8	983.817	998.22	1050.92	1142.15	1270.32	1430.68	1604.33	1761.71	1894.71	2009.19	2110.25	2209.98	2322.81	2449.15	2577.86	2695.36	2780.7	2822.11	2835.76	2820.91	2771.36	2675.34	2529.02	2364.25	2212.13	2089.13	1998.68	1931	1861.43	1768.1	1640.71	1486.96	1331.32	1182.4	1037.96	894.934	751.156
PF3D7_0416800	small GTP-binding protein sar1 (SAR1)	5834.09	6133.81	6385.73	6547.73	6583.41	6437.08	6105.71	5633.92	5126.47	4743.7	4553.38	4552.55	4685.78	4897.23	5210.37	5625.08	6176.33	6839.97	7477.38	7997.29	8355.94	8559.46	8696.06	8852.47	9054.07	9299.15	9532.63	9664.32	9659.43	9555.3	9327.95	8927.68	8300.48	7522.92	6756.47	6129.52	5723.33	5568.1	5604.89	5732.42	5871.1	5965.99	6005.27	6002.74	6024.68	6109.5	6244.83	6406.93
PF3D7_0416900	conserved Plasmodium protein, unknown function	717.342	713.556	713.37	712.95	718.968	735.378	759.354	806.042	887.151	862.508	863.874	870.429	892.923	908.09	925.54	950.022	948.617	952.771	961.875	963.361	961.298	958.353	944.69	924.371	925.83	940.145	893.29	849.247	824.965	824.834	796.117	764.505	717.777	677.338	612.698	589.252	576.84	605.913	644.396	694.527	746.873	768.072	748.044	739.348	718.03	685.512	647.524	603.335
PF3D7_0417000	conserved Plasmodium protein, unknown function	129.814	150.253	171.567	196.334	227.066	266.844	317.415	375.456	429.743	465.431	478.767	470.224	446.26	414.452	374.609	332.849	289.411	248.495	214.344	189.692	174.036	163.869	157.058	152.159	148.728	145.72	141.673	135.873	127.682	119.606	114.088	113.651	119.649	131.539	147.654	165.484	180.63	188.217	189.082	187.2	185.878	186.462	188.025	190.044	193.317	197.76	203.101	209.029
PF3D7_0417100	mRNA-binding protein PUF2 (PUF2)	122.601	136.052	150.616	167.179	186.848	214.186	251.744	297.385	342.701	375.832	392.169	393.439	384.077	366.306	336.953	300.478	256.815	208.776	165.076	131.042	107.855	94.6308	89.7869	90.9791	96.3318	103.419	110.104	115.414	118.651	119.728	119.025	118.35	119.715	125.117	134.8	146.576	155.778	156.905	150.385	141.09	133.629	130.334	131.488	136.536	144.121	151.665	158.22	163.664
PF3D7_0417200	bifunctional dihydrofolate reductase-thymidylate synthase (DHFR-TS)	1739.67	1633.46	1536.91	1451.34	1374.77	1309.22	1255.9	1221.89	1211.26	1229.92	1278.87	1359.59	1468.84	1604.47	1787.87	2032.36	2329.2	2644.33	2930.67	3150.07	3298.41	3395.67	3448.97	3469.2	3477.44	3506.68	3567.88	3642.13	3705.2	3744.14	3735.89	3656.22	3494.14	3262.98	2991.19	2713.14	2464.05	2275.64	2163.02	2111.64	2091.94	2095.11	2136.22	2232.22	2385.54	2580.57	2788.89	2987.71
PF3D7_0417300	LETM1-like protein, putative	947.735	938.252	942.862	941.971	934.877	926.598	933.371	947.592	972.569	1010.69	1047.12	1062.43	1120.57	1187.08	1207.71	1216.57	1302.63	1423.56	1555.08	1587.3	1594.29	1577.36	1503.12	1409.49	1358.6	1303.96	1278.31	1195.68	1128.73	1079.05	1034.42	994.358	959.809	929.97	903.529	878.56	854.945	851.788	821.528	780.177	723.858	711.444	713.293	697.589	678.907	663.419	653.341	650.992
PF3D7_0417400	conserved Plasmodium protein, unknown function	1968.98	1954.69	1904.97	1852.88	1806.66	1766.11	1735.52	1706.37	1697.36	1693.74	1757.39	1849.24	1927.27	1981.37	2025.84	2043.39	2043.9	2039.24	2004.46	1940.09	1835.71	1773.59	1680.41	1614.46	1581.51	1530.18	1507.72	1479.46	1463.52	1458.63	1454.7	1455.65	1463.28	1452.67	1425.71	1409.68	1405.55	1403.19	1412.04	1419.41	1422.11	1414.39	1374.07	1304.3	1188.65	1058.81	927.844	794.63
PF3D7_0417500	memo-like protein	1484.93	1482.96	1476.72	1468.14	1453.39	1428.97	1392.15	1346.37	1298.09	1261.61	1244.77	1243.5	1242.41	1224.86	1193.51	1159.64	1133.02	1128.54	1157.26	1225.31	1333.65	1492.7	1712.4	1994.13	2318.94	2644.76	2927.35	3124.06	3220.2	3247.3	3223.43	3165.21	3065.65	2916.17	2738.93	2559.67	2384.63	2222.21	2082.44	1958.7	1845.43	1746.49	1677.09	1658.46	1696.67	1781.77	1892.89	2010.41
PF3D7_0417600	conserved Plasmodium protein, unknown function	256.868	263.125	244.415	236.347	262.503	277.743	280.295	311.16	344.615	372.153	391.026	401.996	409.381	442.086	447.688	430.718	402.365	348.693	282.926	243.248	207.979	184.074	165.075	153.246	154.009	161.914	169.296	193.529	197.408	205.653	206.061	217.992	244.622	261.007	290.244	298.74	293.804	275.59	267.635	253.434	261.314	260.079	257.045	257.764	261.403	274.822	257.326	261.945
PF3D7_0417700	conserved Plasmodium protein, unknown function	374.852	364.365	354.914	348.043	347.86	360.433	387.019	423.974	463.166	493.039	508.666	511.084	506.59	500.487	491.276	479.395	458.929	427.019	391.927	360.495	336.844	322.814	319.105	325.111	340.195	365.105	401.632	449.168	503.2	554.371	594.844	622.756	639.919	650.466	659.161	670.51	686.701	705.032	719.145	724.637	724.209	716.905	706.253	696.407	688.308	685.188	686.597	690.676
PF3D7_0417800	cdc2-related protein kinase 1 (CRK1)	349.635	372.915	397.617	427.218	465.663	516.744	581.358	656.1	734.831	804.545	857.225	890.589	909.51	919.063	914.706	895.636	861.256	815.73	772.307	743.525	733.799	744.707	774.366	816.599	863.76	910.426	946.625	961.872	955.286	930.376	888.526	831.555	763.842	694.152	633.113	586.244	556.025	541.128	538.921	548.469	569.459	597.694	628.51	658.792	690.176	726.775	768.888	815.049
PF3D7_0417900	conserved Plasmodium protein, unknown function	119.851	125.261	131.548	140.585	153.746	171.558	194	219.503	244.724	264.535	276.57	281.581	281.799	278.077	267.949	253.406	235.983	217.213	199.176	183.593	171.269	162.654	157.114	153.026	148.855	143.579	137.892	132.335	127.209	122.878	119.247	116.465	115.615	117.122	121.031	126.854	133.455	139.797	144.716	148.486	152.691	158.208	164.839	171.772	178.375	184.384	189.642	194.174
PF3D7_0418000	conserved Plasmodium protein, unknown function	279.41	283.165	283.177	289.469	293.81	300.749	315.538	345.589	377.68	407.75	424.65	428.85	425.486	418.286	407.734	393.982	376.002	354.612	322.874	292.878	271.761	263.867	263.003	263.51	265.357	270.577	278.12	290.842	308.272	324.157	332.837	339.294	350.673	362.765	378.927	396.379	412.585	425.366	436.875	445.507	453.3	461.481	467.435	469.426	468.604	466.218	464.967	460.347
PF3D7_0418100	conserved Plasmodium protein, unknown function	1046.38	1100.86	1148.96	1184.89	1206.4	1212.83	1204.43	1182.76	1155.65	1133.78	1123.2	1117.63	1107.51	1125.6	1150.02	1167.29	1175.58	1179.9	1168.14	1133.75	1080.01	1013.75	943.515	876.738	815.452	760.599	712.901	672.113	637.1	606.202	579.092	554.057	534.278	525.715	560.673	628.54	698.295	749.787	762.662	735.037	685.074	635.848	604.82	602.478	600.269	595.125	588.106	580.146
PF3D7_0418200	golgi organization and biogenesis factor, putative	6204.19	6054.84	5906.53	5758.74	5595.01	5383.62	5099.36	4752.23	4420.43	4229.54	4235.24	4416.71	4700.03	5020.51	5396.55	5798.59	6244.13	6692.57	7037.7	7229.3	7269.63	7193.72	7026.38	6793.19	6524.23	6272.27	6039.85	5798.22	5536.27	5258.02	4972.97	4693.01	4413.98	4128.05	3836.85	3545.05	3266.42	3027.09	2843.85	2714.94	2636.69	2621.69	2671.7	2780.44	2945.57	3158.9	3400.15	3649.33
PF3D7_0418300	conserved Plasmodium protein, unknown function	3346.45	3249.35	3230.28	3186.54	3114.44	3012.58	2881.55	2729.1	2588.41	2504.66	2496.51	2558.48	2655.77	2745.64	2878.91	2958.29	2995.24	3026.83	3031.29	2984.89	2887.4	2733.62	2520.07	2437.45	2379.88	2347.7	2342.2	2360.61	2402.73	2454.19	2498.8	2521.14	2520.91	2509.82	2511.02	2554.26	2664.11	2856.41	3132.9	3463.35	3974.4	4465.51	4768.92	4862	4735.82	4397.8	3843.23	3450.9
PF3D7_0418400	conserved Plasmodium protein, unknown function	1158.1	1280.48	1408.9	1542.47	1669.23	1768.83	1829.53	1854.68	1851.49	1842.58	1834.78	1821.3	1788.77	1730.71	1666.62	1600.93	1530.15	1451.01	1363.61	1280.32	1211.87	1176.51	1192.03	1259.82	1366.57	1490.31	1607.91	1690.21	1726.29	1725.89	1696.6	1643.54	1562.25	1454.15	1334.19	1215.91	1105.64	1006.32	925.674	867.701	831.512	813.346	805.876	803.832	810.94	827.134	846.293	863.048
PF3D7_0418500	Bet3 transport protein, putative (BET3p)	1648.64	1688.45	1740.03	1804.99	1868.01	1908.14	1909.99	1874.65	1810.48	1751.38	1718.78	1715	1732.05	1761.52	1812.72	1889.89	1993.58	2119.17	2270.63	2436.8	2585.3	2687.37	2726.39	2722.91	2728.83	2763.92	2816.1	2864.99	2900.86	2923.69	2930.22	2918.82	2875.52	2784.47	2658.11	2511.39	2354.84	2205.79	2070.09	1938.97	1802.56	1666.31	1541.82	1456.51	1417.35	1412.58	1423.53	1434.47
PF3D7_0418600	regulator of chromosome condensation, putative	957.498	901.443	840.677	774.741	715.08	668.834	637.244	620.512	610.961	600.55	588.211	575.351	562.605	547.457	528.141	503.651	474.155	429.172	370.877	325.082	288.238	251.012	220.19	205.158	199.178	201.4	213.235	221.116	234.796	261.347	307.246	371.953	481.668	651.46	873.404	1120.15	1400.76	1715.02	2033.9	2291.01	2500.39	2682.06	2771.96	2744.4	2616.75	2472.31	2290.18	2101.11
PF3D7_0418700	RNA-binding protein NOB1, putative	1908.27	1911.19	1916.32	1922.93	1921.4	1899.83	1849.32	1775.22	1697.42	1641.26	1618.5	1626.25	1649.18	1670.56	1690.81	1705.89	1722.89	1742.92	1753.78	1741.92	1700.17	1626.75	1520.56	1388.87	1247.33	1112.56	993.702	898.232	830.92	794.393	793.805	832.06	912.622	1028.89	1159.46	1281.35	1380.38	1460.08	1520.35	1549.36	1530.2	1470.18	1382.1	1277.37	1163.65	1046.96	932.116	821.858
PF3D7_0418800	conserved Plasmodium protein, unknown function	383.259	360.824	342.164	333.491	338.939	362.754	406.342	465.506	529.287	583.309	619.113	639.135	656.309	681.362	708.986	729.01	713.688	644.053	546.17	446.767	362.253	303.517	272.964	267.263	281.177	306.709	337.794	369.841	395.415	403.984	391.51	365.141	335.537	313.119	302.35	301.845	305.144	305.167	301.38	296.461	294.955	300.705	315.011	337.23	364.492	391.945	419.288	447.22
PF3D7_0418900	conserved Plasmodium protein, unknown function	404.815	401.69	398.454	396.27	398.106	407.67	426.244	452.041	478.949	498.918	508.616	509.91	506.821	502.482	498.831	499.985	504.774	513.638	533.062	566.808	612.502	663.229	711.001	749.701	777.629	797.725	812.946	819.689	816.173	806.246	791.83	774.554	754.456	731.272	707.841	683.823	657.422	628.236	599.925	574.086	551.482	534.553	526.015	528.482	542.407	565.917	595.447	627.399
PF3D7_0419000	conserved Plasmodium protein, unknown function	536.806	577.108	613.313	644.31	672.409	701.271	730.028	755.674	775.484	786.215	792.317	799.445	811.965	828.903	840.399	842.604	840.358	835.77	827.461	816.58	806.488	802.039	805.588	815.991	825.581	827.047	821.817	816.753	813.867	808.217	793.233	768.271	736.243	699.264	664.152	635.106	611.599	592.488	576.198	560.236	544.708	535.585	536.069	543.612	551.779	556.7	559.111	560.586
PF3D7_0419100	conserved Plasmodium protein, unknown function	990.112	1013.58	1037.15	1057.05	1067.72	1066.02	1043.46	992.178	924.538	868.523	842.86	854.046	896.888	960.428	1042.48	1138.29	1234.91	1311.68	1353.41	1355.99	1329.99	1291.84	1248.62	1212.77	1197.22	1206.94	1234.14	1265.3	1283.92	1283.51	1259.64	1215.78	1157.73	1095.23	1037.76	989.999	949.246	911.784	877.545	846.333	818.045	792.211	768.75	749.766	738.247	730.019	722.202	713.387
PF3D7_0419200	CGI-141 protein homolog, putative	2977.33	3004.2	3035.74	3068.01	3081.19	3049.58	2958.95	2802.01	2578.14	2358.85	2191.16	2087.49	2035.72	2021.69	2053.39	2115.15	2163.11	2156.58	2115.76	2080.32	2066.02	2085.91	2154.03	2294.39	2512.83	2778.33	3046.48	3284	3488.53	3712.2	3992.34	4337.37	4686.75	4947.31	5085.66	5076.08	4885.47	4527.18	4076.39	3585.14	3084.63	2614.19	2209.03	1918.24	1747.12	1666.09	1636.33	1622.79
PF3D7_0419300	conserved Plasmodium protein, unknown function	575.958	589.866	601.28	608.299	610.848	611.747	614.715	620.005	623.207	618.401	603.936	583.429	567.582	567.107	583.447	617.176	658.982	701.251	749.381	806.869	875.002	954.748	1042.82	1134.57	1223.54	1306.03	1378.36	1441.23	1496.57	1538	1557.63	1558.1	1543.26	1510.27	1457.66	1385.9	1295.33	1197.26	1100.71	1007.33	914.998	833.453	772.951	740.828	736.773	752.265	777.412	804.064
PF3D7_0419400	conserved Plasmodium protein, unknown function	731.86	730.318	733.319	700.788	673.114	648.814	628.123	613.222	596.524	586.084	585.272	569.642	538.213	514.421	494.055	455.808	436.925	416.06	379.903	348.52	332.655	339.583	366.529	422.962	511.02	647.642	827.359	962.302	1122.65	1380.1	1632.19	1864.43	2027.47	2112.95	2115.46	2046.16	1925.57	1783.75	1646.15	1566.8	1467.18	1347.44	1198.72	1070.09	959.758	887.765	853.515	849.251
PF3D7_0419500	conserved Plasmodium membrane protein, unknown function	1346.61	1311.2	1283.47	1261.74	1240.18	1212.89	1174.61	1128.02	1080.53	1040.97	1014.25	999.051	991.228	987.461	989.182	992.09	1002.55	1022.81	1045.08	1065	1077.69	1077.77	1062.77	1036.08	1004.24	978.699	968.437	980.132	1013.91	1059.45	1113.05	1174.8	1242.37	1302.68	1336.06	1330.42	1289.14	1233.14	1177.43	1126.7	1081.07	1046.8	1028.13	1018.57	1007.37	989.328	966.461	941.928
PF3D7_0419600	ran binding protein 1, putative	10412.2	10322.1	10229.3	10126.3	9928.74	9564.61	9032.2	8372.89	7687.43	7165.59	6892.68	6854.59	6947.77	7085.22	7330.14	7678.25	8147.33	8729.54	9318.19	9804.89	10194	10531.8	10877.4	11255	11626.9	11947.8	12186.5	12311	12337	12299.6	12180	11928.4	11448	10684.8	9760.84	8825.72	7974.4	7273.18	6761.26	6398.46	6115.3	5915.79	5836.76	5923.3	6167.51	6515.25	6903.16	7282.19
PF3D7_0419700	apical merozoite protein (Pf34)	4886.91	4574.85	4306.63	4066.91	3831	3564.37	3227.48	2811.99	2348.76	1915.2	1556.91	1286.82	1107.01	1013.24	991.041	1022.05	1081.15	1139.1	1166.68	1145.72	1078.1	986.683	891.29	806.384	746.518	733.919	801.081	985.595	1314.56	1800.44	2448.69	3232.92	4088.3	4899.12	5531.87	5920.07	6069.53	6058.58	5963.16	5814.15	5596.41	5295.73	4955.87	4622.73	4309.73	4026.4	3758.2	3488.42
PF3D7_0419800	60S ribosomal protein L7ae/L30e, putative	1064.43	1065.41	1070.45	1081.36	1095.37	1110.73	1123.61	1139.98	1167.6	1211.65	1274	1350.2	1421.34	1466.51	1484.31	1469.17	1436.34	1395.33	1341.53	1269.42	1184.32	1095.44	1008.37	928.476	858.75	801.18	753.085	716.558	698.54	695.803	697.595	696.531	688.349	673.961	662.851	664.826	682.922	712.111	748.028	783.797	813.154	828.817	826.932	805.552	761.696	703.347	638.836	574.261
PF3D7_0419900	phosphatidylinositol 4-kinase, putative	3053.31	2927.4	2803.8	2687.45	2580.86	2463.7	2362.24	2276.68	2213.02	2210.94	2223.49	2267.67	2305.28	2306.55	2272.72	2203.12	2097.21	2021.01	1963.69	1913.39	1821.61	1699.77	1787.55	1713.9	1627.02	1553.48	1573.54	1633.96	1785.68	1905.44	2062.93	2235.98	2411.07	2554.49	2630.76	2624.23	2570.44	2474.81	2367.08	2270.4	2187.95	2071.13	1927.84	1762.93	1579.53	1402.99	1217.37	1074.09
PF3D7_0420000	zinc finger protein, putative	1378.47	1235.27	1113.4	1045.87	1003.02	995.446	1000.09	1012.33	1054.46	1109.87	1124.55	1162.27	1210.34	1254.38	1303.22	1311.99	1339.8	1302.55	1230.95	1154.45	1101.53	1080.98	1077.57	1123.28	1179	1193.87	1179.08	1160.53	1140.82	1109.41	1065.1	1014.98	960.483	932.86	938.649	952.582	993.549	1035.78	1057.28	1078.86	1129.1	1171.31	1180.03	1164.27	1110.03	1051.38	1010.24	979.904
PF3D7_0420100	RIO-like serine/threonine kinase (RIO2)	1728.53	1740.18	1742.11	1730.69	1702.24	1650.63	1568.74	1459	1347.84	1265.64	1228.07	1236.63	1283.15	1356.15	1451.66	1559.71	1679.8	1796.12	1875.12	1908.05	1896.12	1847.12	1765.47	1658.31	1538.78	1424.81	1324.28	1240.64	1175.64	1123.34	1079.69	1042.17	1012.11	988.28	968.507	954.026	946.91	950.812	965.736	988.067	1011.49	1032.78	1051.84	1063.1	1062.32	1050.58	1033.41	1015.99
PF3D7_0420200	holo-(acyl-carrier protein) synthase, putative	251.19	255.382	260.77	266.721	272.119	280.608	294.865	314.543	335.487	353.29	368.035	383.127	402.789	429.319	462.118	500.054	537.855	569.389	598.125	623.064	639.537	642.461	628.812	600.785	562.995	523.947	488.271	459.434	437.043	417.602	399.514	381.626	364.045	347.96	333.589	320.528	308.558	297.595	287.615	279.294	272.76	267.42	263.309	260.726	259.662	258.951	257.517	254.831
PF3D7_0420300	transcription factor with AP2 domain(s) (ApiAP2)	5181.65	4792.91	4322.15	3857.13	3421.84	3030.35	2701.08	2452.11	2266.87	2171.04	2159.9	2203.49	2269.48	2338.54	2414.96	2485.76	2551.72	2628.37	2663.47	2640.24	2575.59	2462.84	2317.72	2155.11	1981.76	1791.7	1599.01	1435.26	1310.34	1234.47	1232.52	1306.94	1501.57	1846.98	2362.8	3132.47	4016.17	4922.88	5859.96	6720.46	7400.71	7773.86	7768.35	7362.18	6714.65	5909.6	5014.14	4040.44
PF3D7_0420400	ribosome recycling factor, putative	1628.7	1895.46	2135.29	2284.57	2268.4	2103.1	1861.49	1603.9	1368.77	1191.12	1084.63	1041.81	1040.94	1051.53	1049.31	1028.71	1000.36	979.47	969.563	966.071	962.17	960.585	962.418	962.577	958.629	949.535	936.582	934.633	946.499	957.65	954.12	936.502	915.229	909.822	931.155	976.308	1035.81	1099.31	1149.1	1177.02	1200.52	1231.8	1287.38	1368.44	1453.51	1509.69	1539.41	1555.32
PF3D7_0420500	conserved Plasmodium protein, unknown function	388.231	409.576	430.968	452.974	476.361	504.676	541.088	584.257	626.837	655.482	659.223	637.345	599.4	555.173	502.708	446.617	386.038	326.622	275.521	236.78	210.308	194.974	187.973	187.564	194.225	209.051	231.714	260.895	296.563	343.291	406.136	488.488	587.241	690.53	781.127	846.549	884.93	906.213	912.243	898.541	861.994	803.975	736.311	676.072	626.124	583.684	547.024	514.294
PF3D7_0420700	erythrocyte membrane protein 1, PfEMP1 (VAR)	611.603	638.99	670.283	705.488	744.465	786.844	836.939	892.532	936.183	933.133	922.571	883.658	839.748	790.275	729.553	662.228	581.201	478.51	375.037	286.16	221.923	203.09	199.083	211.492	233.837	253.744	264.186	260.944	246.726	230.392	218.167	213.89	220.319	240.184	272.952	312.748	346.095	354.455	332.775	296.396	261.337	235.414	219.225	211.396	212.404	219.805	229.452	236.637
PF3D7_0421100	erythrocyte membrane protein 1, PfEMP1 (VAR)	323.018	387.692	461.18	547.728	652.775	784.988	954.027	1155.32	1356.37	1504.54	1569.56	1560.19	1509.39	1442.33	1348.2	1236.68	1085.05	875.419	658.532	475.667	343.474	263.806	229.44	227.232	240.412	251.625	253.743	248.212	238.242	225.555	212.358	202.833	201.061	210.259	230.185	255.812	276.447	280.22	266.107	244.54	224.754	211.081	204.019	202.899	206.661	212.437	218.794	225.019
PF3D7_0421300	erythrocyte membrane protein 1, PfEMP1 (VAR)	233.32	262.308	292.395	330.231	378.599	442.288	517.515	594.537	664.076	720.536	754.086	759.967	747.486	721.904	638.699	571.158	496.841	399.744	300.595	215.177	162.14	142.598	128.886	128.017	137.294	150.85	160.498	159.226	152.27	142.98	134.323	129.554	130.379	137.736	149.706	164.112	176.89	182.315	176.723	164.338	155.34	159.538	156.426	139.373	139.589	144.702	150.087	154.773
PF3D7_0421500	rifin, pseudogene	59.0664	77.1796	97.0562	120.882	152.414	195.857	252.441	318	380.411	422.839	437.639	426.916	398.604	361.249	316.673	270.259	222.38	175.375	135.769	107.144	89.42	80.8233	79.7234	83.7686	90.6601	97.131	101.138	101.841	99.1917	94.147	88.2574	83.5081	81.4477	83.4237	89.6041	98.4167	106.006	107.55	102.358	93.7895	85.5611	79.4897	75.7221	74.4182	75.9885	79.8299	84.7205	89.6113
PF3D7_0421600	erythrocyte membrane protein 1 (PfEMP1)-like pseudogene (VAR pseudogene)	325.859	328.832	336.398	349.41	368.457	394.325	428.402	468.577	506.528	532.086	540.856	535.721	525.483	517.038	505.983	490.421	457.824	397.701	326.369	260.878	209.907	176.371	159.92	157.254	163.669	174.828	189.823	210.371	237.521	273.244	318.219	374.235	443.292	526.576	618.873	709.267	781.99	822.117	815.918	767.839	706.442	652.202	617.365	614.692	648.099	717.132	812.507	922.155
PF3D7_0421700	conserved Plasmodium protein, unknown function	148.915	151.023	150.796	152.991	158.278	168.089	183.938	203.133	224.279	238.3	244.07	242.482	235.648	222.056	201.118	184.028	169.628	160.916	162.389	149.108	138.412	132.193	130.201	130.874	133.076	134.089	131.708	126.423	117.352	107.653	100.928	97.0167	95.725	97.8386	102.921	109.817	117.029	122.73	126.763	130.162	134.826	139.656	144.686	148.931	151.862	154.487	157.919	161.026
PF3D7_0421800	conserved Plasmodium protein, unknown function	85.4025	92.1779	99.436	109.051	122.805	142.404	168.27	198.446	227.702	248.753	258.351	257.225	248.41	233.612	211.026	184.735	156.768	130.248	109.252	95.7645	89.0818	87.8924	91.2866	97.5771	104.557	109.043	110.68	109.836	106.456	101.689	96.6615	92.5665	89.9163	89.3193	91.5226	96.2005	101.434	105.132	107.285	109.13	111.562	114.472	116.976	118.561	120.079	121.979	123.901	125.497
PF3D7_0421900	conserved Plasmodium protein, unknown function	895.987	879.48	858.916	836.334	815.846	802.097	798.357	805.771	821.483	842.949	866.542	887.702	904.557	912.461	909.45	899.006	878.353	846.181	810.906	778.181	748.858	716.552	673.914	620.122	559.492	502.499	454.654	417.964	394.302	384.144	389.174	409.541	441.53	482.778	531.296	584.225	636.644	687.272	739.351	787.175	819.944	838.378	844.421	841.334	827.773	806.514	779.907	750.07
PF3D7_0422000	steroid dehydrogenase, putative	1797.25	1913.95	2030.88	2146.11	2254.49	2345.71	2418.38	2479.22	2543.79	2642.97	2777.29	2916.16	3013.82	3041.82	3035.69	3008.53	2971.3	2936.07	2913.72	2897.24	2873.08	2832.24	2774.1	2720.23	2685.2	2660.13	2626.38	2580.88	2523.61	2465.23	2405.44	2343.65	2273.89	2195.31	2110.1	2014.69	1906.83	1793.92	1684.9	1578.91	1473.68	1373.65	1285.9	1224.1	1194.85	1195.21	1215.41	1244.78
PF3D7_0422100	transmembrane emp24 domain-containing protein, putative	1679.19	1664.93	1656.16	1653.56	1649.79	1633.76	1599.54	1552.31	1514.26	1510.23	1551.27	1633.51	1738.19	1847.41	1961.41	2066.93	2169.78	2271.41	2370.62	2462.33	2540.64	2597.46	2628.42	2635.63	2623.91	2605.55	2586.68	2566.13	2539.03	2496.79	2434.92	2346.93	2231.71	2085.9	1916.45	1736.56	1560.18	1400.81	1264.22	1148.85	1048.16	957.414	878.957	820.701	784.906	768.996	765.464	766.506
PF3D7_0422200	erythrocyte membrane-associated antigen	695.323	699.548	702.713	703.795	704.876	710.465	721.306	736.909	754.328	780.046	811.616	845.834	879.123	904.116	899.024	909.231	967.914	981.955	981.723	973.458	969.023	954.667	932.034	975.413	975.966	947.679	902.669	848.235	792.899	744.085	704.024	677.989	667.291	668.674	680.635	700.636	731.421	773.294	825.893	887.686	951.344	1007.09	1045.53	1054.97	1035.41	1002.78	961.181	926.991
PF3D7_0422300	alpha tubulin 2	4343.61	4458.84	4530.53	4511.67	4378.34	4143.75	3830.09	3465.53	3092.29	2792.47	2597.97	2494.87	2444.49	2415.36	2425.51	2483.75	2574.52	2678.68	2782.64	2857.45	2894.87	2900.93	2899.33	2922.81	2993.27	3109.21	3240.69	3349.15	3415.15	3482.86	3577.69	3702.28	3827.04	3916.23	3960.68	3955.96	3902.65	3827.44	3748.33	3651.27	3528.79	3414.06	3328.28	3291.33	3308.66	3360.06	3419.38	3467.84
PF3D7_0422400	40S ribosomal protein S19, putative	17125	17912	18654.5	19227.6	19402.4	19016.4	18190.9	17129	16096.5	15554.9	15651.4	16243.3	16954.1	17482.3	18139	19098.8	20504.5	22303.4	24131.6	25539.9	26338.3	26463.7	25955.4	25023.4	23842.6	22588.2	21305.7	19900.5	18308.4	16700.3	15134.1	13592.8	11999.7	10368.1	8867.64	7633.61	6712.5	6101.14	5738.25	5502.41	5309.09	5125.25	4958.1	4865.31	4841.66	4861.19	4894.29	4918.39
PF3D7_0422500	pre-mRNA-splicing helicase BRR2, putative (BRR2)	2165.43	2156.69	2146.54	2136.88	2121.91	2088.38	2027.38	1929.51	1792.03	1676.14	1691.85	1760.44	1884.58	2045.88	2199.98	2257.22	2309.31	2389.7	2455.28	2492.75	2494.45	2432.78	2359.65	2272.72	2189.72	2096.49	2037.61	2065.51	2087.1	2058.84	1996.32	1910.05	1812.49	1711.17	1617	1537.02	1468.99	1417.31	1383.65	1468.21	1443.49	1477.44	1568.98	1653.88	1722.49	1771.49	1806.12	1830.95
PF3D7_0422600	conserved Plasmodium protein, unknown function	666.284	797.369	927.298	1049.11	1146.85	1201.66	1207	1168.53	1097.8	1019.79	946.809	882.589	827.206	781.914	751.381	736.953	739.101	759.45	793.833	834.776	880.037	923.375	959.878	990.773	1018.12	1042.23	1057.32	1054.86	1030.88	995.823	958.216	922.65	885.188	841.203	792.647	742.681	692.873	645.391	600.126	554.963	510.739	471.314	439.738	419.937	409.637	403.605	398.618	392.772
PF3D7_0422700	eukaryotic initiation factor, putative	1769.24	1855.94	1941.31	2018.7	2068.94	2067.94	2012.74	1922.54	1834.4	1788.08	1800.34	1865.18	1954.08	2036.73	2119.91	2203.19	2300.9	2414.22	2526.07	2612.55	2654.02	2642.61	2577.25	2477.33	2363.01	2247.97	2133.2	2015.07	1894.63	1776.81	1657.04	1528.78	1387.12	1240.86	1111.24	1015.45	959.717	940.952	948.578	969.873	995.07	1012.45	1014.78	998.507	972.44	944.322	915.788	887.11
PF3D7_0422800	serpentine receptor, putative (SR12)	914.316	943.508	967.002	978.684	972.686	945.034	900.883	848.316	791.503	736.313	687.959	648.316	617.349	592.41	571.255	560.885	564.435	588.086	644.363	740.037	875.67	1047.76	1250.81	1481.25	1738.12	2017.56	2306.3	2571.46	2783.98	2948.54	3056.52	3094.94	3041.34	2894.2	2687.25	2453.27	2212.19	1981.41	1776.14	1596.81	1440.84	1310	1207.11	1143.5	1115.67	1107.97	1106.55	1101.83
PF3D7_0422900	conserved Plasmodium protein, unknown function	1005.08	938.892	876.236	816.701	761.359	713.504	673.974	643.1	618.889	604.899	604.545	619.886	650.351	691.964	743.106	799.95	852.922	890.999	910.694	907.467	883.783	841.431	784.391	720.809	659.256	609.564	579.9	572.743	588.659	626.578	684.028	758.067	843.616	930.592	1008.52	1067.91	1104.9	1127.24	1140.93	1141.23	1117.51	1073.03	1019.45	968.98	923.106	881.898	844.285	808.679
PF3D7_0423000	conserved Plasmodium protein, unknown function	402.97	390.468	378.909	368.531	359.455	353.506	353.899	361.509	373.203	383.171	388.701	390.524	393.071	399.426	405.984	410.802	407.057	388.265	362.895	342.876	332.921	332.174	335.312	335.341	331.283	329.661	337.273	356.656	386.542	423.792	468.323	519.429	574.117	621.362	648.202	651.041	636.533	616.105	594.258	570.5	540.223	502.559	463.484	426.979	392.098	357.746	323.664	289.738
PF3D7_0423100	clathrin assembly protein, putative	1194.69	1244.3	1293	1339.85	1378.62	1397.54	1388.8	1352.99	1304.92	1258.1	1218.96	1187.81	1159.12	1124.47	1084.13	1038.85	988.374	930.137	863.416	800.609	749.17	727.497	756.042	841.289	973.097	1128.81	1279.39	1396.13	1470.49	1506.16	1500.45	1448.17	1348.89	1220.23	1093.87	992.178	924.638	888.535	880.985	895.245	923.086	955.456	984.324	1002.63	1017.75	1039.38	1067	1097.49
PF3D7_0423200	BSD domain, putative	1046.58	1071.78	1095.96	1117.49	1129.33	1120.09	1078.7	1003.94	912.46	832.913	780.334	755.093	748.191	745.603	740.434	728.871	714.648	700.991	691.303	691.048	700.024	718.188	745.671	784.031	837.766	910.886	1000.26	1094.14	1184.03	1263.56	1329.15	1380.42	1410.65	1407.95	1366.33	1298.65	1224.04	1164.11	1123.19	1092.98	1060.86	1015.03	955.426	890.548	824.007	758.618	693.806	628.442
PF3D7_0423300	conserved Plasmodium protein, unknown function	1090.91	1028.04	964.967	905.901	856.82	819.958	792.53	772.029	756.698	742.428	724.392	700.983	675.455	650.175	620.779	585.025	534.379	466.042	389.51	316.769	253.309	203.762	173.091	164.382	179.879	221.64	293.012	399.99	553.962	770.036	1060.49	1424.35	1836.93	2242.26	2569.79	2780.23	2870.43	2878.02	2838.56	2757.29	2626.93	2461.3	2283.73	2124.67	1986.63	1869.25	1773.04	1694.73
PF3D7_0423400	asparagine-rich protein (AARP)	929.41	907.346	887.812	868.072	849.222	832.886	816.757	801.094	787.326	774.914	760.663	742.846	724.181	704.767	676.542	638.164	582.409	509.405	435.198	371.41	318.678	275.816	243.5	223.654	220.482	240.39	293.157	389.059	542.139	768.904	1079.09	1466.29	1900.44	2318.39	2648.7	2887.27	3062.96	3219.54	3370.01	3503.07	3608.37	3667.7	3705.74	3780.57	3907.85	4088	4307.34	4547.81
PF3D7_0423500	glideosome associated protein with multiple membrane spans 2 (GAPM2)	8700.05	8643.23	8503.7	8210.11	7730.89	7045.59	6200.98	5266.76	4316.79	3492.85	2866.19	2438.09	2166.36	2003.34	1943.31	1977.32	2076.89	2204.29	2318.16	2394.73	2432.59	2445.05	2454.79	2504.23	2673.23	3085.68	3858.9	5076.73	6807.64	9154.08	12110.9	15477.9	18797.2	21479.3	23151.1	23689.8	23099.8	21681.9	19871.7	17887.1	15802.6	13838.5	12188.1	11088.5	10579.3	10507.4	10655.2	10836.2
PF3D7_0423600	conserved Plasmodium protein, unknown function	1600.1	1587.15	1572.02	1553.6	1533.95	1492.44	1461.89	1433.36	1421.4	1397.08	1435.37	1443.48	1450.09	1431.79	1425.04	1419.72	1418.32	1382.52	1305.33	1222.48	1189.32	1208.13	1247.1	1285.67	1322.07	1342.31	1345.92	1311.3	1348.14	1358.19	1382.98	1356.82	1303.35	1247.85	1224.64	1224.1	1244.77	1292.85	1332.82	1364.91	1411.85	1416.58	1437.96	1477.66	1519.35	1594.29	1652.96	1723.82
PF3D7_0423700	early transcribed membrane protein 4 (ETRAMP4)	61533.8	58737.2	55541.4	51717	47344.1	42551	37971.5	33990.3	30737.6	29086.8	29392.3	31366.1	34221.3	37346.1	41336.9	46393.1	52557	59443.9	66060.6	71539.1	75604.8	78106.5	79078.2	78980	79020.9	80452.8	83815.7	88666.6	94307.9	100788	107568	113483	116477	115321	110841	104559	97574.4	90974.4	85618	81293.2	77402.7	73679.2	70246.7	68410.2	68464.1	69896.1	71933	73933.8
PF3D7_0423800	cysteine-rich protective antigen (CyRPA)	3348.55	3101.44	2859.75	2616.49	2369.58	2116.86	1866.26	1622	1384.54	1179.54	1023.33	918.717	858.414	829.964	831.025	866.437	926.741	994.395	1050.43	1079.77	1075.34	1040.81	984.565	920.274	866.671	842.731	859.848	926.984	1061.42	1285.38	1615.28	2059.28	2601.29	3192.52	3764.44	4254.28	4624.79	4892.98	5062.52	5070.86	4859.19	4475.1	4005.87	3546.43	3125.99	2740.45	2376.22	2019.74
PF3D7_0423900	probable protein, unknown function	3970.12	3709.06	3455.62	3206.79	2958.29	2714.56	2483.08	2275.18	2105.48	1991.65	1935.34	1925.66	1944.1	1970.85	2005.88	2058.53	2124.13	2197.23	2271.7	2329.21	2340.74	2285.88	2160.73	1980.66	1775.99	1575.03	1392.45	1239.03	1119.6	1042.74	1018.34	1058.42	1168.43	1346.73	1589.71	1887.96	2209.55	2514.99	2767.88	2916.85	2927.51	2802.49	2573.83	2306.54	2030.03	1748.27	1463.86	1179.42
PF3D7_0424000	Plasmodium exported protein (PHISTc), unknown function	406.337	402.241	399.098	400.714	410.267	432.713	479.04	561.003	687.489	864.136	1094.37	1380.18	1719.43	2106.32	2529.33	2955.41	3373.53	3760.74	4047	4186.27	4169.12	3966.32	3565.42	3021.54	2417.16	1849.22	1367.56	987.428	706.539	517.967	407.617	358.092	351.108	368.322	396.017	426.081	453.206	473.559	483.597	482.656	473.105	456.829	435.411	413.354	394.967	379.623	365.411	350.86
PF3D7_0424100	reticulocyte binding protein homologue 5 (RH5)	3392.88	3229.15	3052.72	2854.16	2634.99	2390.97	2130.92	1863.12	1610.7	1396.63	1228.27	1103.9	1019.98	973.894	960.319	970.464	986.213	986.672	960.68	907.847	832.759	745.505	658.48	582.563	521.463	471.894	435.206	418.221	433.493	504.763	661.623	928.615	1322.07	1841.28	2459.82	3135.64	3832.34	4538.57	5217.68	5780.81	6132.89	6266.25	6249.01	6149.54	5968.94	5729.22	5453.46	5161.44
PF3D7_0424200	reticulocyte binding protein homologue 4 (RH4)	1228.44	1079.02	949.85	846.4	765.549	703.225	653.025	609.706	575.345	546.25	517.769	492.361	470.714	453.65	437.913	420.321	398.731	373.903	347.236	322.188	300.473	282.14	265.919	250.119	232.842	212.829	192.704	178.668	182.492	210.041	266.578	360.887	497.947	678.462	894.732	1130.65	1357.06	1544.11	1696.76	1790.62	1826.37	1884.26	1790.17	1661.67	1504.96	1335.41	1167.7	1027.66
PF3D7_0424300	erythrocyte binding antigen-165, pseudogene (EBA165)	1575.37	1432.11	1322.12	1233.18	1141.51	1054.29	979.096	923.289	885.754	858.214	875.112	883.354	871.99	858.658	848.089	838.937	821.329	783.773	718.167	608.939	489.875	427.588	370.093	318.973	274.811	238.48	211.074	194.524	191.452	206.976	248.4	324.309	442.632	607.324	892.464	1193.91	1466.99	1706.74	1886.1	1954.5	1917.11	1869.56	1757.51	1596.51	1401.48	1185.34	957.591	725.577
PF3D7_0424400	surface-associated interspersed protein 4.2 (SURFIN 4.2) (SURF4.2)	230.373	239.086	272.76	292.332	291.679	276.486	287.548	317.77	335.746	345.831	347.518	344.615	339.525	334.009	321.33	310.501	309.195	291.411	267.914	248.523	238.238	237.244	236.129	240.272	247.586	246.176	240.712	234.296	226.911	217.996	208.488	200.346	197.165	205.516	228.337	274.197	261.459	283.483	289.436	285.607	276.852	265.798	260.813	250.104	235.159	220.265	214.371	208.665
PF3D7_0424500	serine/threonine protein kinase, FIKK family (FIKK4.1)	4633.51	4684.9	4717.91	4707.53	4634.32	4476.99	4216.83	3867.27	3490.4	3174.99	2953.21	2803.75	2661.7	2467.76	2248.85	2027.16	1830.11	1670.51	1527.17	1383.72	1250.93	1133.14	1029.25	946.545	880.347	819.582	763.378	707.976	653.813	612.67	587.232	576.883	582.227	608.496	654.439	713.738	783.84	869.188	968.541	1069.24	1155.09	1219.74	1258.67	1266.55	1240.42	1182.71	1103.17	1013.03
PF3D7_0424600	Plasmodium exported protein (PHISTb), unknown function	25049.6	23151.3	21207.1	19124.6	16960.7	14860	12927	11186.8	9746.89	8802.05	8377.56	8335.49	8401.85	8313.5	8142.06	7902.42	7661.34	7452.01	7258.85	6997.22	6608.72	6048.61	5308.87	4487.69	3732.18	3114.14	2623.85	2244.11	1960.76	1774.25	1694.53	1722.38	1846.61	2060.99	2375.38	2798.61	3317.11	3893.28	4462.72	4913.9	5163.34	5180.06	4991.54	4653.18	4184.52	3610.51	2973.37	2314.1
PF3D7_0424700	serine/threonine protein kinase, FIKK family (FIKK4.2)	7368.4	7620.07	7836.02	7960.81	7968.46	7854.54	7609.85	7242.54	6834.51	6496.29	6245.06	6163.05	6061.62	5844.53	5576.03	5248.57	4955.33	4773.77	4628.24	4390.67	4049.32	3631.01	3187.14	2755.87	2338.02	1907.42	1534.37	1332.27	1182.86	1071.23	994.543	932.469	869.732	813.296	769.656	733.961	754.174	852.76	1000.56	1191.05	1407.15	1619.82	1786.39	1860.11	1840	1751.24	1623.48	1483.13
PF3D7_0424800	Plasmodium exported protein (PHISTb), unknown function	11259.1	10860.3	10426.6	9950.25	9384.4	8635.17	7682.58	6557.45	5389.58	4382.02	3620.38	3090.02	2711.34	2399.35	2162.72	2004.78	1907.61	1834.08	1741.42	1610.25	1441.51	1253.91	1069.18	902.528	762.216	647.508	552.306	473.11	411.327	368.626	346.508	348.004	377.571	442.513	551.696	711.474	919.36	1162.88	1420.48	1656.01	1842.25	1970.79	2034.83	2027.8	1924.64	1718.86	1446.33	1148.52
PF3D7_0424900	Plasmodium exported protein (PHISTa), unknown function	32476.2	31916.4	31443.9	30922.3	29990.2	28338.3	25986.2	23077.5	19876.5	17034.8	14840.5	13213.8	11828.6	10391.7	9060.83	7923.28	7048.46	6400.25	5839.92	5282.74	4681.02	4027.4	3336.13	2675.02	2101.88	1651.63	1329.84	1126.28	1018.93	974.198	963.856	969.109	987.233	1023.79	1086.99	1188.65	1343.95	1566.89	1854.93	2179.38	2500.72	2797.79	3039.17	3172.18	3145.4	2961.11	2674.64	2346.86
PF3D7_0425000	Plasmodium exported protein, unknown function, pseudogene	116.077	115.249	117.644	127.804	150.042	187.529	240.788	305.509	369.474	415.533	435.459	430.121	410.227	386.316	359.438	331.49	296.233	251.237	205.125	165.562	135.733	115.91	104.608	99.1951	97.5975	97.9833	99.3913	100.936	101.129	99.2687	95.1053	90.1858	86.6491	86.8554	91.5107	99.4001	107.292	110.711	107.765	100.817	93.7179	88.6513	85.9619	85.8221	88.7972	94.0611	99.9457	105.157
PF3D7_0425100	Plasmodium exported protein (hyp6), unknown function	3274.91	2901.11	2545.52	2230.91	1969.19	1762.94	1599.41	1466.3	1355.49	1264.88	1189.53	1123.81	1065.3	1012.57	967.025	923.419	870.033	794.868	699.118	597.613	503.845	425.844	364.53	317.682	282.56	256.175	236.165	219.192	203.8	190.139	178.511	172.021	174.745	189.917	218.925	262.363	318.188	381.307	447.087	509.032	561.544	598.193	612.466	600.453	558.321	493.035	415.11	333.773
PF3D7_0425200	Plasmodium exported protein (hyp15), unknown function	2346.99	2267.31	2185.44	2105.84	2024.63	1924.23	1788.68	1608.28	1389.53	1180.17	1011.62	889.322	803.202	737.391	688.877	657.964	637.989	618.659	591.342	556.109	518.352	484.465	455.81	433.161	415.875	399.247	379.187	359.1	340.801	321.107	299.296	281.303	272.974	280.607	306.122	347.36	397.376	445.538	484.277	507.052	511.892	503.302	484.82	460.626	429.937	390.576	345.553	298.745
PF3D7_0425300	Plasmodium exported protein (PHISTa), unknown function, pseudogene	156.794	203.379	246.142	280.255	302.849	312.493	316.824	320.172	321.028	314.791	299.318	277.784	255.606	235.394	215.133	195.278	173.387	150.42	131.462	120.493	118.753	125.163	138.098	154.75	170.826	180.162	183.641	184.619	184.491	183.915	183.911	184.199	184.879	187.818	193.835	204.211	217.746	228.767	230.901	222.984	207.949	193.089	183.645	180.949	185.306	194.335	205.042	215.167
PF3D7_0425400	Plasmodium exported protein (PHISTa), unknown function	266.492	289.861	312.919	334.338	352.646	367.218	379.147	388.857	393.597	390.49	378.533	358.694	332.899	302.733	268.891	234.436	200.547	169.259	143.147	122.804	107.947	98.5622	94.4313	94.5418	98.0969	103.212	107.183	107.715	103.213	96.3126	89.2892	83.4826	79.5206	77.8313	78.1231	79.3805	80.8069	81.1661	80.2721	79.5437	80.1782	82.5266	85.8289	89.6268	94.3059	99.5619	104.693	109.223
PF3D7_0425500	stevor	98.0687	106.796	116.146	128.312	145.448	169.413	201.482	240.058	279.356	310.699	328.664	334.575	333.436	329.055	318.96	303.759	280.474	248.931	215.082	184.717	161.208	145.756	138.042	137.031	140.932	146.208	149.907	151.05	148.233	142.499	135.811	131.012	129.584	132.853	142.024	156.155	170.839	179.251	177.402	168.595	158.867	151.026	145.264	142.571	143.771	147.111	150.41	152.261
PF3D7_0425700	rifin (RIF)	66.8843	77.8166	89.0667	102.431	120.199	146.382	183.31	228.752	273.968	306.338	319.59	314.494	297.989	277.439	253.5	228.429	199.053	164.57	132.994	110.056	96.656	90.7692	89.8849	90.7335	91.4305	90.67	88.649	86.0858	82.8653	78.7002	74.376	71.7912	72.1258	75.4062	81.5817	90.1523	98.1923	101.146	98.5364	92.6595	85.1816	78.1091	72.5384	68.8589	67.1956	66.4657	65.917	65.1325
PF3D7_0425800	erythrocyte membrane protein 1, PfEMP1 (VAR)	244.381	253.491	267.988	283.893	301.254	331.701	366.584	416.063	442.693	461.54	466.628	458.624	447.17	437.484	426.012	413.284	385.582	334.77	271.541	221.049	202.602	180.885	162.959	140.178	137.646	140.886	140.344	142.921	143.997	136.111	125.908	117.774	115.767	118.012	124.522	138.471	153.88	160.803	155.71	148.12	140.869	134.342	129.813	130.94	134.075	134.881	138.024	141.962
PF3D7_0425900	rifin (RIF)	172.268	205.014	237.855	272.645	311.304	357.374	414.494	479.216	539.414	578.403	589.177	576.922	555.068	535.879	517.67	499.242	464.735	401.007	327.108	262.377	216.559	192.132	187.903	198.44	214.487	225.198	225.997	218.001	202.601	184.483	166.925	153.559	146.712	149.455	163.433	186.39	210.916	225.462	224.875	215.625	205.614	198.066	192.434	188.185	186.87	187.034	187.371	187.173
PF3D7_0426000	erythrocyte membrane protein 1, PfEMP1 (VAR)	174.914	197.473	221.648	248.207	276.684	306.454	333.102	370.757	423.643	453.072	460.599	451.867	435.611	411.637	377.815	325.09	279.618	232.282	187.928	152.979	129.128	127.476	131.224	139.335	152.769	158.003	152.753	139.927	130.735	122.606	116.709	112.704	110.898	112.561	122.932	140.235	152.188	155.834	152.595	148.19	147.837	148.829	146.026	144.245	143.934	147.728	152.48	155.71
PF3D7_0500100	erythrocyte membrane protein 1, PfEMP1 (VAR)	287.71	284.676	287.499	302.458	332.368	366.134	388.983	424.655	486.852	498.408	492.452	470.515	454.734	440.56	429.177	433.325	428.28	387.78	363.427	298.357	256.866	224.475	245.835	287.972	316.681	337.618	338.034	324.163	281.388	251.961	226.739	205.864	192.992	191.95	226.254	289.63	332.306	352.191	353.771	341.847	325.076	310.936	304.313	305.405	310.054	315.802	328.888	363.827
PF3D7_0500300	rifin, pseudogene (RIF)	140.602	170.156	202.398	241.231	295.09	373.716	482.667	616.748	752.689	854.689	901.419	893.683	849.907	790.037	714.479	631.942	534.987	422.669	318.005	237.466	186.07	159.853	149.86	147.714	147.495	145.018	141.431	137.957	134.103	129.412	124.686	122.195	123.147	128.875	139.551	153.147	164.233	165.914	157.367	143.311	128.5	116.057	106.912	101.753	101.042	103.741	107.917	111.947
PF3D7_0500400	rifin (RIF)	279.827	256.094	239.555	235.652	250.263	287.237	346.774	423.182	500.603	557.789	582.653	578.752	559.552	535.925	507.799	476.946	433.951	372.439	308.99	259.003	227.897	214.347	212.867	216.147	218.132	213.539	202.07	186.185	168.875	153.627	143.063	139.428	144.409	160.131	185.964	217.954	248.62	267.981	265.848	242.263	209.906	179.162	155.072	139.287	131.358	128.303	127.334	126.38
PF3D7_0500500	rifin (RIF)	121.595	140.641	159.095	177.742	199.45	227.717	265.118	309.674	352.836	382.982	393.099	385.153	368.575	353.578	340.824	328.983	307.659	269.492	225.005	184.255	152.301	133.604	129.035	135.373	146.283	153.251	152.31	144.712	133.699	121.434	108.45	97.3991	91.4627	92.2455	99.2742	109.596	118.275	122.416	122.189	119.213	114.85	112.027	112.631	116.856	124.377	133.131	142.232	151.324
PF3D7_0500600	stevor, pseudogene	478.429	498.291	517.12	531.479	538.156	546.035	557.071	565.654	570.382	568.267	559.606	548.631	541.156	541.108	544.163	545.086	525.344	470.801	397.825	327.17	270.652	233.075	214.314	211.272	221.025	239.81	262.567	282.508	294.499	301.352	305.579	310.19	315.638	321.743	327.35	330.246	327.046	316.09	300.717	285.687	274.006	268.597	270.641	279.834	292.652	303.044	310.169	315.027
PF3D7_0500700	rifin, pseudogene	162.506	181.517	200.834	219.448	236.693	252.336	267.044	280.788	290.187	291.411	285.335	275.131	264.373	254.789	243.692	230.756	216.541	202.683	192.734	188.659	191.776	200.592	211.131	219.511	223.001	218.869	209.501	199.181	190.111	183.178	178.597	176.525	175.988	176.065	176.512	178.537	182.596	188.244	197.353	211.267	229.928	252.329	275.717	296.148	313.197	326.121	336.836	347.521
PF3D7_0500800	mature parasite-infected erythrocyte surface antigen,erythrocyte membrane protein 2 (MESA)	4242.05	3988.06	3731.45	3484.08	3252.34	3056.58	2919.73	2873.85	3007.12	3408.97	4149.19	5265.13	6696.35	8339.67	10118.3	11881	13587.6	15083.9	16201.3	17142.3	18025.6	18747.6	19049.7	18666.3	17560.2	16344.8	14897.3	13586	12630.1	11962.2	11483.5	10908.9	10291	9249.32	8870.74	8428.75	7803.28	7068.6	6341.66	5708.16	5189.97	4800.04	4485.47	4515.34	4505.66	4450.83	4416.9	4421.58
PF3D7_0500900	serine/threonine protein kinase, FIKK family (FIKK5)	324	329.819	334.921	338.478	339.452	339.084	338.575	339.057	339.39	338.6	334.708	327.542	319.674	312.071	302.102	289.459	271.808	248.919	226.201	207.638	193.384	181.653	170.45	158.717	149.225	146.173	153.549	175.849	217.746	284.081	378.252	499.021	636.869	772.196	878.798	941.394	959.77	948.636	921.349	882.476	828.852	765.765	702.33	652.164	616.959	589.337	564.043	537.832
PF3D7_0501000	Plasmodium exported protein, unknown function	11640.8	12000.4	12318.5	12598	12807.6	12903	12940.7	13046.3	13429.2	14434.6	16168.1	18445.3	20822.6	22937.1	25043.2	27159.2	29416.1	31704.5	33417.7	34049.2	33531.2	32022.4	29663.1	26766.6	23657.7	20685.9	18026.3	15741	13854.3	12368.6	11202.4	10211.3	9240.52	8197	7171.09	6251.71	5473.5	4862.01	4432.9	4148.17	3960.89	3866.82	3862.77	3949.43	4128.47	4382.8	4674.67	4969.83
PF3D7_0501100	heat shock protein 40, type II (hsp40)	11225.3	10879.7	10524.3	10088	9482.04	8647.52	7613.63	6452.59	5279.53	4288.2	3562.86	3083.08	2757.44	2491.97	2296.63	2175.05	2123.18	2123.07	2134.04	2121.67	2066.87	1965.92	1829.21	1682.56	1547.11	1432.91	1340.32	1266.89	1212.65	1179.27	1169.44	1190.2	1243.38	1333.18	1463.08	1630.04	1821.52	2021.15	2211.26	2354.26	2416.53	2405.02	2335.32	2224.07	2065.77	1854.45	1605.76	1339.96
PF3D7_0501200	parasite-infected erythrocyte surface protein (PIESP2)	3106.07	3302.8	3503.38	3716.82	3940.99	4148.65	4337.66	4558.33	4943.73	5671.48	6817.02	8316.55	9961.75	11547.6	13187.7	14892.9	16781.3	18746	20314	21082.7	20925.9	19988.7	18481.6	16643	14670	12819.7	11209.6	9861.55	8777.63	7906.66	7171.02	6484.97	5793.51	5103.99	4474.19	3935.18	3496.33	3166.01	2934.94	2771.91	2647.93	2547.83	2461.91	2384.75	2321.69	2273.11	2229.67	2182.96
PF3D7_0501300	skeleton-binding protein 1 (SBP1)	37661.8	35374.9	33106.8	30799.1	28445.5	26108.4	23891	21887	20193.3	19010.9	18278.1	17787.6	17193.8	16282.1	15284	14304.7	13380.9	12431.1	11248.5	9875.24	8435.48	7126.7	6143.8	5559.91	5305.91	5227.81	5149.55	4924.28	4520.91	4021.85	3494.47	3026.28	2682.76	2512.89	2573.86	2898.27	3474.35	4256.49	5181.86	6149.87	7067.07	7813.07	8223.16	8189.98	7810.52	7186.95	6432.39	5648.12
PF3D7_0501400	interspersed repeat antigen (FIRA)	2414.39	2238.58	2065.45	1905.61	1746.39	1596.12	1456.14	1315.16	1178.66	1064.78	977.491	925.462	914.726	948.173	1020.15	1110.46	1195.59	1235.18	1232.08	1166.72	1069.53	959.439	863.504	797.035	766.715	763.059	768.004	765.951	753.707	739.74	718.072	693.537	671.151	665.642	675.069	710.463	767.47	839.14	905.306	953.893	987.176	1008.67	1011.79	987.065	935.884	861.121	773.819	680.643
PF3D7_0501500	rhoptry-associated protein 3 (RAP3)	6076.18	5831.36	5563.85	5252.42	4872.6	4395.02	3832.12	3214.42	2588.73	2046.21	1636.51	1356.88	1178.72	1070.36	1014.93	994.722	990.183	975.057	918.712	813.56	666.367	501.609	354.964	267.308	284.452	474.26	919.541	1711.51	2935.99	4655.23	6874.23	9482.38	12178.7	14524.9	16113.8	16762	16522.4	15709.8	14594.8	13264.3	11738.5	10167.3	8740.11	7664.53	6990.02	6630.43	6444.33	6303.07
PF3D7_0501600	rhoptry-associated protein 2 (RAP2)	18395.8	17715.9	16997.3	16162.4	15114.3	13736.6	12053.7	10136.7	8106.44	6313.82	4947.18	4006.78	3378.67	2935.59	2649.88	2483.36	2379.96	2264.25	2059.2	1737.74	1312.29	844.032	438.825	223.694	352.689	1021.06	2466.51	4932.35	8642.6	13762.6	20252	27710.9	35199.1	41446.8	45378.5	46615.2	45365.4	42448	38660.5	34247.8	29335.8	24391.8	19890.4	16371.5	13936.3	12322.1	11151.3	10089.5
PF3D7_0501700	anaphase promoting complex subunit, putative	77.4522	92.184	108.191	127.666	152.66	185.443	226.815	273.863	318.595	358.469	392.879	391.029	381.156	369.028	347.088	304.666	229.411	187.533	150.868	122.763	104.838	96.7541	96.1852	100.352	106.465	111.399	113.623	112.775	109.006	103.84	99.1221	97.155	99.7732	108.143	122.828	141.501	159.945	172.014	173.648	166.866	157.866	150.672	146.071	144.462	145.276	147.064	148.742	149.736
PF3D7_0501800	chromosome assembly factor 1 (CAF1)	809.985	787.787	767.248	748.908	736.66	735.11	747.038	767.758	791.076	810.951	826.754	840.914	857.521	882.342	919.709	972.18	1035.27	1103.16	1167.2	1223.65	1274.9	1340.02	1430.59	1538	1650.71	1753.6	1848.3	1931.43	2006.57	2061.32	2089.99	2089.32	2063.54	2006.79	1922.74	1821.79	1719.96	1636.4	1574.63	1527.79	1480.72	1433.65	1366.03	1390.98	1441.52	1525.03	1662.64	1754.86
PF3D7_0501900	conserved protein, unknown function	863.74	825.297	790.286	761.638	741.019	730.335	727.117	729.115	735.837	745.489	755.96	768.461	784.245	801.993	822.356	844.295	871.215	902.098	932.859	961.509	986.769	1008.52	1025.87	1038.93	1048.76	1060.69	1081.08	1113.78	1155.4	1191.96	1214.27	1217.19	1198.55	1162.2	1113.87	1061.83	1012.49	968.994	927.853	888.142	856.648	834.969	825.385	827.834	838.363	855.02	875.226	896.422
PF3D7_0502000	conserved Plasmodium protein, unknown function	1190.89	1153.95	1121.24	1091.98	1061.55	1025.7	984.324	937.128	897.655	884.222	890.471	911.618	936.771	952.813	952.762	929.082	904.067	896.795	905.936	925.819	950.067	972.168	996.48	1031.13	1080.7	1148.1	1229.67	1261.53	1266.45	1240.35	1189.97	1126.27	1053.36	983.849	919.912	865.556	827.003	803.84	794.337	799.043	829.733	842.072	833.417	843.186	861.951	888.519	933.054	997.154
PF3D7_0502100	HCNGP-like protein	2058.67	2139.03	2206.97	2247.46	2248.98	2207.07	2123.13	2007.99	1881.16	1778.88	1719.13	1705.25	1734.01	1802.12	1912.03	2050.05	2222.92	2429.89	2651.68	2849.39	2993.3	3064.45	3047.73	2943.81	2781.81	2620.61	2506.58	2461.8	2488.59	2566.45	2683.3	2826.67	2984.44	3136.81	3264.74	3349.39	3373.69	3319.89	3149.06	2886.81	2583.27	2287.86	2032.25	1832.57	1686.49	1583.8	1510.91	1453.38
PF3D7_0502200	conserved Plasmodium membrane protein, unknown function	677.166	690.196	705.039	723.326	743.978	762.314	773.984	776.378	773.57	773.79	785.125	813.897	865.364	943.94	1053.82	1190.72	1350.37	1513.28	1649.59	1740.96	1783.12	1775.74	1720.44	1623.87	1501.88	1384.49	1288.92	1223.03	1185.18	1167.68	1166.83	1179.1	1197.03	1208.43	1201.7	1170.99	1117.75	1052.81	983.896	916.13	852.677	794.515	744.223	704.474	673.134	650.164	633.699	620.927
PF3D7_0502300	conserved Plasmodium protein, unknown function	102.745	121.089	141.258	164.555	192.666	229.453	277.831	336.195	395.077	440.13	464.899	470.661	464.05	447.172	414.338	368.955	309.722	242.656	181.851	136.028	107.603	95.7749	98.6333	113.06	135.047	158.392	176.963	186.535	186.33	181.465	175.63	171.066	169.152	169.907	171.955	173.593	172.707	168.951	164.539	162.331	163.597	167.477	171.399	175.129	180.118	186.775	194.218	201.558
PF3D7_0502400	ring-stage membrane protein 1,merozoite surface protein 8 (MSP8)	10139.2	10265.5	10370.6	10415.4	10311.7	9956.94	9309.28	8420.85	7417.06	6541.74	5904.97	5478.02	5145.2	4807.49	4494.05	4202.4	3952.53	3742.18	3532.27	3289.97	3016.38	2713.91	2391.99	2075.7	1783.08	1536.79	1352.11	1233.92	1175.96	1159.66	1169.58	1188.82	1214.45	1245.67	1279.05	1313.25	1352.55	1403.4	1469.42	1545.14	1615.43	1683.74	1749.5	1802.69	1831.92	1833.4	1816.36	1791.98
PF3D7_0502500	conserved Plasmodium protein, unknown function	293.673	323.57	353.059	382.684	411.547	440.568	473.737	511.897	548.217	571.49	574.411	557.13	526.54	491.545	452.745	410.623	359.268	299.641	243.506	200.461	173.906	163.228	165.857	177.966	195.082	210.976	221.597	227.123	228.344	226.771	223.489	219.868	217.441	220.361	230.447	246.57	265.876	282.431	291.11	293.512	296.363	303.875	318.161	338.515	361.634	380.63	394.72	405.437
PF3D7_0502600	conserved Plasmodium protein, unknown function	478.822	521.87	488.464	474.072	510.276	527.861	525.715	504.075	523.688	539.952	555.699	577.502	610.673	657.542	713.909	774.116	907.284	972.868	864.808	717.514	669.822	644.378	638.212	721.52	769.75	765.996	675.115	578.534	550.856	529.109	578.17	615.558	608.618	600.266	606.621	655.946	748.308	775.08	797.259	775.845	716.229	718.45	731.359	745.573	759.205	777.035	800.512	827.775
PF3D7_0502700	conserved Plasmodium protein, unknown function	368.599	374.886	381.663	390.395	400.397	411.97	425.493	442.393	462.236	484.341	508.326	533.207	555.22	569.012	575.379	577.28	580.32	588.851	601.493	612.451	620.009	627.721	635.911	643.629	650.589	657.063	660.883	660.474	654.735	640.816	619.659	594.878	573.025	556.223	543.521	533.702	525.84	517.105	502.376	482.038	462.837	449.651	444.661	448.737	462.316	484.551	511.217	538.217
PF3D7_0502800	DnaJ protein, putative	2487.47	2641.38	2774.07	2875.75	2924.88	2896.92	2783.69	2591.52	2353.28	2140.11	1992.05	1915.33	1900.2	1944.12	2065.74	2262.88	2510.01	2760.46	2962.02	3097.08	3159.74	3139.61	3031.32	2840.81	2585.87	2293.41	2003.07	1752.42	1554.36	1404.47	1298.75	1233.14	1196.63	1170.21	1143.05	1114.12	1081.45	1041.17	993.221	942.66	892.69	847.784	810.212	782.038	764.014	750.578	738.166	724.874
PF3D7_0502900	mitochondrial inner membrane TIM10 associated protein, putative	1970.27	1984.89	1996.74	2009.08	2015.72	1999	1956.31	1898.5	1854.17	1868.8	1967.24	2147.1	2378.87	2632.39	2931.72	3281.21	3681.02	4095.81	4446.38	4651.04	4703.84	4607.29	4378	4117.19	3907.66	3799.12	3773.12	3772.46	3769.21	3756.35	3722.29	3675.32	3611.75	3507.7	3374.3	3225.8	3058.44	2873.98	2687.79	2498.81	2303.37	2105.42	1921.4	1790.14	1716.94	1688.38	1686.51	1694.5
PF3D7_0503000	50S ribosomal protein L28, apicoplast, putative	1125.33	1113.41	1095.38	1073.84	1051.33	1020.84	979.944	927.779	875.9	835.41	809.866	800.919	811.79	842.512	889.889	952.604	1031.65	1123.43	1209.17	1278.53	1326.19	1366.18	1412.33	1473.91	1554.81	1657.05	1773.83	1891.78	2001.63	2095.76	2162.69	2190.69	2169.87	2106.06	2014.19	1912.26	1822.11	1766.49	1741.18	1722.66	1689.87	1634.28	1567.92	1503.55	1442.38	1386.66	1336.26	1289.63
PF3D7_0503100	4-diphosphocytidyl-2c-methyl-D-erythritol kinase (CMK), putative	517.228	549.096	574.097	591.2	601.419	605.921	609.694	614.637	621.069	628.771	639.758	657.462	687.606	734.786	801.456	893.088	1013.7	1160.64	1318.26	1466.9	1595.98	1697.87	1761.29	1775.03	1735.84	1657.88	1564.44	1480.23	1414.23	1363.33	1323.64	1287.48	1249.28	1201.89	1143.26	1074.37	995.842	911.774	831.606	760.459	695.345	638.067	589.608	548.888	515.912	487.1	459.424	430.962
PF3D7_0503200	conserved Plasmodium protein, unknown function	372.539	448.849	515.455	539.352	546.006	549.723	557.902	571.206	585.391	589.807	572.628	514.992	491.278	495.412	498.695	501.661	506.749	512.633	519.454	529.258	543.678	564.625	594.019	631.241	673.671	719.732	764.699	825.435	939.951	1009.55	1040.94	1031.85	968.758	849.616	799.105	772.94	763.321	770.34	787.179	808.405	834.643	864.161	893.074	915.559	929.287	942.751	959.591	980.328
PF3D7_0503300	Ser/Arg-rich splicing factor, putative	2413.41	2477.8	2526.07	2553.44	2555.5	2512.22	2415.55	2278.4	2154.36	2098.13	2132.59	2256.31	2443.05	2660.46	2891.4	3103.54	3327.24	3572.18	3788.85	3922.24	3963.87	3915.73	3792.2	3624.07	3430.87	3231.95	3039.19	2869.09	2730.19	2609.47	2491.54	2353.34	2186.46	1997.68	1813.19	1653.54	1530.85	1451.8	1409.75	1388.48	1374.32	1363.45	1353.74	1336.96	1304	1256.54	1202.07	1147.27
PF3D7_0503400	actin-depolymerizing factor 1 (ADF1)	31859.6	28031.8	24270.2	20680.1	17395	14472.8	11930.6	9707.46	7793.84	6378.76	5550.62	5300.36	5569.57	6309.05	7557.39	9264.68	11274.7	13313.2	15096	16506.1	17490.8	18106	18467.3	18686.2	18881.7	19209.1	19722.7	20370.7	21090.8	22011.8	23291.6	25030	27027.6	28859.2	30257.3	31242.6	31883.3	32269.5	32454.7	32109.7	30853.1	28830.6	26380	24017.7	22000.6	20298.9	18811.7	17433.2
PF3D7_0503500	protein kinase, putative	435.295	590.503	668.807	708.104	736.298	766.615	794.092	817.649	841.784	865.239	881.743	895.833	912.769	925.754	950.936	990.108	1033.27	1073.08	1104.8	1166.86	1222	1165.21	1088.85	1003.02	911.888	817.883	735.315	637.425	604.816	602.74	616.496	637.895	660.942	685.016	712.33	744.624	726.353	701.949	678.382	657.348	638.181	621.498	611.594	611.26	617.54	623.424	600.64	573.055
PF3D7_0503600	myosin B (MyoB)	2937.43	2522.05	2189.79	1894.77	1641.35	1429.85	1257.74	1136.51	1099	1017.61	938.282	871.771	813.888	758.308	683.42	612.718	602.35	589.69	562.434	528.982	481.548	410.484	313.495	262.307	216.348	179.014	156.378	156.753	191.947	305.427	487.294	750.81	1121.85	1591.25	2060.89	2670.39	3326.14	3987.06	4746.57	5301.42	5549.34	5489.1	5189.25	4771.04	4299.41	3806.97	3299.61	2778.67
PF3D7_0503800	60S ribosomal protein L31, putative	6401.19	7176.79	7930.38	8575.65	9013.75	9197.91	9138.83	8902.66	8673.22	8671.55	8942.21	9391.09	9810.92	10022.4	10091.8	10036.4	10026.7	10279.8	10850.6	11613.7	12406.6	13075.9	13580.6	13985	14298.2	14393.5	14143	13495.4	12518.4	11413.3	10271.5	9112.51	7896.36	6655.79	5529.86	4629.76	4009.17	3669.84	3551.84	3564.08	3641.68	3724.25	3777.68	3839.76	3927.13	4035.69	4149.82	4256.63
PF3D7_0503900	conserved Plasmodium protein, unknown function	231.612	287.601	342.307	393.23	438.634	477.577	514.087	550.586	585.035	611.78	629.584	639.527	646.476	653.039	653.282	646.948	634.808	620.512	609.73	605.699	609.231	616.788	624.249	628.684	628.556	623.323	610.694	588.539	556.771	520.128	483.555	450.019	421.405	396.574	374.102	353.227	334.802	319.589	308.82	303.964	305.694	313.653	327.119	347.033	372.687	401.003	427.867	450.682
PF3D7_0504000	cation transporting P-ATPase (ATPase3)	552.202	526.25	431.531	398.948	417.767	453.093	610.178	724.724	809.274	869.454	936.654	1015.93	1110.27	1209.77	1335.9	1419.36	1517.4	1638.18	1759.96	1856.28	1939.89	1975.88	2006.75	1999.63	1951.77	1879.21	1802.38	1737.01	1672.62	1574.91	1481.29	1383.14	1281.14	1179.83	1085.53	1003.62	938.162	892.223	861.486	837.717	827.543	831.064	812.178	783.677	755.022	726.699	701.43	665.631
PF3D7_0504100	AN1-like zinc finger family protein	502.866	492.741	482.054	473.84	469.848	472.099	483.107	499.841	516.118	528.716	540.238	555.589	581.173	617.331	659.59	713.075	776.512	843.105	904.491	954.976	990.445	1013.62	1023.39	1017.72	998.725	969.93	933.783	897.461	870.896	862.72	877.638	913.344	960.749	1008.77	1044.9	1062.28	1057.82	1030.39	983.039	917.557	837.082	750.906	667.601	597.915	544.647	505.295	474.436	446.657
PF3D7_0504200	ATP-dependent helicase, putative	581.308	551.918	528.85	518.391	526.61	559.97	620.496	702.588	789.448	855.728	891.799	901.936	898.459	892.239	881.833	870.68	860.514	858.612	870.1	898.102	943.643	1005.24	1080.62	1158.39	1228.87	1282.82	1313.95	1318.94	1303.55	1279.61	1256.46	1245.48	1250.4	1269.25	1299.35	1332.59	1354.98	1355.88	1335.23	1294.16	1240.92	1181.3	1123.05	1079.3	1053.11	1043.41	1046.36	1056.86
PF3D7_0504300	conserved Plasmodium protein, unknown function	968.4	920.962	889.33	878.72	891.408	934.098	1007.99	1104.79	1205.07	1279.83	1312.43	1299.35	1260.53	1221.51	1180.02	1131.62	1050.44	929.657	803.834	701.045	632.712	597.306	587.658	594.374	606.473	614.161	615.442	617.933	623.087	627.149	632.466	642.183	663.204	701.178	755.057	815.726	863.809	875.313	841.953	778.587	702.729	628.463	568.421	527.794	503.061	487.414	476.464	467.006
PF3D7_0504400	ATP-dependent helicase, putative	453.495	476.744	488.485	500.718	498.598	511.298	523.903	539.961	561.225	581.095	601.791	622.532	648.315	668.41	708.547	743.418	815.607	929.816	999.028	1136.67	1266.48	1389.71	1520.59	1678.67	1732.81	1679.46	1729.22	1781.8	1835.01	1874.16	1873.13	1823.05	1718.42	1578.55	1434.68	1300.66	1181.97	1084.15	1001.7	923.654	844.594	804.62	810.425	828.09	847.165	873.816	904.831	937.597
PF3D7_0504500	conserved Plasmodium protein, unknown function	165.295	172.078	179.712	189.13	200.847	216.513	236.349	258.757	279.343	292.972	297.539	294.228	286.133	274.775	259.084	241.671	223.043	204.61	187.791	173.228	160.725	151.11	144.064	138.724	135.457	134.387	134.315	133.342	130.624	128.166	127.61	130.708	137.834	147.634	158.824	170.859	182.37	190.945	195.223	197.608	201.14	206.865	215.208	227.088	242.573	261.687	283.08	305.219
PF3D7_0504600	3-methyl-2-oxobutanoate dehydrogenase (lipoamide), putative	1543.46	1528.16	1505.33	1474.29	1431.34	1378.13	1320.18	1259.82	1195.12	1130.17	1068.44	1010.9	957.692	909.823	866.893	835.754	809.867	786.824	778.844	795.667	842.694	932.592	1072.54	1261.06	1486.27	1724.59	1961.9	2187.88	2394.67	2593.92	2784.23	2957.97	3082.85	3127.67	3095.37	2998.43	2843.57	2651.82	2448.09	2241.2	2034.52	1845.57	1696.12	1613.47	1599.01	1631.59	1685.07	1738.38
PF3D7_0504700	conserved Plasmodium protein, unknown function	353.927	343.395	335.802	332.995	337.331	352.151	377.305	408.801	441.082	467.363	484.068	492.802	499.341	509.415	515.293	511.845	503.373	481.75	449.674	422.599	400.22	381.484	380.803	390.602	435.879	464.091	458.521	424.334	411.835	393.968	369.167	346.752	329.025	311.95	304.558	304.351	308.325	315.777	325.626	339.867	359.407	382.975	405.659	420.819	426.764	426.915	423.733	414.025
PF3D7_0504800	conserved Plasmodium protein, unknown function	613.268	586.374	543.893	533.727	534.933	537.692	524.449	537.628	563.871	574.032	572.627	574.647	573.578	573.103	575.915	581.658	583.986	596.515	614.137	649.7	694.289	749.665	804.678	887.789	967.764	1040.37	1120.85	1204.76	1295.17	1373.84	1426.58	1449.36	1467.89	1468.38	1440.29	1397.67	1345.32	1301.67	1292.18	1294.69	1290.42	1270.43	1273.51	1276.17	1252.15	1218	1204.6	1169.98
PF3D7_0504900	conserved protein, unknown function	1894.11	1862.57	1821.18	1766.41	1697.77	1615.71	1523.5	1426.71	1327.08	1233.66	1149.04	1075.83	1016.85	974.857	952.674	954.06	971.386	998.927	1037.93	1097.1	1191.62	1350.34	1598.29	1942.26	2367.51	2847.71	3344.28	3788.67	4136.69	4414.8	4641.83	4822.62	4911.76	4845.38	4648.8	4371.28	4050.39	3737.59	3486.03	3308.65	3201.75	3177.97	3257.81	3479.46	3847.51	4332.18	4883.59	5454.93
PF3D7_0505000	conserved Plasmodium membrane protein, unknown function	1684.88	1707.23	1711.86	1709.29	1698.41	1670.68	1618.56	1548.81	1486.04	1421.39	1421.07	1447.74	1490.72	1536.52	1596.02	1655.91	1703.73	1744.81	1773.42	1740.9	1671.14	1578.13	1485.8	1398.17	1276.16	1154	1045.5	956.252	885.787	827.377	783.208	757.276	739.118	729.679	737.075	748.326	760.427	771.38	777.638	780.112	781.811	785.298	788.794	784.701	769.909	746.326	717.852	687.363
PF3D7_0505100	conserved Plasmodium protein, unknown function	986.676	989.902	991.389	990.787	995.263	999.928	1000.49	1006.56	1030.82	1060.07	1090.67	1127.82	1189.04	1242.09	1250.09	1249.06	1235.49	1214.26	1157.24	1176.02	1266.34	1326.87	1347.91	1356	1382.91	1403.83	1456.67	1499.21	1518.46	1530.87	1533.86	1516.56	1475.35	1415.16	1340.8	1269.06	1224.41	1209.06	1206.73	1218.38	1238.21	1257.9	1270.32	1273.49	1274.73	1286.44	1320.02	1344.65
PF3D7_0505200	actin-like protein, putative (ALP2b)	1283.49	1283.64	1272.27	1241.64	1189.92	1120.27	1042.94	968.491	902.149	853.47	829.189	830.687	856.091	901.694	969.406	1061.62	1181.64	1326.59	1485.75	1635.62	1754.92	1835.73	1869.33	1856.79	1802.4	1719.04	1621.97	1533.84	1468.97	1434.07	1433.14	1466.55	1530.49	1611.02	1690.59	1754.53	1792.54	1807.61	1799.44	1756.46	1673.99	1567.91	1461.32	1375.6	1310.73	1252.72	1194.88	1134.4
PF3D7_0505300	UDP-N-acetyl glucosamine:UMP antiporter	743.076	709.182	677.501	650.657	632.159	624.136	627.583	640.599	655.301	658.818	644.117	612.398	573.292	535.477	497.516	460.938	421.215	380.446	343.252	312.992	290.547	277.956	276.844	287.37	309.035	340.013	375.443	409.094	436.227	455.208	469.268	485.693	511.133	545.116	581.959	614.935	638.064	648.788	646.506	629.545	595.567	547.329	489.478	430.202	373.322	318.182	264.43	211.804
PF3D7_0505400	conserved Plasmodium protein, unknown function	669.446	656.683	716.242	768.962	797.076	797.843	773.237	728.561	672.391	607.968	539.347	481.876	474.456	485.584	509.769	547.732	618.02	713.783	776.076	823.837	866.783	914.211	969.096	1027.6	1079.61	1118.51	1147.72	1183.01	1236	1303.18	1366.43	1405.31	1398.28	1325.36	1183.77	1093.91	1026.93	967.829	917.196	872.999	830.868	789.915	755.988	731.462	712.637	693.524	672.873	651.002
PF3D7_0505500	DNA repair protein, putative	828.564	845.56	860.134	869.215	872.21	868.221	862.105	858.208	857.372	854.823	848.871	843.572	844.479	851.668	892.909	981.878	1165.84	1357.44	1574.4	1802.25	2027.32	2233.78	2396.22	2477.81	2623.38	2753.28	2805.97	2825.24	2827.55	2809.85	2742.69	2618.99	2440.34	2232.16	2033.34	1853.26	1703.3	1588.15	1511.5	1458.47	1418.37	1396.99	1394.8	1411.75	1501.46	1624.67	1758.88	1889.16
PF3D7_0505600	conserved Plasmodium protein, unknown function	512.786	547.286	581.846	615.761	649.162	680.814	705.157	719.347	725.542	722.593	712.406	699.985	690.734	684.493	673.498	651.255	628.017	614.793	612.997	617.802	626.77	645.846	677.365	714.297	745.723	763.709	769.082	769.242	768.167	759.819	737.151	696.346	641.263	582.127	530.895	495.503	478.929	478.967	488.591	503.672	525.509	551.778	580.477	608.925	633.59	655.833	676.47	695.974
PF3D7_0505700	conserved Plasmodium membrane protein, unknown function	1049.71	1059.58	1008.4	1008.71	1019.26	1033.79	1096.77	1059.23	931.571	895.298	838.314	833.247	881.213	1004.87	1100.24	1224.4	1374.1	1367.18	1434.61	1459.32	1437.41	1422.17	1424.48	1388.95	1383.07	1265.13	1187.53	1113.63	1075.71	1107.66	1177.94	1211.32	1208.82	1225.75	1209.25	1093.85	1012.49	941.139	880.78	832.776	791.926	761.034	744.866	737.472	731.775	726.344	721.531	717.664
PF3D7_0505800	small ubiquitin-related modifier, putative (SUMO)	5662.23	5989.82	6251.8	6424.65	6486.66	6374.53	6091.88	5682.22	5256.22	4977.07	4923.01	5100.25	5466.29	5959.43	6601.14	7383.63	8292.1	9253.71	10082.4	10645.3	10891.2	10916.1	10878.8	10914.6	11063.7	11274.1	11416.5	11348.7	11031.7	10582.2	10053.5	9445.48	8717.24	7877.5	7022.1	6263.54	5674.82	5296.99	5133.47	5127.3	5184.52	5209.65	5155.61	5022.01	4865.82	4722.85	4588.02	4450.95
PF3D7_0505900	conserved Plasmodium protein, unknown function	927.396	950.836	979.631	1016.42	1053.92	1082.42	1097.81	1098.08	1092.37	1098.44	1122.67	1163.81	1215.55	1267.86	1329.19	1402.13	1493.93	1610.61	1742.26	1864.68	1960.21	2039.34	2121.35	2225.81	2349.64	2476.8	2583.59	2647.85	2665.11	2636.84	2558.9	2431.62	2254.34	2038.99	1812.85	1603.63	1429.05	1301.56	1219.61	1169	1140.94	1130.27	1138.69	1167.48	1205.24	1248.74	1292.72	1332.69
PF3D7_0506000	conserved Plasmodium protein, unknown function	1063.85	1165.48	1273.99	1386.72	1487.48	1555.06	1577.2	1555.29	1502.14	1452.06	1424.15	1421.34	1437.23	1465.94	1513.58	1568.07	1614.74	1640	1654.54	1669.28	1677.87	1669.51	1653.35	1650.61	1676.02	1723.81	1773.98	1803.05	1792.37	1748.74	1687.96	1623.54	1557.31	1482.12	1399.72	1313.85	1223.28	1126.75	1030.38	941.625	862.678	792.439	731.645	689.01	667.748	665.557	675.538	690.412
PF3D7_0506100	60S ribosomal subunit protein L24-2, putative	4044.76	3868.87	3707.48	3562.66	3418.23	3256.3	3059.92	2845.07	2657.01	2553.99	2556.73	2652.68	2805.15	2991.37	3209.44	3425.52	3634.94	3825.11	3954.69	4025.24	4049.89	3999.59	3843.07	3574.04	3233.67	2898.83	2600.47	2347.4	2140.1	1973.67	1850.27	1769.28	1715.24	1664.7	1601.48	1527.47	1457.96	1412.98	1398.59	1406.6	1420.77	1426.54	1421.68	1404.51	1375.71	1342.16	1311.02	1286.45
PF3D7_0506200	transcription initiation factor TFiid, TATA-binding protein (TBP)	723.733	750.216	775.434	795.93	804.914	796.46	770.114	727.789	676.273	625.468	582.95	553.938	540.105	539.322	550.469	569.74	591.658	611.215	627.241	636.94	638.505	639.475	646.061	660.109	676.857	685.2	674.98	644.431	599.638	548.902	494.854	441.734	393.771	354.884	328.861	317.073	317.545	327.201	340.891	355.114	371.576	391.528	414.533	437.836	457.701	472.18	481.463	486.835
PF3D7_0506300	conserved Plasmodium protein, unknown function	325.494	337.274	348.75	361.666	379.575	405.493	442.405	488.91	537.02	573.853	593.138	596.143	590.55	582.865	571.583	557.704	538.375	515.34	499.501	498.404	512.183	541.139	583.916	635.081	686.578	725.395	745.219	742.921	722.678	689.839	648.288	600.736	551.677	508.64	481.236	474.375	486.468	507.058	522.874	529.809	534.452	539.032	542.057	540.768	539.1	542.733	551.046	561.724
PF3D7_0506400	conserved Plasmodium protein, unknown function	772.977	697.824	627.969	570.872	528.34	500.024	486.315	485.478	490.212	492.873	490.23	483.311	477.099	475.703	476.534	477.215	466.998	439.667	403.689	366.693	339.064	327.633	330.304	339.432	348.673	356.133	366.106	379.759	397.128	413.753	427.056	439.884	455.856	479.796	510.669	545.327	580.685	617.513	656.092	689.579	707.332	709.382	700.529	690.635	683.728	681.246	680.921	680.253
PF3D7_0506500	conserved Plasmodium protein, unknown function	422.675	477.392	481.609	469.707	480.792	499.521	526.278	566.14	622.715	671.266	703.409	760.38	791.325	810.517	810.913	770.59	705.511	670.376	648.863	622.687	612.463	636.487	662.63	716.751	777.463	804.536	816.629	811.419	784.634	752.494	715.805	670.239	620.253	576.282	554.842	550.787	567.373	605.605	661.716	725.224	794.717	871.683	932.052	980.009	1002.6	1001.08	989.911	994.867
PF3D7_0506600	histone deacetylase, putative, pseudogene	138.667	145.673	155.631	171.879	198.542	242.604	307.821	390.79	478.262	549.518	592.439	606.057	600.205	586.133	562.392	527.908	469.959	386.509	299.358	224.586	169.142	134.268	117.348	113.086	116.821	123.899	130.035	133.353	133.587	131.993	130.259	130.335	133.939	142.519	156.197	172.707	186.288	189.987	184.03	173.853	164.745	158.397	153.861	150.792	149.337	148.327	147.173	145.675
PF3D7_0506700	GTPase-activating protein, putative	649.357	701.105	665.228	670.273	684.105	712.542	749.178	784.312	822.238	865.108	904.875	944.572	991.272	1050.06	1152.09	1246.27	1343.5	1437.6	1511.33	1474.61	1419.82	1377.53	1332.36	1285.96	1249.9	1241.99	1270.79	1271.24	1279.35	1281.53	1308.41	1344.41	1349.86	1338.77	1310.59	1245.94	1172.79	1120.87	1045.41	969.061	920.909	880.279	849.322	828.169	815.313	809.568	807.927	807.347
PF3D7_0506800	transcription factor 25, putative (TCF25)	1421.34	1331.6	1185.16	1173.6	1162.5	1147.11	1131.41	1085.35	1054.75	1042.02	1049.81	1075.19	1139.83	1325.31	1443.85	1522.01	1585.55	1646.65	1695.77	1724.91	1703.61	1531.31	1552.14	1570.18	1578.65	1624.19	1681.98	1655.3	1540.43	1439.98	1389.94	1345.62	1314.92	1297.11	1399.36	1413.65	1414.58	1468	1427.15	1360.93	1311.65	1165.62	1128.04	1109.73	1108.7	1122.15	1144.91	1173.38
PF3D7_0506900	rhomboid protease ROM4 (ROM4)	1743.81	1748.88	1749.14	1733.61	1692.38	1620.22	1520.4	1403.34	1281.07	1171.63	1086.28	1025.92	959.391	907.241	877.102	874.266	871.78	847.427	787.585	705.504	671.726	641.401	623.412	652.779	758.728	860.571	1061.61	1429.27	1930.7	2563.58	3305.99	4101.7	4854.42	5443.98	5761.29	5784.54	5585.07	5314.69	5068.4	4868.45	4700.52	4575.61	4778.19	5277.94	5678.31	6135.25	6632.37	7127.13
PF3D7_0507000	conserved Plasmodium protein, unknown function	589.651	585.948	588.82	603.458	630.698	674.987	739.055	820.181	907.743	986.473	1047.64	1089.47	1121.01	1145.76	1156.54	1158.89	1150.48	1137.85	1133.43	1145	1175.74	1220.97	1277.99	1337.31	1393.37	1439	1465.53	1467.33	1449.23	1419.41	1387.01	1359.35	1331.01	1293.89	1247.74	1196.83	1142.87	1086.09	1033.81	989.547	951.752	921.528	901.537	896.027	899.376	907.297	917.675	928.883
[truncated: 4,506 more rows]
[truncated: 2 more columns]

## Sheet: Transcription
Gene ID	Annotation	0 hpi	1 hpi	2 hpi	3 hpi	4 hpi	5 hpi	6 hpi	7 hpi	8 hpi	9 hpi	10 hpi	11 hpi	12 hpi	13 hpi	14 hpi	15 hpi	16 hpi	17 hpi	18 hpi	19 hpi	20 hpi	21 hpi	22 hpi	23 hpi	24 hpi	25 hpi	26 hpi	27 hpi	28 hpi	29 hpi	30 hpi	31 hpi	32 hpi	33 hpi	34 hpi	35 hpi	36 hpi	37 hpi	38 hpi	39 hpi	40 hpi	41 hpi	42 hpi	43 hpi	44 hpi	45 hpi	46 hpi	47 hpi
[truncated: 5,417 more rows]
[truncated: 2 more columns]

## Sheet: Stabilization
Gene ID	Annotation	0 hpi	1 hpi	2 hpi	3 hpi	4 hpi	5 hpi	6 hpi	7 hpi	8 hpi	9 hpi	10 hpi	11 hpi	12 hpi	13 hpi	14 hpi	15 hpi	16 hpi	17 hpi	18 hpi	19 hpi	20 hpi	21 hpi	22 hpi	23 hpi	24 hpi	25 hpi	26 hpi	27 hpi	28 hpi	29 hpi	30 hpi	31 hpi	32 hpi	33 hpi	34 hpi	35 hpi	36 hpi	37 hpi	38 hpi	39 hpi	40 hpi	41 hpi	42 hpi	43 hpi	44 hpi	45 hpi	46 hpi	47 hpi
[truncated: 5,417 more rows]
[truncated: 2 more columns]

[truncated: 1 more sheets: Estimated Total Abundance]
