# Supplementary material for: Genome-wide real-time in vivo transcriptional dynamics during Plasmodium falciparum blood-stage development
Source: Nat Commun. 2018 Jul 9;9:2656. doi: 10.1038/s41467-018-04966-3 (PMC6037754; doi:10.1038/s41467-018-04966-3)
Supplement: Supplementary file 5 — Supplementary Data 2 [file 41467_2018_4966_MOESM5_ESM.xlsx]

## Sheet: Table Description
Supplementary Data 2: Summary of Calculated Rates of Transcription and Decay
Rates of transcription and decay for each gene (Column A) ordered by the stage of development at which the peak timing of transcription or stabilization occurs (Column B). Rate is represented as the number of transcripts (peak expression value) nascently transcribed or decayed in one hour (Column C).

## Sheet: Transcription Rate
GeneID	Stage of Peak Transcription	Transcription Rate (transcripts/min)
PF3D7_0309100	Early Ring	0.362851
PF3D7_0620600	Early Ring	0.150227
PF3D7_0522200	Early Ring	0.106302
PF3D7_1472900	Early Ring	0.0495535
PF3D7_1364900	Early Ring	0.138426
PF3D7_1201300	Early Ring	0.475692
PF3D7_1328600	Early Ring	0.557985
PF3D7_0512400	Early Ring	0.286098
PF3D7_0422600	Early Ring	0.28353
PF3D7_1316700	Early Ring	0.27534
PF3D7_0622700	Early Ring	0.0410079
PF3D7_0502500	Early Ring	1.05037
PF3D7_0315700	Early Ring	0.241327
PF3D7_0315900	Early Ring	0.578817
PF3D7_1139400	Early Ring	1.19421
PF3D7_0731700	Early Ring	0.179225
PF3D7_1029500	Early Ring	1.349
PF3D7_1213000	Early Ring	1.62996
PF3D7_1018400	Early Ring	0.921007
PF3D7_1239900	Early Ring	0.478234
PF3D7_1325000	Early Ring	0.0765837
PF3D7_1218100	Early Ring	1.1838
PF3D7_0402300	Early Ring	2.47245
PF3D7_1026100	Early Ring	1.24693
PF3D7_0424200	Early Ring	2.19922
PF3D7_0914700	Early Ring	0.0990419
PF3D7_1012500	Early Ring	0.789933
PF3D7_1455300	Early Ring	0.406281
PF3D7_1217600	Early Ring	1.66362
PF3D7_0521300	Early Ring	0.179813
PF3D7_1438200	Early Ring	1.25283
PF3D7_0408000	Early Ring	2.69816
PF3D7_0209900	Early Ring	1.8095
PF3D7_1370000	Early Ring	1.90852
PF3D7_0511100	Early Ring	0.352143
PF3D7_0602800	Early Ring	1.79115
PF3D7_1014500	Early Ring	0.824525
PF3D7_0630100	Early Ring	0.15266
PF3D7_1030400	Early Ring	2.08563
PF3D7_0810000	Early Ring	0.0728455
PF3D7_1428500	Early Ring	1.62501
PF3D7_1210500	Early Ring	0.127262
PF3D7_1016500	Early Ring	0.979383
PF3D7_1252500	Early Ring	0.566586
PF3D7_0724500	Early Ring	0.215951
PF3D7_0412200	Early Ring	0.49059
PF3D7_0626600	Early Ring	0.767042
PF3D7_1462900	Early Ring	0.911613
PF3D7_1301800	Early Ring	0.772444
PF3D7_1359100	Early Ring	0.8477
PF3D7_1231500	Early Ring	1.08839
PF3D7_0922300	Early Ring	3.62562
PF3D7_1237900	Early Ring	3.89987
PF3D7_1031000	Early Ring	3.94228
PF3D7_0915400	Early Ring	0.0352562
PF3D7_1459600	Early Ring	0.161295
PF3D7_1430300	Early Ring	1.42672
PF3D7_1127900	Early Ring	3.8441
PF3D7_1009200	Early Ring	0.877243
PF3D7_1323800	Early Ring	0.832632
PF3D7_1147900	Early Ring	0.0809196
PF3D7_1227700	Early Ring	3.84074
PF3D7_1340200	Early Ring	1.27846
PF3D7_0209500	Early Ring	3.69398
PF3D7_1007600	Early Ring	0.375729
PF3D7_0108400	Early Ring	0.859776
PF3D7_0806600	Early Ring	1.76023
PF3D7_0913800	Early Ring	4.6823
PF3D7_0206700	Early Ring	0.96662
PF3D7_1138800	Early Ring	2.81058
PF3D7_1355200	Early Ring	1.09162
PF3D7_1479000	Early Ring	2.01366
PF3D7_0917600	Early Ring	0.428322
PF3D7_1421000	Early Ring	2.041
PF3D7_0215500	Early Ring	0.196719
PF3D7_0305200	Early Ring	3.417
PF3D7_1445600	Early Ring	2.14504
PF3D7_0702800	Early Ring	0.805094
PF3D7_0322700	Early Ring	1.32947
PF3D7_0514500	Early Ring	4.13671
PF3D7_1139100	Early Ring	0.485423
PF3D7_1326700	Early Ring	2.03041
PF3D7_0214500	Early Ring	1.16226
PF3D7_1429300	Early Ring	5.30347
PF3D7_0808300	Early Ring	1.72679
PF3D7_0203200	Early Ring	0.256928
PF3D7_0722600	Early Ring	4.11329
PF3D7_0415100	Early Ring	0.6457
PF3D7_1364300	Early Ring	1.00533
PF3D7_1251800	Early Ring	1.27427
PF3D7_1363200	Early Ring	0.108532
PF3D7_1022100	Early Ring	4.8368
PF3D7_0523800	Early Ring	3.13432
PF3D7_0911100	Early Ring	6.60956
PF3D7_0626200	Early Ring	0.797804
PF3D7_1138700	Early Ring	5.46331
PF3D7_0507300	Early Ring	7.00311
PF3D7_1123000	Early Ring	2.56692
PF3D7_1355700	Early Ring	3.84114
PF3D7_1120400	Early Ring	2.30526
PF3D7_0711100	Early Ring	4.33911
PF3D7_1336000	Early Ring	1.27691
PF3D7_1409600	Early Ring	3.01932
PF3D7_1007500	Early Ring	1.2297
PF3D7_1450200	Early Ring	2.62464
PF3D7_1315800	Early Ring	2.42767
PF3D7_1123100	Early Ring	3.61387
PF3D7_0609100	Early Ring	0.195778
PF3D7_0821100	Early Ring	0.820744
PF3D7_1337500	Early Ring	3.9295
PF3D7_0217600	Early Ring	2.38809
PF3D7_1037300	Early Ring	1.37927
PF3D7_0822400	Early Ring	1.07677
PF3D7_1465400	Early Ring	2.69952
PF3D7_1438900	Early Ring	0.824274
PF3D7_0912100	Early Ring	1.15757
PF3D7_1032900	Early Ring	0.771847
PF3D7_1240000	Early Ring	2.30796
PF3D7_0317300	Early Ring	2.73373
PF3D7_1429500	Early Ring	0.107441
PF3D7_1438500	Early Ring	2.46306
PF3D7_0302800	Early Ring	1.44416
PF3D7_1366000	Early Ring	2.58535
PF3D7_0605100	Early Ring	1.01669
PF3D7_0806500	Early Ring	1.47403
PF3D7_0514900	Early Ring	0.248721
PF3D7_0803500	Early Ring	7.61748
PF3D7_1302200	Early Ring	3.28792
PF3D7_0710800	Early Ring	0.792416
PF3D7_0917700	Early Ring	0.515048
PF3D7_1133900	Early Ring	3.67761
PF3D7_1369700	Early Ring	3.4471
PF3D7_1250600	Early Ring	0.25532
PF3D7_0506200	Early Ring	0.905027
PF3D7_0824900	Early Ring	3.19644
PF3D7_0309400	Early Ring	5.00727
PF3D7_0407000	Early Ring	1.43611
PF3D7_1453000	Early Ring	1.4982
PF3D7_1426800	Early Ring	1.88943
PF3D7_1450700	Early Ring	0.508524
PF3D7_0208300	Early Ring	1.99929
PF3D7_1364500	Early Ring	1.9537
PF3D7_1449300	Early Ring	3.00167
PF3D7_0606500	Early Ring	1.56953
PF3D7_1018600	Early Ring	1.85481
PF3D7_0809500	Early Ring	0.0889812
PF3D7_0512300	Early Ring	1.08351
PF3D7_0315800	Early Ring	2.24645
PF3D7_0521700	Early Ring	1.88455
PF3D7_1105700	Early Ring	2.61264
PF3D7_1331100	Early Ring	0.585515
PF3D7_1453900	Early Ring	3.01855
PF3D7_1348300	Early Ring	0.341378
PF3D7_1342700	Early Ring	77.5633
PF3D7_0914300	Early Ring	2.59007
PF3D7_1452400	Early Ring	1.32341
PF3D7_1110200	Early Ring	0.0758352
PF3D7_0318300	Early Ring	4.7841
PF3D7_0318600	Early Ring	0.611296
PF3D7_0209100	Early Ring	2.75277
PF3D7_1032100	Early Ring	1.84559
PF3D7_1149300	Early Ring	0.50566
PF3D7_1144500	Early Ring	2.33381
PF3D7_0922100	Early Ring	4.22694
PF3D7_0309300	Early Ring	2.73487
PF3D7_0409800	Early Ring	6.34385
PF3D7_0814300	Early Ring	1.54497
PF3D7_1210600	Early Ring	2.09146
PF3D7_1414600	Early Ring	5.05075
PF3D7_1027400	Early Ring	2.37751
PF3D7_1026600	Early Ring	11.4035
PF3D7_1038800	Early Ring	2.72731
PF3D7_1037700	Early Ring	0.736519
PF3D7_1441900	Early Ring	0.926816
PF3D7_0724700	Early Ring	1.80309
PF3D7_0526500	Early Ring	1.17748
PF3D7_1140800	Early Ring	8.05558
PF3D7_1456900	Early Ring	0.163878
PF3D7_1111000	Early Ring	1.66139
PF3D7_1321200	Early Ring	6.48946
PF3D7_1027100	Early Ring	4.29501
PF3D7_1137300	Early Ring	3.94412
PF3D7_1144600	Early Ring	0.140675
PF3D7_1135300	Early Ring	2.02134
PF3D7_0723000	Early Ring	1.9894
PF3D7_1469100	Early Ring	1.46551
PF3D7_1327300	Early Ring	12.5551
PF3D7_1356600	Early Ring	3.98584
PF3D7_1134700	Early Ring	3.78455
PF3D7_1450300	Early Ring	1.11912
PF3D7_1450400	Early Ring	2.70224
PF3D7_1124400	Early Ring	2.69645
PF3D7_0301500	Early Ring	1.53224
PF3D7_1203900	Early Ring	4.20424
PF3D7_1128500	Early Ring	0.671199
PF3D7_0420300	Early Ring	11.4128
PF3D7_1220500	Early Ring	1.4005
PF3D7_1225400	Early Ring	2.67067
PF3D7_1447200	Early Ring	1.11304
PF3D7_1215900	Early Ring	5.38629
PF3D7_0209700	Early Ring	1.33892
PF3D7_1402800	Early Ring	1.49601
PF3D7_0609700	Early Ring	2.11455
PF3D7_1013900	Early Ring	1.60065
PF3D7_1366600	Early Ring	2.06949
PF3D7_0304900	Early Ring	4.1401
PF3D7_0903100	Early Ring	6.8725
PF3D7_1419900	Early Ring	1.16318
PF3D7_1302600	Early Ring	0.777536
PF3D7_0821600	Early Ring	1.71318
PF3D7_1367400	Early Ring	1.32306
PF3D7_0918800	Early Ring	2.22771
PF3D7_0924700	Early Ring	0.404423
PF3D7_1349800	Early Ring	0.476526
PF3D7_0527900	Early Ring	4.57339
PF3D7_0916600	Early Ring	5.62125
PF3D7_0820300	Early Ring	4.0576
PF3D7_0706500	Early Ring	3.18282
PF3D7_1332000	Early Ring	0.355956
PF3D7_0528600	Early Ring	1.16969
PF3D7_0824600	Early Ring	0.195538
PF3D7_0311500	Early Ring	3.67006
PF3D7_0717700	Early Ring	3.81763
PF3D7_1445500	Early Ring	0.117873
PF3D7_1355300	Early Ring	0.333409
PF3D7_1248200	Early Ring	3.86295
PF3D7_0912500	Early Ring	6.07063
PF3D7_1107300	Early Ring	0.951712
PF3D7_1407500	Early Ring	2.83815
PF3D7_1253100	Early Ring	6.17392
PF3D7_1431300	Early Ring	3.79743
PF3D7_1350500	Early Ring	0.965809
PF3D7_1307000	Early Ring	0.0495113
PF3D7_0802500	Early Ring	6.79366
PF3D7_0313000	Early Ring	3.55178
PF3D7_1310300	Early Ring	2.86102
PF3D7_1018300	Early Ring	7.92068
PF3D7_0929000	Early Ring	3.73789
PF3D7_0610700	Early Ring	9.69144
PF3D7_1001400	Early Ring	3.64254
PF3D7_1349200	Early Ring	5.82949
PF3D7_1365800	Early Ring	0.940549
PF3D7_1333300	Early Ring	0.229061
PF3D7_1360200	Early Ring	1.303
PF3D7_0110600	Early Ring	6.47752
PF3D7_0415000	Early Ring	3.7076
PF3D7_1017600	Early Ring	13.1035
PF3D7_0936700	Early Ring	2.45605
PF3D7_1301600	Early Ring	22.87
PF3D7_0610800	Early Ring	3.93414
PF3D7_0526300	Early Ring	9.60982
PF3D7_1104200	Early Ring	0.419711
PF3D7_0310700	Early Ring	3.94142
PF3D7_1126000	Early Ring	1.76557
PF3D7_0629900	Early Ring	5.22286
PF3D7_1438600	Early Ring	4.65489
PF3D7_0828800	Early Ring	25.5693
PF3D7_1142400	Early Ring	6.21719
PF3D7_1445900	Early Ring	1.76519
PF3D7_1028400	Early Ring	1.52645
PF3D7_1138100	Early Ring	1.23074
PF3D7_1214300	Early Ring	2.35458
PF3D7_0612800	Early Ring	1.48893
PF3D7_1457000	Early Ring	1.96346
PF3D7_0529000	Early Ring	0.632716
PF3D7_0831700	Early Ring	3.28097
PF3D7_1449900	Early Ring	2.45191
PF3D7_0210800	Early Ring	3.44129
PF3D7_0304200	Early Ring	1.59276
PF3D7_0818800	Early Ring	2.44623
PF3D7_1340900	Early Ring	1.18506
PF3D7_1250200	Early Ring	4.39303
PF3D7_0727200	Early Ring	2.56892
PF3D7_1218600	Early Ring	1.14777
PF3D7_0627100	Early Ring	20.0066
PF3D7_0612100	Early Ring	6.42439
PF3D7_1239300	Early Ring	2.32101
PF3D7_1123500	Early Ring	5.29471
PF3D7_1200900	Early Ring	6.02894
PF3D7_1366800	Early Ring	2.64258
PF3D7_1450100	Early Ring	1.59512
PF3D7_0918300	Early Ring	4.61155
PF3D7_1115800	Early Ring	15.9019
PF3D7_1445100	Early Ring	10.5874
PF3D7_0725700	Early Ring	12.8058
PF3D7_0717300	Early Ring	3.94045
PF3D7_0614400	Early Ring	10.9201
PF3D7_0904000	Early Ring	6.89359
PF3D7_1451100	Early Ring	3.68157
PF3D7_1369500	Early Ring	4.72953
PF3D7_1148900	Early Ring	28.4666
PF3D7_1457300	Early Ring	10.4395
PF3D7_1331700	Early Ring	8.84143
PF3D7_0716200	Early Ring	1.78361
PF3D7_1367700	Early Ring	10.0047
PF3D7_0807300	Early Ring	13.4778
PF3D7_1458000	Early Ring	9.7982
PF3D7_1454500	Early Ring	4.52763
PF3D7_0517300	Early Ring	7.91986
PF3D7_1460100	Early Ring	2.44947
PF3D7_1366900	Early Ring	4.13068
PF3D7_0729400	Early Ring	5.95849
PF3D7_0823200	Early Ring	10.3443
PF3D7_0713400	Early Ring	7.96622
PF3D7_0813000	Early Ring	5.79621
PF3D7_0315100	Early Ring	5.23069
PF3D7_0931100	Early Ring	10.3923
PF3D7_1252600	Early Ring	5.25625
PF3D7_1128200	Early Ring	3.20519
PF3D7_0110400	Early Ring	14.5333
PF3D7_1347500	Early Ring	6.80583
PF3D7_1024800	Early Ring	7.77188
PF3D7_1320000	Early Ring	7.36689
PF3D7_1309000	Early Ring	2.98949
PF3D7_1251100	Early Ring	7.26207
PF3D7_1236100	Early Ring	8.17992
PF3D7_1351800	Early Ring	6.32139
PF3D7_0935900	Early Ring	5.06904
PF3D7_1370300	Early Ring	52.0446
PF3D7_0806800	Early Ring	15.1749
PF3D7_0922600	Early Ring	29.6117
PF3D7_0210000	Early Ring	667.208
PF3D7_1311800	Early Ring	22.6232
PF3D7_1017500	Early Ring	107.443
PF3D7_0906600	Early Ring	30.0156
PF3D7_0113700	Early Ring	8.6904
PF3D7_0814700	Early Ring	0.166715
PF3D7_0822800	Early Ring	8.7621
PF3D7_1344900	Early Ring	3.13908
PF3D7_0722400	Early Ring	0.565365
PF3D7_1413800	Early Ring	1.77289
PF3D7_1221900	Early Ring	19.7321
PF3D7_0606400	Early Ring	1.27654
PF3D7_1028900	Early Ring	12.7242
PF3D7_1428100	Early Ring	0.96557
PF3D7_0902300	Early Ring	6.80714
PF3D7_1116200	Early Ring	0.0746722
PF3D7_1332500	Early Ring	6.62057
PF3D7_1139900	Early Ring	13.0294
PF3D7_0309700	Early Ring	0.761196
PF3D7_1464200	Early Ring	0.201205
PF3D7_0936400	Early Ring	17.005
PF3D7_0425400	Early Ring	0.549299
PF3D7_0804300	Early Ring	0.866308
PF3D7_1230500	Early Ring	0.957253
PF3D7_0913300	Early Ring	4.69135
PF3D7_1018700	Early Ring	3.60172
PF3D7_1113600	Early Ring	1.76856
PF3D7_0932900	Early Ring	1.26072
PF3D7_1417600	Early Ring	3.48262
PF3D7_1436100	Early Ring	3.03846
PF3D7_0516500	Early Ring	0.510976
PF3D7_1473900	Early Ring	1.13886
PF3D7_1473700	Early Ring	3.2233
PF3D7_0730200	Early Ring	16.9125
PF3D7_1102300	Early Ring	0.045549
PF3D7_0201800	Early Ring	10.687
PF3D7_0814600	Early Ring	0.0515535
PF3D7_0317100	Early Ring	3.29884
PF3D7_1369300	Early Ring	1.20733
PF3D7_0216200	Early Ring	0.0257051
PF3D7_0903500	Early Ring	6.46578
PF3D7_0710700	Early Ring	18.2603
PF3D7_0818300	Early Ring	0.616183
PF3D7_1372000	Early Ring	15.3812
PF3D7_1233200	Early Ring	2.8641
PF3D7_0833300	Early Ring	8.03448
PF3D7_1467200	Early Ring	0.768769
PF3D7_0301600	Early Ring	#DIV/0!
PF3D7_1425900	Early Ring	9.39718
PF3D7_1472500	Early Ring	1.64803
PF3D7_1415700	Early Ring	2.55211
PF3D7_1207300	Early Ring	1.70547
PF3D7_1454300	Early Ring	0.858526
PF3D7_1006300	Early Ring	2.5875
PF3D7_0605600	Early Ring	1.21177
PF3D7_1469500	Early Ring	#DIV/0!
PF3D7_0411000	Early Ring	8.178
PF3D7_1010400	Early Ring	1.17199
PF3D7_0421700	Early Ring	0.639769
PF3D7_0903400	Early Ring	16.6372
PF3D7_0816000	Early Ring	4.91399
PF3D7_1332700	Early Ring	3.39916
PF3D7_0510700	Early Ring	0.54541
PF3D7_1213500	Early Ring	1.55926
PF3D7_0721700	Early Ring	1.06954
PF3D7_1350900	Early Ring	3.97883
PF3D7_1147200	Early Ring	1.32121
PF3D7_1213700	Early Ring	2.51666
PF3D7_0102000	Early Ring	0.318138
PF3D7_1430500	Early Ring	0.51829
PF3D7_0936800	Early Ring	43.9388
PF3D7_1124500	Early Ring	2.77951
PF3D7_1361300	Early Ring	2.02284
PF3D7_1335200	Early Ring	1.30663
PF3D7_1475700	Early Ring	0.410576
PF3D7_1438800	Early Ring	4.29559
PF3D7_0723600	Early Ring	2.07602
PF3D7_1148700	Early Ring	14.66
PF3D7_0517200	Early Ring	1.36643
PF3D7_0404800	Early Ring	2.37599
PF3D7_0902900	Early Ring	0.355906
PF3D7_0711700	Early Ring	33.342
PF3D7_0931300	Early Ring	9.12878
PF3D7_1420300	Early Ring	1.50908
PF3D7_0809100	Early Ring	2.62885
PF3D7_1030000	Early Ring	1.43758
PF3D7_1475500	Early Ring	1.71402
PF3D7_1007800	Early Ring	1.12198
PF3D7_0318800	Early Ring	0.968855
PF3D7_0102100	Early Ring	0.319402
PF3D7_1206600	Early Ring	3.37391
PF3D7_1038700	Early Ring	4.15778
PF3D7_1251000	Early Ring	1.1079
PF3D7_1350000	Early Ring	3.05276
PF3D7_0615000	Early Ring	4.84039
PF3D7_0410500	Early Ring	0.665971
PF3D7_1415200	Early Ring	0.55434
PF3D7_1314800	Early Ring	0.733731
PF3D7_0418100	Early Ring	1.65085
PF3D7_1240900	Early Ring	7.43728
PF3D7_0917200	Early Ring	0.663261
PF3D7_1471500	Early Ring	0.455042
PF3D7_0723100	Early Ring	0.880407
PF3D7_0501700	Early Ring	0.390101
PF3D7_1146800	Early Ring	1.43948
PF3D7_1010500	Early Ring	6.1426
PF3D7_1244500	Early Ring	0.405855
PF3D7_0319800	Early Ring	0.295437
PF3D7_1229100	Early Ring	18.4737
PF3D7_1122200	Early Ring	0.285976
PF3D7_1137800	Early Ring	1.75677
PF3D7_1227800	Early Ring	0.730141
PF3D7_0609500	Early Ring	1.47624
PF3D7_1107900	Early Ring	2.3139
PF3D7_1335500	Early Ring	0.579465
PF3D7_1318900	Early Ring	0.650727
PF3D7_0203700	Early Ring	3.64321
PF3D7_1464900	Early Ring	2.35725
PF3D7_0902600	Early Ring	3.88231
PF3D7_1357700	Early Ring	0.246253
PF3D7_1480100	Early Ring	0.836965
PF3D7_0712600	Early Ring	1.25679
PF3D7_1367200	Early Ring	0.284255
PF3D7_1465500	Early Ring	0.343412
PF3D7_0821500	Early Ring	0.424402
PF3D7_1127200	Early Ring	0.396291
PF3D7_1468000	Early Ring	2.91033
PF3D7_0205000	Early Ring	1.69906
PF3D7_1033500	Early Ring	0.284542
PF3D7_1243300	Early Ring	1.39398
PF3D7_1448000	Early Ring	3.72697
PF3D7_1475900	Early Ring	1.56726
PF3D7_1449000	Early Ring	2.23868
PF3D7_0832100	Early Ring	0.185571
PF3D7_1121800	Early Ring	0.759158
PF3D7_1317900	Early Ring	1.46466
PF3D7_0510800	Early Ring	1.16118
PF3D7_0113600	Early Ring	0.685018
PF3D7_0915600	Early Ring	0.864231
PF3D7_1367900	Early Ring	0.777647
PF3D7_1219700	Early Ring	0.211036
PF3D7_1408200	Early Ring	4.74431
PF3D7_0412400	Early Ring	4.53573
PF3D7_0702600	Early Ring	1.01054
PF3D7_1301400	Early Ring	10.018
PF3D7_1340300	Early Ring	161.397
PF3D7_1420500	Early Ring	0.513654
PF3D7_0630800	Early Ring	1.87719
PF3D7_0517500	Early Ring	1.77486
PF3D7_1466600	Early Ring	0.70638
PF3D7_0221800	Early Ring	0.363666
PF3D7_1325300	Early Ring	1.65772
PF3D7_0202000	Early Ring	49.8571
PF3D7_0418800	Early Ring	1.46195
PF3D7_1023800	Early Ring	12.2028
PF3D7_0310100	Early Ring	1.1241
PF3D7_1321600	Early Ring	1.78315
PF3D7_0406400	Early Ring	4.01151
PF3D7_1347600	Early Ring	5.91362
PF3D7_1429200	Early Ring	1.29247
PF3D7_0713300	Early Ring	0.33802
PF3D7_0221700	Early Ring	1.56035
PF3D7_1247200	Early Ring	1.0992
PF3D7_0407300	Early Ring	4.03048
PF3D7_0918400	Early Ring	1.19645
PF3D7_0414500	Early Ring	1.86581
PF3D7_0615200	Early Ring	0.974636
PF3D7_1013400	Early Ring	0.679985
PF3D7_1202300	Early Ring	0.827711
PF3D7_0617400	Early Ring	3.59948
PF3D7_1246000	Early Ring	1.22262
PF3D7_0630500	Early Ring	0.0352357
PF3D7_0822500	Early Ring	1.82283
PF3D7_1335000	Early Ring	3.63497
PF3D7_1454800	Early Ring	1.31323
PF3D7_0720100	Early Ring	1.48113
PF3D7_0620800	Early Ring	5.70242
PF3D7_1404200	Early Ring	0.221791
PF3D7_0500700	Early Ring	1.3921
PF3D7_0515600	Early Ring	0.523419
PF3D7_1237300	Early Ring	0.71924
PF3D7_1204400	Early Ring	0.895138
PF3D7_0319700	Early Ring	6.46892
PF3D7_0909500	Early Ring	8.13162
PF3D7_1461500	Early Ring	0.89678
PF3D7_0605700	Early Ring	2.38646
PF3D7_0422000	Early Ring	6.40668
PF3D7_1126400	Early Ring	1.04837
PF3D7_0215700	Early Ring	2.61654
PF3D7_0801900	Early Ring	1.65446
PF3D7_1208200	Early Ring	0.703837
PF3D7_0909200	Early Ring	0.279731
PF3D7_0802300	Early Ring	1.29064
PF3D7_0819800	Early Ring	0.852108
PF3D7_0808600	Early Ring	5.54422
PF3D7_1358100	Early Ring	1.53696
PF3D7_1319600	Early Ring	1.7071
PF3D7_0923000	Early Ring	0.080413
PF3D7_1423500	Early Ring	1.43574
PF3D7_1240600	Early Ring	5.57244
PF3D7_1201500	Early Ring	1.15252
PF3D7_1411200	Early Ring	38.9238
PF3D7_1466000	Early Ring	1.13529
PF3D7_0412700	Early Ring	3.34141
PF3D7_1020100	Early Ring	2.10269
PF3D7_0721300	Early Ring	4.49597
PF3D7_1105200	Early Ring	1.5695
PF3D7_0101800	Early Ring	0.285713
PF3D7_0827000	Early Ring	0.473393
PF3D7_0418700	Early Ring	1.3752
PF3D7_1471000	Early Ring	3.24491
PF3D7_1004100	Early Ring	1.46807
PF3D7_1407300	Early Ring	6.55123
PF3D7_1369900	Early Ring	1.85006
PF3D7_0910000	Early Ring	0.395691
PF3D7_0411500	Early Ring	4.14977
PF3D7_1346500	Early Ring	1.00924
PF3D7_0307300	Early Ring	0.550061
PF3D7_1219400	Early Ring	4.84323
PF3D7_1009100	Early Ring	0.556605
PF3D7_0302300	Early Ring	1.35071
PF3D7_1006000	Early Ring	1.1686
PF3D7_0715100	Early Ring	1.76941
PF3D7_0404500	Early Ring	3.16102
PF3D7_1465300	Early Ring	0.360248
PF3D7_0304000	Early Ring	4.82436
PF3D7_0602700	Early Ring	0.905149
PF3D7_0207300	Early Ring	1.23173
PF3D7_0424400	Early Ring	1.08104
PF3D7_0312900	Early Ring	2.25038
PF3D7_0920800	Early Ring	2.05456
PF3D7_1332800	Early Ring	3.22934
PF3D7_0702500	Early Ring	99.5479
PF3D7_1028500	Early Ring	1.24548
PF3D7_0301000	Early Ring	1.70151
PF3D7_1448200	Early Ring	0.473206
PF3D7_0300700	Early Ring	1.49155
PF3D7_1226700	Early Ring	1.19236
PF3D7_1367300	Early Ring	0.293685
PF3D7_1228400	Early Ring	0.722179
PF3D7_1433200	Early Ring	0.838776
PF3D7_0209000	Early Ring	2.5184
PF3D7_0627000	Early Ring	2.3658
PF3D7_0927400	Early Ring	1.42976
PF3D7_1030900	Early Ring	0.286387
PF3D7_1234400	Early Ring	2.61821
PF3D7_0410400	Early Ring	5.1182
PF3D7_1147100	Early Ring	1.00031
PF3D7_0925100	Early Ring	3.50592
PF3D7_0823400	Early Ring	1.43404
PF3D7_1455800	Early Ring	2.6558
PF3D7_1477000	Early Ring	23.7733
PF3D7_0420700	Early Ring	2.81484
PF3D7_1116300	Early Ring	2.29636
PF3D7_0514000	Early Ring	0.175946
PF3D7_1309500	Early Ring	2.94991
PF3D7_1319900	Early Ring	1.18194
PF3D7_1471800	Early Ring	4.81217
PF3D7_1216800	Early Ring	2.84633
PF3D7_0413100	Early Ring	2.89549
PF3D7_0220400	Early Ring	0.338083
PF3D7_1400400	Early Ring	1.18633
PF3D7_0804700	Early Ring	2.27017
PF3D7_1316300	Early Ring	0.993509
PF3D7_1029700	Early Ring	2.50401
PF3D7_0911400	Early Ring	3.74013
PF3D7_0408800	Early Ring	4.27101
PF3D7_1136100	Early Ring	0.2085
PF3D7_1341700	Early Ring	1.3092
PF3D7_1234700	Early Ring	0.964052
PF3D7_1213400	Early Ring	0.281448
PF3D7_0725300	Early Ring	3.13832
PF3D7_0921800	Early Ring	2.69328
PF3D7_1322400	Early Ring	3.59642
PF3D7_0513500	Early Ring	3.87255
PF3D7_1136600	Early Ring	1.23006
PF3D7_1219200	Early Ring	1.11276
PF3D7_1314900	Early Ring	0.267328
PF3D7_1327200	Early Ring	1.44903
PF3D7_1462500	Early Ring	2.35793
PF3D7_0612900	Early Ring	1.71663
PF3D7_1014800	Early Ring	1.03207
PF3D7_1300100	Early Ring	3.05246
PF3D7_0807200	Early Ring	5.25257
PF3D7_1345000	Early Ring	4.93638
PF3D7_1333600	Early Ring	4.00085
PF3D7_0222800	Early Ring	0.455154
PF3D7_0221000	Early Ring	0.440613
PF3D7_0311400	Early Ring	1.42474
PF3D7_1423400	Early Ring	1.67567
PF3D7_0814200	Early Ring	12.3428
PF3D7_0825100	Early Ring	2.99724
PF3D7_0516300	Early Ring	1.45386
PF3D7_0528200	Early Ring	12.7526
PF3D7_0713200	Early Ring	5.71083
PF3D7_0530500	Early Ring	2.33207
PF3D7_1431900	Early Ring	4.85886
PF3D7_1400100	Early Ring	1.00488
PF3D7_0720300	Early Ring	3.47101
PF3D7_0712900	Early Ring	6.45334
PF3D7_0201600	Early Ring	13.5164
PF3D7_0300100	Early Ring	6.01834
PF3D7_1225500	Early Ring	3.21243
PF3D7_1140700	Early Ring	3.55622
PF3D7_1229200	Early Ring	8.41542
PF3D7_1455000	Early Ring	0.957104
PF3D7_1467000	Early Ring	2.62879
PF3D7_0405300	Early Ring	1.73756
PF3D7_1319200	Early Ring	2.00276
PF3D7_1472000	Early Ring	1.55453
PF3D7_0702700	Early Ring	1.76634
PF3D7_1009900	Early Ring	1.03711
PF3D7_0624800	Early Ring	1.52275
PF3D7_0215200	Early Ring	1.21463
PF3D7_1229300	Early Ring	9.83391
PF3D7_1234100	Early Ring	2.05184
PF3D7_0106700	Early Ring	1.51066
PF3D7_1476600	Early Ring	3.53803
PF3D7_1242600	Early Ring	0.936425
PF3D7_0722500	Early Ring	2.94476
PF3D7_0113800	Early Ring	3.38725
PF3D7_1408100	Early Ring	1.48632
PF3D7_1240400	Early Ring	4.1143
PF3D7_1321000	Early Ring	0.489061
PF3D7_1222600	Early Ring	1.24296
PF3D7_1474200	Early Ring	0.914718
PF3D7_0904200	Early Ring	2.23537
PF3D7_0532300	Early Ring	103.594
PF3D7_0812300	Early Ring	1.30414
PF3D7_0101600	Early Ring	1.26704
PF3D7_1471600	Early Ring	1.23279
PF3D7_1245600	Early Ring	1.49244
PF3D7_1301300	Early Ring	0.827561
PF3D7_1020400	Early Ring	1.00192
PF3D7_1403000	Early Ring	2.51981
PF3D7_0509700	Early Ring	0.127414
PF3D7_0830300	Early Ring	1.61958
PF3D7_1456400	Mid Ring	2.1369
PF3D7_0712400	Mid Ring	5.70691
PF3D7_1445200	Mid Ring	1.04576
PF3D7_1135700	Mid Ring	1.8358
PF3D7_0400700	Mid Ring	1.28127
PF3D7_1145900	Mid Ring	0.702349
PF3D7_0417600	Mid Ring	4.11217
PF3D7_1311000	Mid Ring	0.59181
PF3D7_1250100	Mid Ring	0.971624
PF3D7_1102000	Mid Ring	14.0728
PF3D7_0821300	Mid Ring	2.76881
PF3D7_0107600	Mid Ring	0.774822
PF3D7_0809700	Mid Ring	2.73862
PF3D7_1131700	Mid Ring	2.66837
PF3D7_0900200	Mid Ring	0.70344
PF3D7_0900500	Mid Ring	2.08145
PF3D7_1146700	Mid Ring	4.3141
PF3D7_1446400	Mid Ring	1.3718
PF3D7_1000300	Mid Ring	2.61821
PF3D7_1401000	Mid Ring	2.82951
PF3D7_1028000	Mid Ring	1.49011
PF3D7_1113900	Mid Ring	0.8976
PF3D7_0706900	Mid Ring	3.21753
PF3D7_0831900	Mid Ring	17.6916
PF3D7_1131500	Mid Ring	0.790362
PF3D7_1325200	Mid Ring	3.42002
PF3D7_1317700	Mid Ring	4.40634
PF3D7_0106600	Mid Ring	2.56096
PF3D7_1238200	Mid Ring	2.57033
PF3D7_0813800	Mid Ring	0.385794
PF3D7_0825900	Mid Ring	2.39445
PF3D7_0831100	Mid Ring	6.40097
PF3D7_1251600	Mid Ring	1.20788
PF3D7_1323100	Mid Ring	11.3574
PF3D7_1407100	Mid Ring	3.89207
PF3D7_1360500	Mid Ring	0.930133
PF3D7_0403200	Mid Ring	4.082
PF3D7_0504500	Mid Ring	2.13427
PF3D7_0223400	Mid Ring	2.23246
PF3D7_1354700	Mid Ring	0.90616
PF3D7_1200300	Mid Ring	5.1469
PF3D7_1306500	Mid Ring	1.32004
PF3D7_1255100	Mid Ring	1.23733
PF3D7_0808700	Mid Ring	3.73123
PF3D7_1300200	Mid Ring	2.65325
PF3D7_1468300	Mid Ring	1.42604
PF3D7_1364800	Mid Ring	4.25143
PF3D7_0318400	Mid Ring	2.19148
PF3D7_0805800	Mid Ring	1.4459
PF3D7_0818000	Mid Ring	2.56935
PF3D7_0622200	Mid Ring	3.33815
PF3D7_1017400	Mid Ring	2.317
PF3D7_0425700	Mid Ring	0.54836
PF3D7_1235800	Mid Ring	2.61483
PF3D7_0903800	Mid Ring	2.80331
PF3D7_0607100	Mid Ring	2.27689
PF3D7_1041300	Mid Ring	4.29967
PF3D7_0514700	Mid Ring	2.03334
PF3D7_1105900	Mid Ring	0.405624
PF3D7_1034300	Mid Ring	0.966055
PF3D7_0923300	Mid Ring	0.911426
PF3D7_0632500	Mid Ring	3.84527
PF3D7_1300400	Mid Ring	1.00724
PF3D7_0602100	Mid Ring	1.21221
PF3D7_0413400	Mid Ring	0.32193
PF3D7_0404100	Mid Ring	1.20113
PF3D7_0905600	Mid Ring	1.15066
PF3D7_1373100	Mid Ring	2.03136
PF3D7_1300300	Mid Ring	5.78421
PF3D7_0729300	Mid Ring	2.77013
PF3D7_0934900	Mid Ring	1.83314
PF3D7_0906400	Mid Ring	1.62017
PF3D7_1141500	Mid Ring	3.61924
PF3D7_0525500	Mid Ring	1.2955
PF3D7_1000100	Mid Ring	1.75634
PF3D7_0518800	Mid Ring	2.94568
PF3D7_1108000	Mid Ring	3.14926
PF3D7_0617700	Mid Ring	1.72112
PF3D7_1316400	Mid Ring	1.50393
PF3D7_0829500	Mid Ring	2.27291
PF3D7_0300400	Mid Ring	1.08516
PF3D7_0100600	Mid Ring	1.48162
PF3D7_1000200	Mid Ring	2.07674
PF3D7_1412600	Mid Ring	0.582326
PF3D7_1465600	Mid Ring	2.72574
PF3D7_1409200	Mid Ring	97.5632
PF3D7_1219800	Mid Ring	1.24395
PF3D7_0703800	Mid Ring	2.34682
PF3D7_0417000	Mid Ring	2.01136
PF3D7_0114800	Mid Ring	2.6415
PF3D7_0200400	Mid Ring	0.629443
PF3D7_0113000	Mid Ring	11.758
PF3D7_1103500	Mid Ring	3.58061
PF3D7_1326400	Mid Ring	3.31276
PF3D7_0209800	Mid Ring	3.61505
PF3D7_1408800	Mid Ring	1.38766
PF3D7_1255200	Mid Ring	3.04219
PF3D7_0818400	Mid Ring	6.22192
PF3D7_0626500	Mid Ring	1.77584
PF3D7_1417000	Mid Ring	4.40512
PF3D7_0912600	Mid Ring	3.48457
PF3D7_0631900	Mid Ring	1.60512
PF3D7_1104500	Mid Ring	3.385
PF3D7_1219300	Mid Ring	5.53342
PF3D7_1302700	Mid Ring	2.07445
PF3D7_0730900	Mid Ring	44.2663
PF3D7_0909000	Mid Ring	3.11931
PF3D7_1146000	Mid Ring	1.39092
PF3D7_0300200	Mid Ring	2.17802
PF3D7_1445400	Mid Ring	3.00243
PF3D7_0413200	Mid Ring	2.87557
PF3D7_1451600	Mid Ring	4.45306
PF3D7_0400500	Mid Ring	1.37139
PF3D7_1467600	Mid Ring	3.14627
PF3D7_1341300	Mid Ring	10.926
PF3D7_1351300	Mid Ring	0.689297
PF3D7_1479600	Mid Ring	0.355397
PF3D7_0313900	Mid Ring	2.27436
PF3D7_0712800	Mid Ring	1.74681
PF3D7_1123400	Mid Ring	3.659
PF3D7_1460000	Mid Ring	0.890461
PF3D7_0900100	Mid Ring	3.2884
PF3D7_0827200	Mid Ring	0.0262384
PF3D7_0502300	Mid Ring	5.68028
PF3D7_0421300	Mid Ring	6.38404
PF3D7_1463100	Mid Ring	1.41808
PF3D7_0322200	Mid Ring	1.12287
PF3D7_0632700	Mid Ring	1.78561
PF3D7_0402700	Mid Ring	2.15335
PF3D7_1101100	Mid Ring	1.62806
PF3D7_0616500	Mid Ring	2.28329
PF3D7_1100100	Mid Ring	3.87675
PF3D7_1249700	Mid Ring	3.98606
PF3D7_0611600	Mid Ring	94.5824
PF3D7_1453500	Mid Ring	0.435511
PF3D7_1480000	Mid Ring	2.00391
PF3D7_1005200	Mid Ring	2.51079
PF3D7_1373400	Mid Ring	5.22852
PF3D7_1109100	Mid Ring	1.01256
PF3D7_0101900	Mid Ring	4.7394
PF3D7_0800300	Mid Ring	6.68777
PF3D7_0625100	Mid Ring	0.0510767
PF3D7_1137900	Mid Ring	0.275535
PF3D7_1473300	Mid Ring	3.78942
PF3D7_0518900	Mid Ring	4.95375
PF3D7_1037600	Mid Ring	4.99112
PF3D7_0206300	Mid Ring	6.70561
PF3D7_0600800	Mid Ring	1.08295
PF3D7_0933100	Mid Ring	0.103862
PF3D7_1348800	Mid Ring	1.48719
PF3D7_1137600	Mid Ring	2.65722
PF3D7_0518700	Mid Ring	1.56387
PF3D7_1200400	Mid Ring	4.89632
PF3D7_1401500	Mid Ring	32.4643
PF3D7_0930000	Mid Ring	0.528356
PF3D7_1462600	Mid Ring	1.70599
PF3D7_0816500	Mid Ring	2.37096
PF3D7_0425800	Mid Ring	2.99993
PF3D7_1471700	Mid Ring	3.94706
PF3D7_0200100	Mid Ring	4.20914
PF3D7_1457800	Mid Ring	3.356
PF3D7_1212700	Mid Ring	7.54372
PF3D7_0815900	Mid Ring	2.00891
PF3D7_1150200	Mid Ring	3.17053
PF3D7_1420800	Mid Ring	0.640568
PF3D7_1333100	Mid Ring	0.644449
PF3D7_0800200	Mid Ring	2.40674
PF3D7_0417100	Mid Ring	2.60921
PF3D7_1340000	Mid Ring	3.28292
PF3D7_0937400	Mid Ring	4.73799
PF3D7_1038600	Mid Ring	5.58353
PF3D7_1240700	Mid Ring	0.177499
PF3D7_0631800	Mid Ring	1.11247
PF3D7_1331400	Mid Ring	0.474815
PF3D7_1348700	Mid Ring	1.01822
PF3D7_1100200	Mid Ring	3.91758
PF3D7_1240300	Mid Ring	4.6308
PF3D7_1038300	Mid Ring	0.919452
PF3D7_1204000	Mid Ring	1.55885
PF3D7_0714100	Mid Ring	1.71274
PF3D7_0426000	Mid Ring	3.72422
PF3D7_0632800	Mid Ring	1.7622
PF3D7_0600200	Mid Ring	3.36728
PF3D7_0937800	Mid Ring	5.43369
PF3D7_1100300	Mid Ring	0.455393
PF3D7_1442600	Mid Ring	1.83494
PF3D7_1023100	Mid Ring	1.13887
PF3D7_1372700	Mid Ring	3.7319
PF3D7_1252000	Mid Ring	6.93296
PF3D7_1337600	Mid Ring	0.429317
PF3D7_1016100	Mid Ring	0.301814
PF3D7_1359500	Mid Ring	0.901241
PF3D7_1118900	Mid Ring	1.66497
PF3D7_0615100	Mid Ring	2.81918
PF3D7_1254800	Mid Ring	4.08846
PF3D7_0718300	Mid Ring	2.0757
PF3D7_0414400	Mid Ring	0.0681994
PF3D7_1140000	Mid Ring	1.67024
PF3D7_0421800	Mid Ring	1.86215
PF3D7_1335900	Mid Ring	2.21828
PF3D7_0213600	Mid Ring	1.98166
PF3D7_0922900	Mid Ring	4.12288
PF3D7_0103300	Mid Ring	2.64087
PF3D7_1041100	Mid Ring	0.572597
PF3D7_0324800	Mid Ring	2.56445
PF3D7_0500100	Mid Ring	4.56854
PF3D7_0514400	Mid Ring	3.41711
PF3D7_0800100	Mid Ring	4.70044
PF3D7_0401000	Mid Ring	1.14185
PF3D7_1400700	Mid Ring	1.38207
PF3D7_0911300	Mid Ring	0.633582
PF3D7_1220000	Mid Ring	2.58751
PF3D7_0900700	Mid Ring	3.88132
PF3D7_1210200	Mid Ring	2.34097
PF3D7_1352600	Mid Ring	1.30527
PF3D7_1014200	Mid Ring	6.46883
PF3D7_0833000	Mid Ring	1.49808
PF3D7_0816900	Mid Ring	1.38956
PF3D7_0923700	Mid Ring	2.96096
PF3D7_0632400	Mid Ring	7.1346
PF3D7_0833400	Mid Ring	1.47583
PF3D7_0521100	Mid Ring	1.46577
PF3D7_0901200	Mid Ring	3.43723
PF3D7_1477600	Mid Ring	1.7435
PF3D7_1128600	Mid Ring	2.01845
PF3D7_0621600	Mid Ring	0.674355
PF3D7_1334400	Mid Ring	1.91357
PF3D7_0221900	Mid Ring	4.72408
PF3D7_0926600	Mid Ring	0.822699
PF3D7_0802700	Mid Ring	1.81373
PF3D7_0324900	Mid Ring	4.0612
PF3D7_1478200	Mid Ring	6.7426
PF3D7_1344200	Mid Ring	14.1605
PF3D7_1413600	Mid Ring	0.114719
PF3D7_0625900	Mid Ring	0.610975
PF3D7_0100800	Mid Ring	1.04653
PF3D7_0205200	Mid Ring	1.19909
PF3D7_0905300	Mid Ring	1.76919
PF3D7_0529600	Mid Ring	2.92234
PF3D7_0324500	Mid Ring	2.98907
PF3D7_1144400	Mid Ring	1.16255
PF3D7_0833200	Mid Ring	4.51343
PF3D7_0304600	Mid Ring	1.58679
PF3D7_0900300	Mid Ring	5.21866
PF3D7_0517800	Mid Ring	5.56384
PF3D7_0700400	Mid Ring	1.59993
PF3D7_1303900	Mid Ring	1.62321
PF3D7_0305800	Mid Ring	1.81766
PF3D7_1200500	Mid Ring	3.39416
PF3D7_0115700	Mid Ring	4.64607
PF3D7_0714800	Mid Ring	4.51192
PF3D7_1206500	Mid Ring	4.59897
PF3D7_0732500	Mid Ring	0.596204
PF3D7_0324400	Mid Ring	1.25983
PF3D7_1372800	Mid Ring	1.37493
PF3D7_0712000	Mid Ring	3.49062
PF3D7_0733000	Mid Ring	4.23897
PF3D7_0827700	Mid Ring	5.37321
PF3D7_1373300	Mid Ring	1.58738
PF3D7_1147000	Mid Ring	1.67394
PF3D7_1312000	Mid Ring	3.96646
PF3D7_1041200	Mid Ring	2.56875
PF3D7_1236600	Mid Ring	1.45325
PF3D7_1449800	Mid Ring	6.25124
PF3D7_0320400	Mid Ring	1.45277
PF3D7_1341000	Mid Ring	2.14166
PF3D7_1400300	Mid Ring	2.54116
PF3D7_0425000	Mid Ring	2.78544
PF3D7_1211000	Mid Ring	3.46694
PF3D7_1428400	Mid Ring	1.52359
PF3D7_1035800	Mid Ring	9.53135
PF3D7_0832900	Mid Ring	1.76142
PF3D7_0808800	Mid Ring	1.51577
PF3D7_0500500	Mid Ring	1.91298
PF3D7_1150000	Mid Ring	1.85663
PF3D7_0732400	Mid Ring	2.87033
PF3D7_1340400	Mid Ring	3.55778
PF3D7_1254500	Mid Ring	0.550481
PF3D7_0115200	Mid Ring	0.966189
PF3D7_1327100	Mid Ring	1.41355
PF3D7_1141000	Mid Ring	1.61563
PF3D7_0200500	Mid Ring	2.82356
PF3D7_1373000	Mid Ring	1.06183
PF3D7_1313100	Mid Ring	1.30945
PF3D7_1207400	Mid Ring	2.6581
PF3D7_0100100	Mid Ring	3.58498
PF3D7_1404300	Mid Ring	3.19326
PF3D7_1356000	Mid Ring	1.18915
PF3D7_1418100	Mid Ring	1.18497
PF3D7_0400300	Mid Ring	2.5899
PF3D7_1479900	Mid Ring	2.82776
PF3D7_1421300	Mid Ring	3.50091
PF3D7_0732700	Mid Ring	4.09531
PF3D7_0421100	Mid Ring	6.51746
PF3D7_0400400	Mid Ring	4.48624
PF3D7_1150300	Mid Ring	0.659176
PF3D7_0115500	Mid Ring	1.63694
PF3D7_0208900	Mid Ring	3.77741
PF3D7_0600900	Mid Ring	1.47499
PF3D7_1253700	Mid Ring	1.58483
PF3D7_0937300	Mid Ring	1.98008
PF3D7_0700100	Mid Ring	3.30612
PF3D7_0824000	Mid Ring	1.19752
PF3D7_1137700	Mid Ring	2.34601
PF3D7_1253600	Mid Ring	3.00193
PF3D7_0207900	Mid Ring	3.36577
PF3D7_0324600	Mid Ring	4.09774
PF3D7_1400500	Mid Ring	4.69627
PF3D7_1400200	Mid Ring	5.63599
PF3D7_1040700	Mid Ring	5.14992
PF3D7_1142700	Mid Ring	4.09694
PF3D7_0506600	Mid Ring	0.368891
PF3D7_1019200	Mid Ring	1.23807
PF3D7_0728700	Mid Ring	0.65469
PF3D7_1216700	Mid Ring	1.48817
PF3D7_1000900	Mid Ring	2.23862
PF3D7_0732000	Mid Ring	3.4354
PF3D7_0600500	Mid Ring	0.358268
PF3D7_0600700	Mid Ring	1.79129
PF3D7_1300700	Mid Ring	2.04376
PF3D7_0400800	Mid Ring	5.24257
PF3D7_1000400	Mid Ring	0.211072
PF3D7_1479700	Mid Ring	1.44083
PF3D7_0222500	Mid Ring	1.66284
PF3D7_0521900	Mid Ring	1.88601
PF3D7_0510600	Mid Ring	3.02246
PF3D7_0821200	Mid Ring	0.429181
PF3D7_1041000	Mid Ring	4.56174
PF3D7_0700900	Mid Ring	4.09908
PF3D7_0701000	Mid Ring	9.35803
PF3D7_0632000	Mid Ring	1.06915
PF3D7_0626300	Mid Ring	0.811126
PF3D7_0300500	Mid Ring	3.47838
PF3D7_0205300	Mid Ring	3.70602
PF3D7_1122900	Mid Ring	2.16248
PF3D7_1301200	Mid Ring	4.77848
PF3D7_0800500	Mid Ring	0.622361
PF3D7_0712200	Mid Ring	3.80248
PF3D7_1000500	Mid Ring	8.88151
PF3D7_0200300	Mid Ring	17.2183
PF3D7_1339100	Mid Ring	1.41396
PF3D7_0200200	Mid Ring	3.6326
PF3D7_0411600	Mid Ring	8.19385
PF3D7_0402800	Mid Ring	3.97459
PF3D7_0816800	Mid Ring	4.76596
PF3D7_0937500	Mid Ring	0.812333
PF3D7_1107600	Mid Ring	2.32126
PF3D7_0632200	Mid Ring	3.80438
PF3D7_0222600	Mid Ring	3.67273
PF3D7_1117200	Mid Ring	2.38555
PF3D7_1254000	Mid Ring	4.21834
PF3D7_1354000	Mid Ring	3.90533
PF3D7_0532900	Mid Ring	6.80214
PF3D7_1219500	Mid Ring	1.13584
PF3D7_1130800	Mid Ring	1.57322
PF3D7_1132500	Mid Ring	0.62798
PF3D7_0400100	Mid Ring	2.74193
PF3D7_1476100	Mid Ring	5.02895
PF3D7_0532700	Mid Ring	0.174183
PF3D7_0500300	Mid Ring	3.21307
PF3D7_1103200	Mid Ring	2.55173
PF3D7_0401300	Mid Ring	4.21102
PF3D7_1145000	Mid Ring	1.83919
PF3D7_1254100	Mid Ring	0.980964
PF3D7_0201300	Mid Ring	1.18544
PF3D7_1412200	Mid Ring	0.647466
PF3D7_1040100	Mid Ring	2.55312
PF3D7_1132100	Mid Ring	2.29956
PF3D7_0713000	Mid Ring	6.41632
PF3D7_0819400	Mid Ring	2.48135
PF3D7_1141100	Mid Ring	1.18198
PF3D7_0731900	Mid Ring	2.58236
PF3D7_0408700	Mid Ring	3.4246
PF3D7_1318200	Mid Ring	1.10548
PF3D7_0200600	Mid Ring	2.09836
PF3D7_0114700	Mid Ring	3.6673
PF3D7_0101500	Mid Ring	29.4952
PF3D7_0401400	Mid Ring	3.34381
PF3D7_0618400	Mid Ring	0.58728
PF3D7_1238400	Mid Ring	2.43041
PF3D7_0104000	Mid Ring	2.00939
PF3D7_0401500	Mid Ring	0.708252
PF3D7_1040500	Mid Ring	1.95234
PF3D7_0408300	Mid Ring	1.21973
PF3D7_0901300	Mid Ring	2.07974
PF3D7_1215800	Mid Ring	2.57751
PF3D7_0712300	Mid Ring	2.21608
PF3D7_0421500	Mid Ring	1.24006
PF3D7_0221600	Mid Ring	0.168621
PF3D7_0937700	Mid Ring	4.0622
PF3D7_1040600	Mid Ring	4.08919
PF3D7_1465700	Mid Ring	1.71995
PF3D7_1104600	Mid Ring	3.6905
PF3D7_0700200	Mid Ring	5.79006
PF3D7_1447400	Mid Ring	6.16387
PF3D7_0212300	Mid Ring	10.9021
PF3D7_1040300	Mid Ring	1.08406
PF3D7_1370200	Mid Ring	3.33267
PF3D7_0832800	Mid Ring	1.31543
PF3D7_1200200	Mid Ring	3.01673
PF3D7_0223100	Mid Ring	4.74282
PF3D7_0203500	Mid Ring	3.77373
PF3D7_0620000	Mid Ring	1.84257
PF3D7_0406900	Mid Ring	0.504429
PF3D7_0808900	Mid Ring	4.03936
PF3D7_0712500	Mid Ring	2.4144
PF3D7_0322600	Mid Ring	3.87304
PF3D7_1200100	Mid Ring	7.61939
PF3D7_1349400	Mid Ring	1.82611
PF3D7_1401300	Mid Ring	27.0385
PF3D7_1040900	Mid Ring	1.01472
PF3D7_0115300	Mid Ring	1.50821
PF3D7_0402600	Mid Ring	3.1143
PF3D7_0223500	Mid Ring	3.15531
PF3D7_0600300	Mid Ring	3.2641
PF3D7_0417900	Mid Ring	2.62009
PF3D7_0732300	Mid Ring	4.44751
PF3D7_0413300	Mid Ring	5.72474
PF3D7_1452800	Mid Ring	2.88089
PF3D7_1150400	Mid Ring	4.35036
PF3D7_1039700	Mid Ring	4.08741
PF3D7_1218700	Mid Ring	3.15304
PF3D7_0314400	Mid Ring	10.9389
PF3D7_0400900	Mid Ring	0.665438
PF3D7_0819200	Mid Ring	1.10688
PF3D7_1471900	Mid Ring	0.851072
PF3D7_0601400	Mid Ring	27.6224
PF3D7_0714400	Mid Ring	1.37021
PF3D7_1307400	Mid Ring	9.68194
PF3D7_1479400	Mid Ring	4.34446
PF3D7_0833500	Mid Ring	2.33805
PF3D7_1473000	Mid Ring	8.08071
PF3D7_1373500	Mid Ring	10.708
PF3D7_1036400	Mid Ring	2.61941
PF3D7_1479800	Mid Ring	0.823363
PF3D7_1367800	Mid Ring	3.74489
PF3D7_1018100	Mid Ring	4.43158
PF3D7_1440600	Mid Ring	0.9013
PF3D7_1131900	Mid Ring	2.51902
PF3D7_1139500	Mid Ring	2.27204
PF3D7_1444000	Mid Ring	3.84288
PF3D7_1131600	Mid Ring	0.999525
PF3D7_1215700	Mid Ring	2.83561
PF3D7_1207800	Mid Ring	2.93458
PF3D7_0104700	Mid Ring	4.54753
PF3D7_1147800	Mid Ring	1.00185
PF3D7_0901600	Mid Ring	0.441646
PF3D7_0706800	Mid Ring	0.933994
PF3D7_1214500	Mid Ring	0.538961
PF3D7_1478600	Mid Ring	24.192
PF3D7_1119800	Mid Ring	7.40562
PF3D7_0114000	Mid Ring	11.4775
PF3D7_1204600	Mid Ring	10.6239
PF3D7_0527700	Mid Ring	7.68365
PF3D7_0405800	Mid Ring	100.818
PF3D7_1241900	Mid Ring	1.38998
PF3D7_1038400	Mid Ring	9.96504
PF3D7_1346800	Mid Ring	1.74043
PF3D7_1149900	Mid Ring	3.70879
PF3D7_0732200	Mid Ring	1.80482
PF3D7_0201400	Mid Ring	5.78907
PF3D7_0301100	Mid Ring	1.19724
PF3D7_0925000	Mid Ring	0.894749
PF3D7_0320200	Mid Ring	0.00635954
PF3D7_0832500	Mid Ring	3.24418
PF3D7_0922000	Mid Ring	1.2716
PF3D7_0816300	Mid Ring	0.694719
PF3D7_1002300	Mid Ring	0.522463
PF3D7_1126800	Mid Ring	1.7645
PF3D7_1403600	Mid Ring	47.7632
PF3D7_1233100	Mid Ring	2.49098
PF3D7_1006900	Mid Ring	35.6111
PF3D7_1464300	Mid Ring	0.928512
PF3D7_0114600	Mid Ring	3.34241
PF3D7_1103300	Mid Ring	1.8246
PF3D7_1413100	Mid Ring	2.21061
PF3D7_0114400	Mid Ring	2.69797
PF3D7_0909300	Mid Ring	8.47259
PF3D7_1103900	Mid Ring	5.8241
PF3D7_0831000	Mid Ring	20.2703
PF3D7_0508400	Mid Ring	5.35479
PF3D7_0620900	Mid Ring	1.39059
PF3D7_0527800	Mid Ring	3.30125
PF3D7_1475400	Mid Ring	1.1693
PF3D7_0900600	Mid Ring	2.4013
PF3D7_1478400	Mid Ring	3.1501
PF3D7_0213800	Mid Ring	2.06578
PF3D7_0504700	Mid Ring	3.10909
PF3D7_0402500	Mid Ring	5.93456
PF3D7_1201400	Mid Ring	0.83167
PF3D7_1024400	Mid Ring	1.57706
PF3D7_1221400	Mid Ring	2.24743
PF3D7_0510300	Mid Ring	0.550174
PF3D7_0419000	Mid Ring	2.10822
PFC10_API0026:tRNA	Mid Ring	8.47341
PF3D7_0113400	Mid Ring	3.24522
PF3D7_1477500	Mid Ring	23.9726
PF3D7_1470200	Mid Ring	2.76804
PF3D7_0323700	Mid Ring	9.85609
PF3D7_1000800	Mid Ring	3.82627
PF3D7_1409500	Mid Ring	1.82959
PF3D7_0206000	Mid Ring	3.8053
PF3D7_1040200	Mid Ring	1.5543
PF3D7_0201200	Mid Ring	2.15731
PF3D7_0830800	Mid Ring	3.73656
PF3D7_1202500	Mid Ring	4.8146
PF3D7_0312600	Mid Ring	10.489
PF3D7_1008600	Mid Ring	12.6589
PF3D7_0612600	Mid Ring	2.72743
PF3D7_1407700	Mid Ring	1.51919
PF3D7_1338800	Mid Ring	4.76412
PF3D7_1127700	Mid Ring	1.91893
PF3D7_0204300	Mid Ring	2.81144
PF3D7_1020000	Mid Ring	1.79584
PF3D7_0407600	Mid Ring	1.34279
PF3D7_0416200	Mid Ring	6.36593
PF3D7_0619300	Mid Ring	1.19148
PF3D7_1017700	Mid Ring	1.61199
PF3D7_1004000	Mid Ring	37.8712
PF3D7_1429600	Mid Ring	25.8649
PF3D7_0717800	Mid Ring	1.42978
PF3D7_0115400	Mid Ring	3.13886
PF3D7_0506500	Mid Ring	0.695202
PF3D7_0715000	Mid Ring	2.34772
PF3D7_1308900	Mid Ring	4.39679
PF3D7_1030600	Mid Ring	2.17409
PF3D7_1227900	Mid Ring	1.09548
PF3D7_1145300	Mid Ring	1.84025
PF3D7_0937000	Mid Ring	1.47683
PF3D7_1412500	Mid Ring	2.68037
PF3D7_1113700	Mid Ring	14.4331
PF3D7_1129900	Mid Ring	22.5963
PF3D7_1254400	Mid Ring	0.446983
PF3D7_1031900	Mid Ring	1.58265
PF3D7_1220800	Mid Ring	1.35075
PF3D7_0931700	Mid Ring	1.86977
PF3D7_0803100	Mid Ring	0.938564
PF3D7_0500400	Mid Ring	2.11272
PF3D7_0103700	Mid Ring	0.220377
PF3D7_0101300	Mid Ring	4.99225
PF3D7_1478700	Mid Ring	0.471184
PF3D7_0218500	Mid Ring	12.5088
PF3D7_1141900	Mid Ring	2.14587
PF3D7_0310300	Mid Ring	1.08358
PF3D7_1431700	Mid Ring	25.7596
PF3D7_1402900	Mid Ring	2.1052
PF3D7_0102600	Mid Ring	23.7646
PF3D7_1003500	Mid Ring	9.64703
PF3D7_0732900	Mid Ring	4.83856
PF3D7_1415800	Mid Ring	3.5905
PF3D7_0507100	Mid Ring	16.3155
PF3D7_0717400	Mid Ring	2.78846
PF3D7_0830900	Mid Ring	47.1084
PF3D7_1110400	Mid Ring	1.73235
PF3D7_0616100	Mid Ring	74.3915
PF3D7_1213300	Mid Ring	1.35449
PF3D7_1477700	Mid Ring	8.21411
PF3D7_0300900	Mid Ring	2.13287
PF3D7_1457100	Mid Ring	0.738402
PF3D7_0603900	Mid Ring	1.56262
PF3D7_0823100	Mid Ring	7.94139
PF3D7_0100900	Mid Ring	2.89971
PF3D7_0422700	Mid Ring	5.18451
PF3D7_0201900	Mid Ring	51.8132
PF3D7_1468700	Mid Ring	0.188236
PF3D7_1466700	Mid Ring	0.900506
PF3D7_0937100	Mid Ring	0.522916
PF3D7_1447600	Mid Ring	0.498924
PF3D7_1305400	Mid Ring	1.57196
PF3D7_1120600	Mid Ring	0.608417
PF3D7_1201100	Mid Ring	16.2657
PF3D7_0630000	Mid Ring	14.1363
PF3D7_1361000	Mid Ring	0.84883
PF3D7_0716100	Mid Ring	3.79093
PF3D7_0912800	Mid Ring	2.45877
PF3D7_1139600	Mid Ring	0.747532
PF3D7_1109200	Mid Ring	2.92086
PF3D7_1028100	Mid Ring	1.68585
PF3D7_0301300	Mid Ring	3.18438
PF3D7_0726200	Mid Ring	14.0749
PF3D7_0601900	Mid Ring	31.5308
PF3D7_1432500	Mid Ring	2.87452
PF3D7_1250000	Mid Ring	2.47295
PF3D7_0533000	Mid Ring	5.61895
PF3D7_1462000	Mid Ring	0.398086
PF3D7_1414100	Mid Ring	0.410872
PF3D7_1039000	Mid Ring	13.4272
PF3D7_1107800	Mid Ring	31.8602
PF3D7_1035000	Mid Ring	0.281825
PF3D7_0822200	Mid Ring	2.37739
PF3D7_0930400	Mid Ring	3.74388
PF3D7_0913000	Mid Ring	2.42786
PF3D7_1447000	Mid Ring	21.701
PF3D7_0520100	Mid Ring	2.04539
PF3D7_1340500	Mid Ring	1.74231
PF3D7_0829100	Mid Ring	5.55187
PF3D7_0519800	Mid Ring	6.9937
PF3D7_0621200	Mid Ring	16.9182
PF3D7_0408200	Mid Ring	2.78798
PF3D7_1460700	Mid Ring	13.3688
PF3D7_0627600	Mid Ring	0.214119
PF3D7_1434600	Mid Ring	4.37151
PF3D7_0516900	Mid Ring	27.5775
PF3D7_0617500	Mid Ring	0.36261
PF3D7_0314500	Mid Ring	7.83166
PF3D7_0307200	Mid Ring	47.0988
PF3D7_1120100	Mid Ring	8.1741
PF3D7_1434100	Mid Ring	2.9027
PF3D7_1461600	Mid Ring	0.582034
PF3D7_1134600	Mid Ring	2.62253
PF3D7_1337300	Mid Ring	4.07352
PF3D7_1032200	Mid Ring	0.509835
PF3D7_1324000	Mid Ring	2.96749
PF3D7_0826700	Mid Ring	10.6112
PF3D7_0529500	Mid Ring	2.8631
PF3D7_0524400	Mid Ring	9.21634
PF3D7_0510400	Mid Ring	1.09874
PF3D7_0200700	Mid Ring	1.84104
PF3D7_0906300	Mid Ring	2.75903
PF3D7_1006700	Mid Ring	1.81708
PF3D7_0614200	Mid Ring	2.81604
PF3D7_0522800	Mid Ring	0.953601
PF3D7_0419800	Mid Ring	3.39109
PF3D7_1354300	Mid Ring	15.4795
PF3D7_1323900	Mid Ring	26.9225
PF3D7_0522300	Mid Ring	4.58996
PF3D7_1355600	Mid Ring	1.00065
PF3D7_0822100	Mid Ring	4.554
PF3D7_0813900	Mid Ring	10.7461
PF3D7_1112800	Mid Ring	0.353903
PF3D7_1237600	Mid Ring	3.7476
PF3D7_1416000	Mid Ring	3.44268
PF3D7_0825500	Mid Ring	1.88102
PF3D7_0906910	Mid Ring	3.19029
PF3D7_0114200	Mid Ring	2.46964
PF3D7_1139300	Mid Ring	4.20344
PF3D7_1410200	Mid Ring	8.39637
PF3D7_1108900	Mid Ring	2.38617
PF3D7_0923200	Mid Ring	4.84247
PF3D7_0524900	Mid Ring	4.71735
PF3D7_1231000	Mid Ring	3.52519
PF3D7_0415300	Mid Ring	4.70472
PF3D7_1027800	Mid Ring	4.54526
PF3D7_0115600	Mid Ring	3.17567
PF3D7_1010200	Mid Ring	2.06826
PF3D7_0711300	Mid Ring	0.269991
PF3D7_1131000	Mid Ring	35.8448
PF3D7_1143300	Mid Ring	9.5576
PF3D7_1473500	Mid Ring	0.751182
PF3D7_0928100	Late Ring	1.9563
PF3D7_1033800	Late Ring	2.79075
PF3D7_0928500	Late Ring	1.39158
PF3D7_1015300	Late Ring	3.1784
PF3D7_1304900	Late Ring	3.45407
PF3D7_1342000	Late Ring	34.0419
PF3D7_0313400	Late Ring	1.27673
PF3D7_0308200	Late Ring	0.0273762
PF3D7_0208800	Late Ring	0.526615
PF3D7_1128300	Late Ring	3.04653
PF3D7_0719300	Late Ring	3.15085
PF3D7_1116700	Late Ring	41.2224
PF3D7_0219100	Late Ring	1.38305
PF3D7_0218400	Late Ring	6.61346
PF3D7_1309100	Late Ring	16.1732
PF3D7_0704200	Late Ring	2.01953
PF3D7_0425500	Late Ring	0.8816
PF3D7_0814000	Late Ring	23.9461
PF3D7_0718000	Late Ring	0.592908
PF3D7_0532400	Late Ring	27.7451
PF3D7_1425500	Late Ring	5.45203
PF3D7_0218700	Late Ring	4.28264
PF3D7_1424400	Late Ring	13.1369
PF3D7_0526800	Late Ring	2.83578
PF3D7_0701800	Late Ring	2.71436
PF3D7_1109600	Late Ring	2.49475
PF3D7_0516200	Late Ring	22.8421
PF3D7_0401800	Late Ring	70.1952
PF3D7_1434500	Late Ring	4.60614
PF3D7_0626000	Late Ring	1.30478
PF3D7_1359400	Late Ring	2.28977
PF3D7_1241800	Late Ring	3.00371
PF3D7_1124800	Late Ring	11.4837
PF3D7_0713100	Late Ring	7.10789
PF3D7_1310800	Late Ring	3.68475
PF3D7_0811500	Late Ring	2.6054
PF3D7_1230800	Late Ring	1.09439
PF3D7_0804800	Late Ring	2.33047
PF3D7_1426000	Late Ring	54.5636
PF3D7_1423000	Late Ring	1.84641
PF3D7_1454200	Late Ring	4.70502
PF3D7_1476200	Late Ring	14.329
PF3D7_0802400	Late Ring	5.62762
PF3D7_1026000	Late Ring	11.0592
PF3D7_1020700	Late Ring	9.47916
PF3D7_0830700	Late Ring	27.4483
PF3D7_0322800	Late Ring	5.93003
PF3D7_1357800	Late Ring	2.01209
PF3D7_0109800	Late Ring	2.96508
PF3D7_0106400	Late Ring	11.8159
PF3D7_0308900	Late Ring	4.07148
PF3D7_1106000	Late Ring	13.1126
PF3D7_0114500	Late Ring	66.7449
PF3D7_0833100	Late Ring	4.7926
PF3D7_0909800	Late Ring	3.53124
PF3D7_1477400	Late Ring	0.584702
PF3D7_0710400	Late Ring	4.94832
PF3D7_1203100	Late Ring	8.96729
PF3D7_0906890	Late Ring	0.974364
PF3D7_0527500	Late Ring	4.50379
PF3D7_1351400	Late Ring	41.9729
PF3D7_1121700	Late Ring	8.00035
PF3D7_1242700	Late Ring	34.5343
PF3D7_1030700	Late Ring	1.45076
PF3D7_1143900	Late Ring	1.40451
PF3D7_0720200	Late Ring	2.87134
PF3D7_1309700	Late Ring	1.94895
PF3D7_1424200	Late Ring	1.39152
PF3D7_1018500	Late Ring	2.96688
PF3D7_0618300	Late Ring	13.3257
PF3D7_0208200	Late Ring	4.13787
PF3D7_1441200	Late Ring	32.3782
PF3D7_1352100	Late Ring	8.38871
PF3D7_0407200	Late Ring	3.65064
PF3D7_1135600	Late Ring	0.646689
PF3D7_0928900	Late Ring	14.1577
PF3D7_1020800	Late Ring	4.72895
PF3D7_0921900	Late Ring	4.64577
PF3D7_0507800	Late Ring	1.57444
PF3D7_0614500	Late Ring	6.0048
PF3D7_1340600	Late Ring	18.8671
PF3D7_0528700	Late Ring	50.4687
PF3D7_1424100	Late Ring	20.3276
PF3D7_1026800	Late Ring	30.9472
PF3D7_0302100	Late Ring	3.39691
PF3D7_1421400	Late Ring	13.4369
PF3D7_1229500	Late Ring	3.77961
PF3D7_0820000	Late Ring	3.26833
PF3D7_0903900	Late Ring	27.2135
PF3D7_0312800	Late Ring	27.9771
PF3D7_1105400	Late Ring	33.0715
PF3D7_0902200	Late Ring	5.25547
PF3D7_1421500	Late Ring	6.0962
PF3D7_1237800	Late Ring	4.18328
PF3D7_1414800	Late Ring	2.1005
PF3D7_0606100	Late Ring	0.956957
PF3D7_0825800	Late Ring	3.28837
PF3D7_0623100	Late Ring	2.1331
PF3D7_1327800	Late Ring	0.373755
PF3D7_1341200	Late Ring	31.8378
PF3D7_0205100	Late Ring	3.80564
PF3D7_1325100	Late Ring	6.54257
PF3D7_1019400	Late Ring	24.8034
PF3D7_1440500	Late Ring	3.98068
PF3D7_0918900	Late Ring	7.16701
PF3D7_1125500	Late Ring	7.19814
PF3D7_0306700	Late Ring	1.39298
PF3D7_1238300	Late Ring	1.53924
PF3D7_0832000	Late Ring	7.51423
PF3D7_1308200	Late Ring	4.37823
PF3D7_1356700	Late Ring	4.43431
PF3D7_1129400	Late Ring	5.63774
PF3D7_0623600	Late Ring	0.386611
PF3D7_1361200	Late Ring	1.3896
PF3D7_1007900	Late Ring	2.37914
PF3D7_1225600	Late Ring	5.84231
PF3D7_1426100	Late Ring	17.7685
PF3D7_0630900	Late Ring	3.1964
PF3D7_1365400	Late Ring	3.40403
PF3D7_0316800	Late Ring	22.4172
PF3D7_1109900	Late Ring	21.1547
PF3D7_0708400	Late Ring	7.08873
PF3D7_0519400	Late Ring	32.4416
PF3D7_0709600	Late Ring	1.89164
PF3D7_1244200	Late Ring	2.7697
PF3D7_0819100	Late Ring	20.6212
PF3D7_1372500	Late Ring	4.82555
PF3D7_1461900	Late Ring	3.52726
PF3D7_0422400	Late Ring	11.2843
PF3D7_0517000	Late Ring	49.2554
PF3D7_0719600	Late Ring	9.49055
PF3D7_1323400	Late Ring	53.0698
PF3D7_1224600	Late Ring	6.40228
PF3D7_0405000	Late Ring	6.29854
PF3D7_0809200	Late Ring	1.66423
PF3D7_0712100	Late Ring	39.3206
PF3D7_0908600	Late Ring	0.865976
PF3D7_1465200	Late Ring	2.22449
PF3D7_1234500	Late Ring	1.04579
PF3D7_0301700	Late Ring	123.878
PF3D7_1107700	Late Ring	2.86478
PF3D7_0708800	Late Ring	1.33825
PF3D7_1444800	Late Ring	27.7158
PF3D7_1329400	Late Ring	1.86986
PF3D7_1017300	Late Ring	5.31921
PF3D7_0409300	Late Ring	5.53011
PF3D7_0617200	Late Ring	7.07888
PF3D7_1245900	Late Ring	1.55481
PF3D7_1317300	Late Ring	38.0057
PF3D7_0707900	Late Ring	4.30357
PF3D7_0724200	Late Ring	0.814455
PF3D7_0827300	Late Ring	2.13108
PF3D7_1130200	Late Ring	0.675805
PF3D7_0405500	Late Ring	1.13727
PF3D7_1237200	Late Ring	3.39482
PF3D7_1448700	Late Ring	0.850153
PF3D7_0322900	Late Ring	29.5914
PF3D7_0530600	Late Ring	9.24614
PF3D7_1113400	Late Ring	2.43564
PF3D7_1357900	Late Ring	3.29701
PF3D7_1251400	Late Ring	2.57074
PF3D7_0908800	Late Ring	7.46466
PF3D7_1350300	Late Ring	0.490088
PF3D7_1023700	Late Ring	3.68929
PF3D7_0628600	Late Ring	1.69605
PF3D7_1408600	Late Ring	42.1932
PF3D7_1103600	Late Ring	2.79581
PF3D7_1427800	Late Ring	3.98197
PF3D7_0930700	Late Ring	2.13805
PF3D7_1408900	Late Ring	8.79887
PF3D7_0502800	Late Ring	12.7869
PF3D7_0217700	Late Ring	4.92327
PF3D7_0214000	Late Ring	4.127
PF3D7_1454400	Late Ring	8.63769
PF3D7_1363800	Late Ring	0.0996064
PF3D7_0805400	Late Ring	4.87019
PF3D7_1474400	Late Ring	1.13313
PF3D7_0804000	Late Ring	3.49198
PF3D7_1421600	Late Ring	5.7662
PF3D7_1437900	Late Ring	10.4825
PF3D7_0908700	Late Ring	2.07923
PF3D7_1147500	Late Ring	0.738365
PF3D7_1246600	Late Ring	0.150431
PF3D7_1327600	Late Ring	2.11479
PF3D7_0511400	Late Ring	10.5732
PF3D7_1126200	Late Ring	36.6931
PF3D7_0703100	Late Ring	0.937887
PF3D7_0531400	Late Ring	1.02449
PF3D7_0818900	Late Ring	30.1804
PF3D7_1145800	Late Ring	1.59797
PF3D7_0704600	Late Ring	6.91249
PF3D7_0716800	Late Ring	3.58788
PF3D7_1433000	Late Ring	0.684526
PF3D7_1003800	Late Ring	10.2409
PF3D7_1469400	Late Ring	31.1889
PF3D7_1211900	Late Ring	30.873
PF3D7_1033700	Late Ring	16.8057
PF3D7_0706400	Late Ring	15.3198
PF3D7_0415900	Late Ring	34.363
PF3D7_0937200	Late Ring	2.01714
PF3D7_1210300	Late Ring	6.56746
PF3D7_1366300	Late Ring	7.32238
PF3D7_0821800	Late Ring	8.79391
PF3D7_1113500	Late Ring	0.707612
PF3D7_0512700	Late Ring	12.8735
PF3D7_1302800	Late Ring	31.3427
PF3D7_0822700	Late Ring	0.807202
PF3D7_0902000	Late Ring	10.1487
PF3D7_0722000	Late Ring	0.269794
PF3D7_1467100	Late Ring	0.519806
PF3D7_1405500	Late Ring	2.78478
PF3D7_1010600	Late Ring	4.52029
PF3D7_0619900	Late Ring	3.4922
PF3D7_1244800	Late Ring	5.38714
PF3D7_1144300	Late Ring	27.9008
PF3D7_0719700	Late Ring	43.7158
PF3D7_1424600	Late Ring	5.1079
PF3D7_1249100	Late Ring	9.14385
PF3D7_1109500	Late Ring	13.4012
PF3D7_0401600	Late Ring	30.5426
PF3D7_1142600	Late Ring	19.793
PF3D7_1450600	Late Ring	5.21496
PF3D7_0826800	Late Ring	12.6292
PF3D7_1119200	Late Ring	8.2187
PF3D7_0620500	Late Ring	4.65846
PF3D7_1354500	Late Ring	11.9531
PF3D7_0925900	Late Ring	32.6237
PF3D7_1362200	Late Ring	3.28073
PF3D7_1206200	Late Ring	11.1873
PF3D7_1135800	Late Ring	2.65941
PF3D7_1456300	Late Ring	2.88421
PF3D7_0319500	Late Ring	2.26784
PF3D7_1149700	Late Ring	12.2013
PF3D7_1027200	Late Ring	2.03022
PF3D7_1331200	Late Ring	4.60486
PF3D7_1005600	Late Ring	8.60187
PF3D7_1477100	Late Ring	0.705036
PF3D7_1463700	Late Ring	5.54502
PF3D7_0217800	Late Ring	60.2645
PF3D7_1365000	Late Ring	0.36747
PF3D7_1030100	Late Ring	0.992965
PF3D7_0517700	Late Ring	10.4276
PF3D7_0501000	Late Ring	25.4588
PF3D7_0113100	Late Ring	2.61883
PF3D7_0505700	Late Ring	9.48768
PF3D7_1331800	Late Ring	1.6887
eGFP_mut2	Late Ring	10.7159
PF3D7_0710600	Late Ring	28.8165
PF3D7_1309600	Late Ring	3.80589
PF3D7_0832200	Late Ring	23.1604
PF3D7_0210100	Late Ring	58.6874
PF3D7_0222100	Late Ring	8.552
PF3D7_1008100	Late Ring	3.24505
PF3D7_0929600	Late Ring	4.3967
PF3D7_1465900	Late Ring	55.3153
PF3D7_0826100	Late Ring	3.25567
PF3D7_1424500	Late Ring	21.5759
PF3D7_1317800	Late Ring	56.1611
PF3D7_1125400	Late Ring	13.1817
PF3D7_1016400	Late Ring	43.1438
PF3D7_0110900	Late Ring	9.71898
PF3D7_1409000	Late Ring	8.75203
PF3D7_1330800	Late Ring	11.3309
PF3D7_1414300	Late Ring	37.9106
PF3D7_1354100	Late Ring	1.50957
PF3D7_1419600	Late Ring	2.66429
PF3D7_1019000	Late Ring	4.10589
PF3D7_1469300	Late Ring	9.92439
PF3D7_1424000	Late Ring	10.7176
PF3D7_0611700	Late Ring	34.6451
PF3D7_1209200	Late Ring	3.63646
PF3D7_0810700	Late Ring	2.58195
PF3D7_1000600	Late Ring	7.50246
PF3D7_0506800	Late Ring	4.3968
PF3D7_1423700	Late Ring	6.59003
PF3D7_1327700	Late Ring	3.51236
PF3D7_0306900	Late Ring	50.67
PF3D7_0713900	Late Ring	1.20965
PF3D7_1338200	Late Ring	47.5597
PF3D7_1468900	Late Ring	3.22458
PF3D7_0306800	Late Ring	7.0945
PF3D7_0501200	Late Ring	23.7254
PF3D7_0728000	Late Ring	7.9551
PF3D7_0418400	Late Ring	2.56474
PF3D7_0810500	Late Ring	4.22472
PF3D7_0705700	Late Ring	28.8847
PF3D7_0815600	Late Ring	9.00499
PF3D7_0910600	Late Ring	1.03256
PF3D7_1365200	Late Ring	14.8419
PF3D7_0503500	Late Ring	2.50184
PF3D7_1311700	Late Ring	4.12767
PF3D7_0810600	Late Ring	7.82646
PF3D7_0621800	Late Ring	16.2773
PF3D7_0317600	Late Ring	49.4893
PF3D7_0411400	Late Ring	1.96514
PF3D7_0530700	Late Ring	2.80892
PF3D7_0701600	Late Ring	7.77921
PF3D7_0721600	Late Ring	27.0404
PF3D7_1132200	Late Ring	4.56657
PF3D7_0610100	Late Ring	4.97113
PF3D7_1308300	Late Ring	29.4036
PF3D7_1246100	Late Ring	6.8365
PF3D7_1336800	Late Ring	8.13031
PF3D7_1027000	Late Ring	0.567671
PF3D7_0922700	Late Ring	1.66434
PF3D7_1121600	Late Ring	209.128
PF3D7_1315400	Late Ring	0.141273
PF3D7_1007100	Late Ring	6.11558
PF3D7_1353700	Late Ring	15.1024
PF3D7_1127800	Late Ring	3.23046
PF3D7_1453700	Late Ring	14.4948
PF3D7_1216900	Late Ring	11.0959
PF3D7_0622500	Late Ring	3.89751
PF3D7_0417400	Late Ring	0.294646
PF3D7_1021500	Late Ring	1.57046
PF3D7_1421200	Late Ring	23.0681
PF3D7_1358800	Late Ring	67.7618
PF3D7_1204300	Late Ring	5.72958
PF3D7_0520000	Late Ring	56.5384
PF3D7_1402500	Late Ring	21.3725
PF3D7_1421150	Late Ring	20.331
PF3D7_1103100	Late Ring	71.1366
PF3D7_0305500	Late Ring	8.89193
PF3D7_1033400	Late Ring	10.8328
PF3D7_1372600	Late Ring	1.56264
PF3D7_1021700	Late Ring	8.93317
PF3D7_1323200	Late Ring	5.58666
PF3D7_0204200	Late Ring	3.49551
PF3D7_0401200	Late Ring	8.89341
PF3D7_0309600	Late Ring	69.3053
PF3D7_0923400	Late Ring	0.322482
PF3D7_1249000	Late Ring	6.56568
PF3D7_1334200	Late Ring	7.688
PF3D7_0220300	Late Ring	41.4361
PF3D7_0617600	Late Ring	0.979012
PF3D7_0201500	Late Ring	15.3046
PF3D7_0200900	Late Ring	4.38757
PF3D7_0307900	Late Ring	1.73185
PF3D7_1415300	Late Ring	12.4267
PF3D7_0602200	Late Ring	0.0801075
PF3D7_1434300	Late Ring	8.71953
PF3D7_1134000	Late Ring	24.355
PF3D7_1250400	Late Ring	2.99845
PF3D7_0731400	Late Ring	8.28417
PF3D7_0609200	Late Ring	5.63612
PF3D7_1126600	Late Ring	3.28355
PF3D7_1333800	Late Ring	2.91828
PF3D7_0324100	Late Ring	22.8924
PF3D7_0104600	Late Ring	1.01733
PF3D7_0220600	Late Ring	27.1641
PF3D7_1225000	Late Ring	2.13336
PF3D7_0321000	Late Ring	3.63244
PF3D7_1358900	Late Ring	3.93119
PF3D7_1106800	Late Ring	1.82093
PF3D7_1414900	Late Ring	6.12327
PF3D7_1001000	Late Ring	12.3082
PF3D7_0617000	Late Ring	13.5513
PF3D7_1476900	Late Ring	1.1865
PF3D7_0821700	Late Ring	16.5781
PF3D7_1466500	Late Ring	0.685747
PF3D7_1409100	Late Ring	2.73815
PF3D7_1010700	Late Ring	17.8871
PF3D7_1448100	Late Ring	7.00668
PF3D7_0114300	Late Ring	1.11313
PF3D7_0202400	Late Ring	14.6031
PF3D7_0936200	Late Ring	20.1371
PF3D7_0914000	Late Ring	2.41158
PF3D7_1317200	Late Ring	9.70506
PF3D7_0823700	Late Ring	14.5814
PF3D7_1207600	Late Ring	2.25176
PF3D7_0608300	Late Ring	2.06252
PF3D7_1406500	Late Ring	0.661841
PF3D7_1207100	Late Ring	2.71193
PF3D7_1130100	Late Ring	62.8391
PF3D7_1027500	Late Ring	1.32116
PF3D7_1456100	Late Ring	1.78182
PF3D7_1365100	Late Ring	1.29607
PF3D7_0819500	Late Ring	16.8325
PF3D7_0511900	Late Ring	1.8036
PF3D7_1318300	Late Ring	1.83064
PF3D7_1468800	Late Ring	3.7445
PF3D7_0104500	Late Ring	20.495
PF3D7_1368600	Late Ring	20.8216
PF3D7_1024100	Late Ring	0.405411
PF3D7_1127300	Late Ring	3.79853
PF3D7_1325800	Late Ring	6.17138
PF3D7_0320500	Late Ring	9.92893
PF3D7_1439200	Late Ring	0.232436
PF3D7_0314700	Late Ring	5.50746
PF3D7_1124700	Late Ring	7.22484
PF3D7_0802900	Late Ring	7.56764
PF3D7_1356200	Late Ring	4.37331
PF3D7_0319600	Late Ring	26.4024
PF3D7_1454000	Late Ring	2.65008
PF3D7_1423600	Late Ring	21.7722
PF3D7_0406500	Late Ring	1.14626
PF3D7_1111800	Late Ring	4.56333
PF3D7_1434000	Late Ring	4.41135
PF3D7_1317400	Late Ring	16.0578
PF3D7_1461300	Late Ring	34.7079
PF3D7_0723900	Late Ring	3.80894
PF3D7_1334300	Late Ring	12.4457
PF3D7_0532600	Late Ring	15.7952
PF3D7_1357600	Late Ring	20.2377
PF3D7_0410900	Late Ring	7.32398
PF3D7_0817300	Late Ring	36.8473
PF3D7_0801200	Late Ring	568.214
PF3D7_1215100	Late Ring	9.8293
PF3D7_0811200	Late Ring	3.31198
PF3D7_1244100	Late Ring	9.06323
PF3D7_0220200	Late Ring	46.602
PF3D7_1307800	Late Ring	1.27062
PF3D7_0509200	Late Ring	0.203555
PF3D7_1228900	Late Ring	8.98151
PF3D7_0919700	Late Ring	6.76747
PF3D7_1011800	Late Ring	7.88834
PF3D7_1445700	Late Ring	13.007
PF3D7_0913900	Late Ring	5.12128
PF3D7_1327000	Late Ring	7.86171
BSD	Late Ring	21.857
PF3D7_0533100	Late Ring	2.48096
PF3D7_0409400	Late Ring	7.63632
PF3D7_0829300	Late Ring	7.49209
PF3D7_1477900	Late Ring	2.21104
PF3D7_0208700	Late Ring	3.00436
PF3D7_1412700	Late Ring	2.32667
PF3D7_1017800	Late Ring	1.80434
PF3D7_0221400	Late Ring	15.0517
PF3D7_1316900	Late Ring	9.55632
PF3D7_1338300	Late Ring	7.47632
PF3D7_1460300	Late Ring	64.8366
PF3D7_1312300	Late Ring	2.27645
PF3D7_0323000	Late Ring	2.17104
PF3D7_1125300	Late Ring	3.70727
PF3D7_0817000	Late Ring	13.7984
PF3D7_0532500	Late Ring	7.27228
PF3D7_1305900	Late Ring	9.5362
PF3D7_0113200	Late Ring	17.255
PF3D7_1307200	Late Ring	4.77165
PF3D7_1360400	Late Ring	4.59447
PF3D7_1460200	Late Ring	5.52848
PF3D7_0710300	Late Ring	13.0437
PF3D7_0406100	Late Ring	5.33823
PF3D7_0301400	Late Ring	21.7986
PF3D7_0202300	Late Ring	11.3203
PF3D7_1365900	Late Ring	78.4052
PF3D7_0609400	Late Ring	2.92441
PF3D7_0627500	Late Ring	4.30777
PF3D7_0516000	Late Ring	2.52155
PF3D7_0422200	Late Ring	2.61369
PF3D7_0420000	Late Ring	1.33758
PF3D7_0810800	Late Ring	7.58692
PF3D7_0304400	Late Ring	35.3659
PF3D7_0417300	Late Ring	5.63345
PF3D7_0311100	Late Ring	1.17351
PF3D7_0706600	Late Ring	4.44333
PF3D7_1102600	Late Ring	0.697695
PF3D7_0615700	Late Ring	0.799697
PF3D7_0831400	Late Ring	81.8596
PF3D7_0303700	Late Ring	13.4003
PF3D7_1221500	Late Ring	1.70757
PF3D7_1003300	Late Ring	8.51494
PF3D7_0401700	Late Ring	26.6763
PF3D7_1428700	Late Ring	4.93828
PF3D7_1372100	Late Ring	2.87067
PF3D7_1211500	Late Ring	6.69479
PF3D7_1466900	Late Ring	3.83692
PF3D7_0628000	Late Ring	2.77262
PF3D7_0730000	Late Ring	4.18267
PF3D7_0410600	Late Ring	10.9497
PF3D7_0917100	Late Ring	3.47502
PF3D7_0211100	Late Ring	6.75935
PF3D7_1320500	Late Ring	4.79184
PF3D7_0608000	Late Ring	6.25684
PF3D7_1219000	Late Ring	5.29111
PF3D7_1473600	Late Ring	2.55442
PF3D7_1358500	Late Ring	11.0781
PF3D7_1124900	Late Ring	46.575
PF3D7_0826000	Late Ring	2.11878
PF3D7_1037400	Late Ring	11.698
PF3D7_1434700	Late Ring	14.1689
PF3D7_0314600	Late Ring	5.78717
PF3D7_1011700	Late Ring	1.65644
PF3D7_0213700	Late Ring	6.10066
PF3D7_1402100	Late Ring	1.02586
PF3D7_1033200	Late Ring	6.7432
PF3D7_0503800	Late Ring	38.4237
PF3D7_1371900	Late Ring	9.85743
PF3D7_1142500	Late Ring	50.1499
PF3D7_1237100	Late Ring	4.51376
PF3D7_1208600	Late Ring	10.8487
PF3D7_0610500	Late Ring	3.56701
PF3D7_1143400	Late Ring	8.49548
PF3D7_1247100	Late Ring	2.93118
PF3D7_0216300	Late Ring	3.90549
PF3D7_0512200	Late Ring	6.62202
PF3D7_1336900	Late Ring	3.5804
PF3D7_1106500	Late Ring	5.11155
PF3D7_1118200	Late Ring	19.289
PF3D7_1218900	Late Ring	0.722604
PF3D7_0218600	Late Ring	10.7987
PF3D7_1472700	Late Ring	3.1661
PF3D7_1022000	Late Ring	5.01217
PF3D7_1431500	Late Ring	3.4639
PF3D7_0313500	Late Ring	2.12953
PF3D7_0402000	Late Ring	24.3189
PF3D7_0306300	Late Ring	27.3725
PF3D7_0934100	Late Ring	5.00374
PF3D7_0719000	Late Ring	1.55485
PF3D7_0907300	Late Ring	0.995822
PF3D7_1108200	Late Ring	2.85033
PF3D7_1337000	Late Ring	7.42253
PF3D7_1407600	Late Ring	0.687563
PF3D7_1453600	Late Ring	5.63537
PF3D7_1468200	Late Ring	9.35588
PF3D7_1015200	Late Ring	5.86186
PF3D7_0407400	Late Ring	3.20018
PF3D7_1216200	Late Ring	6.01878
PF3D7_1120000	Late Ring	4.78585
PF3D7_0529700	Late Ring	1.42472
PF3D7_1337100	Late Ring	4.88491
PF3D7_0219000	Late Ring	5.13964
PF3D7_1402700	Late Ring	8.48725
PF3D7_1201000	Late Ring	80.8648
PF3D7_1418300	Late Ring	8.02226
PF3D7_0707400	Late Ring	8.25035
PF3D7_1442400	Late Ring	3.31746
PF3D7_1109000	Late Ring	11.6133
PF3D7_1125200	Late Ring	18.5189
PF3D7_1342800	Late Ring	25.5511
PF3D7_0608800	Late Ring	163.882
PF3D7_0727300	Late Ring	2.52301
PF3D7_0210500	Late Ring	5.65537
PF3D7_1232900	Late Ring	2.81294
PF3D7_1238100	Late Ring	8.15513
PF3D7_1307300	Late Ring	2.69281
PF3D7_0112900	Late Ring	72.0878
PF3D7_0730100	Late Ring	4.25148
PF3D7_0303600	Late Ring	7.95456
PF3D7_1149400	Late Ring	114.59
PF3D7_1230600	Late Ring	9.78173
PF3D7_1149000	Late Ring	26.6297
PF3D7_0628700	Late Ring	3.53709
PF3D7_1104700	Late Ring	29.6201
PF3D7_1306900	Late Ring	2.55735
PF3D7_1144000	Late Ring	24.8252
PF3D7_0931000	Late Ring	3.03845
PF3D7_1404000	Late Ring	5.90534
PF3D7_0215400	Late Ring	3.46245
PF3D7_0521200	Late Ring	2.49778
PF3D7_0203800	Late Ring	1.19391
PF3D7_0515000	Late Ring	1.97811
PF3D7_1128100	Late Ring	9.76586
PF3D7_0603400	Late Ring	3.06508
PF3D7_1460400	Late Ring	0.4719
PF3D7_1405100	Late Ring	5.41617
PF3D7_0608200	Late Ring	2.06385
PF3D7_1316500	Late Ring	2.18363
PF3D7_1402600	Late Ring	4.88053
PF3D7_0908900	Late Ring	1.95459
PF3D7_1470600	Late Ring	3.32775
PF3D7_1246500	Late Ring	1.0458
PF3D7_0502600	Late Ring	5.72208
PF3D7_1202800	Late Ring	1.60435
PF3D7_0618200	Late Ring	10.8453
PF3D7_1010900	Late Ring	2.49087
PF3D7_1426200	Late Ring	3.35758
PF3D7_0525000	Late Ring	12.4803
PF3D7_0512800	Late Ring	2.16131
PF3D7_1131800	Late Ring	8.58117
PF3D7_0107900	Late Ring	9.42387
PF3D7_0503300	Late Ring	1.00974
PF3D7_1442500	Late Ring	7.16632
PF3D7_1301500	Late Ring	4.14385
PF3D7_0519500	Late Ring	3.81953
PF3D7_1106600	Late Ring	0.988654
PF3D7_1302900	Late Ring	4.642
PF3D7_0312500	Late Ring	6.31043
PF3D7_1226500	Late Ring	2.45288
PF3D7_0913400	Late Ring	3.00904
PF3D7_1324900	Late Ring	13.6528
PF3D7_0407500	Late Ring	3.04933
PF3D7_1334500	Late Ring	7.24132
PF3D7_1212200	Late Ring	4.8644
PF3D7_0315300	Late Ring	1.54363
PF3D7_1407400	Late Ring	15.2352
PF3D7_0521000	Late Ring	1.96978
PF3D7_0213900	Late Ring	3.00067
PF3D7_1023200	Late Ring	4.85343
PF3D7_0411200	Late Ring	1.32715
PF3D7_0920100	Late Ring	1.35545
PF3D7_1038100	Late Ring	2.02455
PF3D7_0802000	Late Ring	38.0436
PF3D7_1120700	Late Ring	1.65148
PF3D7_0317800	Late Ring	2.62751
PF3D7_1443500	Late Ring	5.94015
PF3D7_1442300	Late Ring	7.21931
PF3D7_1242900	Late Ring	7.4345
PF3D7_0519000	Late Ring	2.93829
PF3D7_1132900	Late Ring	8.68405
PF3D7_0502100	Late Ring	19.7309
PF3D7_1038200	Late Ring	1.9429
PF3D7_1304600	Late Ring	1.59266
PF3D7_0921100	Late Ring	12.2424
PF3D7_1026200	Late Ring	8.89481
PF3D7_1404100	Late Ring	24.8503
PF3D7_1348900	Late Ring	8.76624
PF3D7_0806000	Late Ring	2.39577
PF3D7_1476700	Late Ring	4.86652
PF3D7_0417800	Late Ring	0.607185
PF3D7_0616700	Late Ring	1.32775
PF3D7_0530400	Late Ring	1.85767
PF3D7_1215300	Late Ring	11.5553
PF3D7_1303300	Late Ring	8.94272
PF3D7_0500800	Late Ring	31.8164
PF3D7_1436400	Late Ring	2.26417
PF3D7_1137100	Mid Troph	0.16251
PF3D7_0204600	Mid Troph	3.76712
PF3D7_1341400	Mid Troph	2.53812
PF3D7_1434800	Mid Troph	7.88044
PF3D7_1004400	Mid Troph	11.9023
PF3D7_0505600	Mid Troph	0.390294
PF3D7_1447800	Mid Troph	1.08822
PF3D7_1208500	Mid Troph	2.09266
PF3D7_1423200	Mid Troph	1.22735
PF3D7_1359300	Mid Troph	5.41928
PF3D7_1202000	Mid Troph	2.65803
PF3D7_0213100	Mid Troph	18.1218
PF3D7_0628500	Mid Troph	0.629198
PF3D7_0621000	Mid Troph	5.28259
PF3D7_0221200	Mid Troph	57.5825
PF3D7_0514300	Mid Troph	3.40583
PF3D7_1109300	Mid Troph	6.11348
PF3D7_1112500	Mid Troph	0.95447
PF3D7_0727600	Mid Troph	3.98124
PF3D7_0928200	Mid Troph	2.63424
PF3D7_1214200	Mid Troph	2.61183
PF3D7_1364400	Mid Troph	3.78107
PF3D7_1014700	Mid Troph	37.1931
PF3D7_1124300	Mid Troph	7.12943
PF3D7_0703300	Mid Troph	2.24428
PF3D7_1123600	Mid Troph	1.41884
PF3D7_1444900	Mid Troph	3.62311
PF3D7_1243800	Mid Troph	4.69541
PF3D7_0306200	Mid Troph	14.2595
PF3D7_0608700	Mid Troph	17.6118
PF3D7_0307100	Mid Troph	49.3739
PF3D7_0832300	Mid Troph	0.24455
PF3D7_0111700	Mid Troph	5.13617
PF3D7_1119100	Mid Troph	0.0112159
PF3D7_1315200	Mid Troph	2.28464
PF3D7_0604800	Mid Troph	4.76456
PF3D7_1457600	Mid Troph	2.62838
PF3D7_1321700	Mid Troph	4.61122
PF3D7_1420400	Mid Troph	12.9589
PF3D7_0932300	Mid Troph	0.735619
PF3D7_0717900	Mid Troph	5.84077
PF3D7_1458400	Mid Troph	2.48935
PF3D7_1022400	Mid Troph	8.01895
PF3D7_1227100	Mid Troph	7.94909
PF3D7_1033300	Mid Troph	8.72842
PF3D7_1133600	Mid Troph	3.44608
PF3D7_1347400	Mid Troph	7.81956
PF3D7_0109500	Mid Troph	4.61961
PF3D7_1037100	Mid Troph	5.99892
PF3D7_1031100	Mid Troph	8.45008
PF3D7_0905800	Mid Troph	2.42616
PF3D7_1454600	Mid Troph	0.654257
PF3D7_1403900	Mid Troph	22.8602
PF3D7_0110800	Mid Troph	5.34801
PF3D7_0522000	Mid Troph	7.69553
PF3D7_1111200	Mid Troph	3.39194
PF3D7_0212200	Mid Troph	9.13452
PF3D7_0422900	Mid Troph	2.60091
PF3D7_1209000	Mid Troph	6.1309
PF3D7_1362300	Mid Troph	13.9807
PF3D7_1005000	Mid Troph	2.01594
PF3D7_0720000	Mid Troph	1.9849
PF3D7_1119300	Mid Troph	2.24056
PF3D7_1012800	Mid Troph	2.99357
PF3D7_1459500	Mid Troph	1.81283
PF3D7_0610200	Mid Troph	2.24935
PF3D7_1020600	Mid Troph	1.02407
PF3D7_1350100	Mid Troph	8.95396
PF3D7_0403700	Mid Troph	15.8939
PF3D7_0608310	Mid Troph	6.5762
PF3D7_0621500	Mid Troph	0.366078
PF3D7_0110200	Mid Troph	4.90567
PF3D7_1350200	Mid Troph	10.0044
PF3D7_0804200	Mid Troph	4.78701
PF3D7_0808000	Mid Troph	10.0457
PF3D7_1418200	Mid Troph	2.84214
[truncated: 2,417 more rows]

## Sheet: Decay Rate
GeneID	Stage of Peak Stabilization	Decay Rate (transcripts/min)
PF3D7_0102500	Early Ring	-7.91106
PF3D7_0113600	Early Ring	-0.10988
PF3D7_0113700	Early Ring	-0.972543
PF3D7_0201800	Early Ring	-1.95068
PF3D7_0205700	Early Ring	-0.71786
PF3D7_0206900	Early Ring	-6.81004
PF3D7_0208200	Early Ring	-2.9754
PF3D7_0209700	Early Ring	-0.480296
PF3D7_0210800	Early Ring	-1.17853
PF3D7_0212700	Early Ring	-0.17124
PF3D7_0213800	Early Ring	-0.839371
PF3D7_0214600	Early Ring	-8.12468
PF3D7_0216200	Early Ring	-1.29261
PF3D7_0217700	Early Ring	-0.260161
PF3D7_0301300	Early Ring	-0.434002
PF3D7_0301500	Early Ring	-0.974144
PF3D7_0301600	Early Ring	-0.700962
PF3D7_0301700	Early Ring	-0.201915
PF3D7_0302800	Early Ring	-0.287766
PF3D7_0304200	Early Ring	-1.15859
PF3D7_0308700	Early Ring	-0.250603
PF3D7_0308900	Early Ring	-0.240186
PF3D7_0309800	Early Ring	-0.958338
PF3D7_0310600	Early Ring	-1.85215
PF3D7_0311500	Early Ring	-5.91798
PF3D7_0319700	Early Ring	-0.275231
PF3D7_0323400	Early Ring	-7.64787
PF3D7_0401600	Early Ring	-1.30174
PF3D7_0402200	Early Ring	-2.42008
PF3D7_0402300	Early Ring	-6.53551
PF3D7_0403700	Early Ring	-0.0618135
PF3D7_0403800	Early Ring	-3.12958
PF3D7_0407000	Early Ring	-0.0811337
PF3D7_0407200	Early Ring	-0.430104
PF3D7_0415100	Early Ring	-0.140624
PF3D7_0418700	Early Ring	-0.355928
PF3D7_0419700	Early Ring	-0.467865
PF3D7_0420300	Early Ring	-11.3913
PF3D7_0423000	Early Ring	-0.164475
PF3D7_0424100	Early Ring	-8.50944
PF3D7_0424200	Early Ring	-2.50704
PF3D7_0425400	Early Ring	-0.0722649
PF3D7_0507300	Early Ring	-0.447994
PF3D7_0507500	Early Ring	-2.39095
PF3D7_0507900	Early Ring	-1.91993
PF3D7_0513500	Early Ring	-0.777885
PF3D7_0517300	Early Ring	-14.4675
PF3D7_0521300	Early Ring	-0.314987
PF3D7_0523800	Early Ring	-2.52161
PF3D7_0524400	Early Ring	-2.19337
PF3D7_0525800	Early Ring	-30.6314
PF3D7_0528200	Early Ring	-1.41759
PF3D7_0531300	Early Ring	-0.108779
PF3D7_0605500	Early Ring	-0.163924
PF3D7_0609100	Early Ring	-5.7928
PF3D7_0610000	Early Ring	-0.34749
PF3D7_0613900	Early Ring	-9.08007
PF3D7_0614700	Early Ring	-0.114279
PF3D7_0616500	Early Ring	-0.0626001
PF3D7_0620800	Early Ring	-0.365091
PF3D7_0625600	Early Ring	-2.64441
PF3D7_0629300	Early Ring	-0.263748
PF3D7_0629900	Early Ring	-0.264476
PF3D7_0702500	Early Ring	-13.9803
PF3D7_0702900	Early Ring	-1.96241
PF3D7_0710700	Early Ring	-4.15767
PF3D7_0711100	Early Ring	-2.13869
PF3D7_0711300	Early Ring	-2.12182
PF3D7_0715000	Early Ring	-1.24797
PF3D7_0716200	Early Ring	-1.09033
PF3D7_0722000	Early Ring	-0.932433
PF3D7_0723600	Early Ring	-2.25528
PF3D7_0724500	Early Ring	-0.250034
PF3D7_0724900	Early Ring	-0.619213
PF3D7_0726700	Early Ring	-0.0700508
PF3D7_0727200	Early Ring	-0.0852944
PF3D7_0729300	Early Ring	-0.491553
PF3D7_0729400	Early Ring	-0.984688
PF3D7_0730200	Early Ring	-1.01783
PF3D7_0731400	Early Ring	-0.0267731
PF3D7_0731700	Early Ring	-0.853384
PF3D7_0801400	Early Ring	-0.139118
PF3D7_0803500	Early Ring	-5.29466
PF3D7_0805400	Early Ring	-0.527709
PF3D7_0806500	Early Ring	-1.04038
PF3D7_0818100	Early Ring	-15.9496
PF3D7_0818400	Early Ring	-0.162532
PF3D7_0818800	Early Ring	-0.905791
PF3D7_0820300	Early Ring	-2.8961
PF3D7_0821100	Early Ring	-1.35979
PF3D7_0821600	Early Ring	-0.492897
PF3D7_0822900	Early Ring	-7.98404
PF3D7_0824600	Early Ring	-0.286175
PF3D7_0824900	Early Ring	-0.144723
PF3D7_0828800	Early Ring	-8.44054
PF3D7_0831700	Early Ring	-32.3617
PF3D7_0902400	Early Ring	-0.31151
PF3D7_0903600	Early Ring	-0.687905
PF3D7_0907200	Early Ring	-0.359724
PF3D7_0909300	Early Ring	-1.83954
PF3D7_0909800	Early Ring	-0.92729
PF3D7_0911100	Early Ring	-4.88308
PF3D7_0913800	Early Ring	-8.67012
PF3D7_0917100	Early Ring	-0.0976379
PF3D7_0922600	Early Ring	-9.66717
PF3D7_0924500	Early Ring	-0.341753
PF3D7_0928900	Early Ring	-0.431223
PF3D7_0930500	Early Ring	-1.07644
PF3D7_0931100	Early Ring	-0.130173
PF3D7_0935900	Early Ring	-5.39728
PF3D7_0936400	Early Ring	-0.531942
PF3D7_1001400	Early Ring	-3.06267
PF3D7_1001800	Early Ring	-1.93209
PF3D7_1007100	Early Ring	-0.143345
PF3D7_1012600	Early Ring	-4.33937
PF3D7_1013700	Early Ring	-0.370415
PF3D7_1014100	Early Ring	-1.47151
PF3D7_1016000	Early Ring	-1.42276
PF3D7_1017400	Early Ring	-2.19419
PF3D7_1017500	Early Ring	-11.7728
PF3D7_1017600	Early Ring	-0.446164
PF3D7_1018400	Early Ring	-0.305091
PF3D7_1022100	Early Ring	-2.01232
PF3D7_1024800	Early Ring	-11.7914
PF3D7_1026100	Early Ring	-0.382062
PF3D7_1026200	Early Ring	-0.604808
PF3D7_1026600	Early Ring	-15.6591
PF3D7_1027400	Early Ring	-2.25184
PF3D7_1028400	Early Ring	-2.49609
PF3D7_1028900	Early Ring	0.00401786
PF3D7_1030200	Early Ring	-0.416051
PF3D7_1030300	Early Ring	-0.734342
PF3D7_1030700	Early Ring	-1.32839
PF3D7_1031000	Early Ring	-1.0381
PF3D7_1036500	Early Ring	-0.490404
PF3D7_1038800	Early Ring	-0.306562
PF3D7_1105700	Early Ring	-0.30789
PF3D7_1108000	Early Ring	-0.361147
PF3D7_1115800	Early Ring	-2.03393
PF3D7_1119200	Early Ring	-0.305488
PF3D7_1119700	Early Ring	-1.71415
PF3D7_1120400	Early Ring	-0.586135
PF3D7_1122200	Early Ring	-0.303058
PF3D7_1123500	Early Ring	-1.7826
PF3D7_1125700	Early Ring	-4.28732
PF3D7_1126700	Early Ring	-5.37523
PF3D7_1127900	Early Ring	-1.73272
PF3D7_1134700	Early Ring	-0.48585
PF3D7_1135400	Early Ring	-14.935
PF3D7_1135700	Early Ring	-4.94221
PF3D7_1136900	Early Ring	-4.85671
PF3D7_1145700	Early Ring	-0.477293
PF3D7_1148900	Early Ring	-4.51286
PF3D7_1200900	Early Ring	-1.63232
PF3D7_1207800	Early Ring	-0.125799
PF3D7_1213700	Early Ring	-1.52275
PF3D7_1218600	Early Ring	-1.81126
PF3D7_1220500	Early Ring	-0.140764
PF3D7_1221900	Early Ring	-0.381392
PF3D7_1225400	Early Ring	-0.179616
PF3D7_1227900	Early Ring	-0.147033
PF3D7_1228400	Early Ring	-0.12631
PF3D7_1229100	Early Ring	-0.0308848
PF3D7_1237600	Early Ring	-0.11087
PF3D7_1237900	Early Ring	-1.53388
PF3D7_1238300	Early Ring	-0.0121192
PF3D7_1240000	Early Ring	-0.880735
PF3D7_1250000	Early Ring	-0.644815
PF3D7_1250300	Early Ring	-0.768999
PF3D7_1252400	Early Ring	-10.7904
PF3D7_1252600	Early Ring	-1.93506
PF3D7_1301600	Early Ring	-14.2105
PF3D7_1302600	Early Ring	-0.203118
PF3D7_1307500	Early Ring	-0.788889
PF3D7_1308900	Early Ring	-0.821677
PF3D7_1309000	Early Ring	-1.37258
PF3D7_1311700	Early Ring	-0.166699
PF3D7_1319600	Early Ring	-0.335683
PF3D7_1320000	Early Ring	-2.13627
PF3D7_1321200	Early Ring	-0.624502
PF3D7_1327200	Early Ring	-0.1769
PF3D7_1327600	Early Ring	-2.15308
PF3D7_1327700	Early Ring	-0.376282
PF3D7_1332500	Early Ring	-3.46509
PF3D7_1332700	Early Ring	-0.107248
PF3D7_1332800	Early Ring	-2.21169
PF3D7_1333800	Early Ring	-0.228628
PF3D7_1340900	Early Ring	-13.2398
PF3D7_1348900	Early Ring	-0.0333516
PF3D7_1349400	Early Ring	-0.616214
PF3D7_1351700	Early Ring	-7.57352
PF3D7_1351800	Early Ring	-0.415459
PF3D7_1355300	Early Ring	-0.881587
PF3D7_1356700	Early Ring	-0.125325
PF3D7_1364500	Early Ring	-0.579468
PF3D7_1364800	Early Ring	-0.754754
PF3D7_1365800	Early Ring	-1.59366
PF3D7_1366000	Early Ring	-0.499159
PF3D7_1370300	Early Ring	-20.5293
PF3D7_1373500	Early Ring	-0.181414
PF3D7_1401300	Early Ring	-0.240742
PF3D7_1402800	Early Ring	-2.46814
PF3D7_1407100	Early Ring	-4.31988
PF3D7_1407500	Early Ring	-2.65953
PF3D7_1411200	Early Ring	-1.87464
PF3D7_1413700	Early Ring	-1.83348
PF3D7_1413800	Early Ring	-0.274601
PF3D7_1415200	Early Ring	-1.66281
PF3D7_1415900	Early Ring	-1.5832
PF3D7_1419300	Early Ring	-1.16325
PF3D7_1420000	Early Ring	-2.90426
PF3D7_1421400	Early Ring	-0.258047
PF3D7_1425900	Early Ring	-0.212045
PF3D7_1433000	Early Ring	-4.84153
PF3D7_1439500	Early Ring	-4.68148
PF3D7_1445400	Early Ring	-0.123796
PF3D7_1445500	Early Ring	-0.396972
PF3D7_1447200	Early Ring	-0.261589
PF3D7_1448000	Early Ring	-0.273348
PF3D7_1450300	Early Ring	-0.461161
PF3D7_1452100	Early Ring	-0.701728
PF3D7_1452400	Early Ring	-0.630538
PF3D7_1452500	Early Ring	-0.137584
PF3D7_1455300	Early Ring	-14.4488
PF3D7_1456800	Early Ring	-14.6812
PF3D7_1463700	Early Ring	-0.250352
PF3D7_1465400	Early Ring	-5.05048
PF3D7_1465600	Early Ring	-0.186297
PF3D7_1469100	Early Ring	-0.551465
PF3D7_1471000	Early Ring	-0.392375
PF3D7_1473400	Early Ring	-0.720426
PF3D7_1475000	Early Ring	-0.303334
PF3D7_1476800	Early Ring	-0.70108
PF3D7_1477500	Early Ring	-0.679243
PF3D7_1478600	Early Ring	-1.0555
PF3D7_0418400	Early Ring	-0.629402
PF3D7_0411500	Early Ring	-1.30003
PF3D7_0203200	Early Ring	-0.139586
PF3D7_1231400	Early Ring	-3.62651
PF3D7_1213000	Early Ring	-0.322958
PF3D7_0921800	Early Ring	-0.30268
PF3D7_0509200	Early Ring	-0.442058
PF3D7_0220400	Early Ring	-0.410639
PF3D7_1401500	Early Ring	-0.100174
PF3D7_1332200	Early Ring	-4.27518
PF3D7_1230300	Early Ring	-0.548357
PF3D7_0526300	Early Ring	-0.157158
PF3D7_0936800	Early Ring	-8.08615
PF3D7_1108200	Early Ring	-0.197968
PF3D7_0902200	Early Ring	-0.238131
PF3D7_0814300	Early Ring	-0.109522
PF3D7_0814700	Early Ring	-0.213836
PF3D7_1320900	Early Ring	-0.606489
PF3D7_1131500	Early Ring	-0.380384
PF3D7_1372000	Early Ring	-1.30564
PF3D7_0412700	Early Ring	-0.675579
PF3D7_1357700	Early Ring	-0.203158
PF3D7_1479000	Early Ring	-0.137534
PF3D7_0512400	Early Ring	-0.333767
PF3D7_0418600	Early Ring	-3.70477
PF3D7_1027900	Early Ring	-0.202071
PF3D7_0711700	Early Ring	-4.04782
PF3D7_0114600	Early Ring	-0.131537
PF3D7_1243300	Early Ring	-0.493406
PF3D7_0808600	Early Ring	-0.415029
PF3D7_1423000	Early Ring	0.0737266
PF3D7_1415700	Early Ring	-0.650492
PF3D7_0809100	Early Ring	-0.463649
PF3D7_1350900	Early Ring	-0.214
PF3D7_0412400	Early Ring	-0.369173
PF3D7_1467200	Early Ring	-0.0966939
PF3D7_0615000	Early Ring	-0.232326
PF3D7_0102000	Early Ring	-0.190822
PF3D7_0918800	Early Ring	-0.186922
PF3D7_1420300	Early Ring	-0.0825237
PF3D7_1301400	Early Ring	-3.64553
PF3D7_0910600	Early Ring	-0.487065
PF3D7_0805300	Early Ring	-0.70941
PF3D7_0315900	Early Ring	-0.192175
PF3D7_0420700	Early Ring	-0.418695
PF3D7_1455000	Early Ring	-0.736104
PF3D7_1200100	Early Ring	-0.140572
PF3D7_0309400	Early Ring	-0.305911
PF3D7_1148600	Early Ring	-1.90222
PF3D7_1300100	Early Ring	-0.10593
PF3D7_1221400	Early Ring	-0.323679
PF3D7_0515400	Early Ring	-0.724583
PF3D7_1023200	Early Ring	-0.461392
PF3D7_0630100	Early Ring	-0.849407
PF3D7_1475100	Early Ring	-0.133221
PF3D7_0620600	Early Ring	-0.420326
PF3D7_1017300	Early Ring	-1.15223
PF3D7_0315800	Early Ring	-0.208424
PF3D7_1208800	Early Ring	-0.499816
PF3D7_1449000	Early Ring	-0.236851
PF3D7_0517200	Early Ring	-0.146851
PF3D7_0912100	Early Ring	-0.326254
PF3D7_1421100	Early Ring	-0.212403
PF3D7_0927400	Early Ring	-0.275395
PF3D7_0209900	Early Ring	-0.373221
PF3D7_0318800	Early Ring	-0.0575103
PF3D7_0517100	Early Ring	-0.239744
PF3D7_0704900	Early Ring	-0.32288
PF3D7_1447400	Early Ring	-0.0653438
PF3D7_1206100	Early Ring	-0.294992
PF3D7_1121500	Early Ring	-0.397961
PF3D7_1201300	Early Ring	-0.293264
PF3D7_1426400	Early Ring	-0.564203
PF3D7_0218700	Early Ring	-0.0587571
PF3D7_1466000	Early Ring	-0.0926159
PF3D7_0906600	Early Ring	-0.1957
PF3D7_0821200	Early Ring	-1.20798
PF3D7_0400400	Early Ring	-0.077492
PF3D7_0904200	Early Ring	-0.106282
PF3D7_1349000	Early Ring	-0.0256755
PF3D7_0220300	Early Ring	-0.316059
PF3D7_0514500	Early Ring	-0.583296
PF3D7_0906300	Early Ring	-0.172128
PF3D7_0621600	Early Ring	-1.28365
PF3D7_1036400	Early Ring	-0.149558
PF3D7_1127300	Early Ring	-0.409461
PF3D7_1447500	Early Ring	-0.794767
PF3D7_1475900	Early Ring	-0.246392
PF3D7_0931300	Early Ring	-0.275408
PF3D7_1319100	Early Ring	-0.804532
PF3D7_0712600	Early Ring	-0.189197
PF3D7_0209500	Early Ring	-0.237679
PF3D7_1113600	Early Ring	-0.110864
PF3D7_1124500	Early Ring	-0.118479
PF3D7_0702600	Early Ring	-0.183681
PF3D7_1429300	Early Ring	-0.176671
PF3D7_1246600	Early Ring	-0.0450363
PF3D7_0920800	Early Ring	-3.13969
PF3D7_1365600	Early Ring	-0.0579766
PF3D7_0408800	Early Ring	-0.204488
PF3D7_0532300	Early Ring	-2.34164
PF3D7_1214500	Early Ring	-0.22672
PF3D7_1426500	Early Ring	-0.206216
PF3D7_1464900	Early Ring	-0.289634
PF3D7_0721700	Early Ring	-0.237441
PF3D7_1030900	Early Ring	-0.533489
PF3D7_1234700	Early Ring	-0.153909
PF3D7_0419500	Early Ring	-0.0979811
PF3D7_1229200	Early Ring	-0.04188
PF3D7_1445600	Early Ring	-0.533028
PF3D7_1102300	Early Ring	-0.539094
PF3D7_0812900	Early Ring	-0.655832
PF3D7_0632500	Early Ring	-0.158968
PF3D7_1349800	Early Ring	-0.340458
PF3D7_1000700	Early Ring	-0.111313
PF3D7_0816000	Early Ring	-0.0868627
PF3D7_0112400	Early Ring	-0.310593
PF3D7_0514600	Early Ring	-0.467304
PF3D7_1133600	Early Ring	-0.188224
PF3D7_0418100	Early Ring	-0.307704
PF3D7_1328600	Early Ring	-0.235735
PF3D7_1426800	Early Ring	-0.177054
PF3D7_1220000	Early Ring	-0.300429
PF3D7_1219400	Early Ring	-0.327322
PF3D7_1005200	Early Ring	-0.10419
PF3D7_0712000	Early Ring	-0.186883
PF3D7_1468400	Early Ring	-2.24183
PF3D7_0527900	Early Ring	-0.121656
PF3D7_0420500	Early Ring	-0.414168
PF3D7_1335600	Early Ring	-0.652038
PF3D7_1335000	Early Ring	-0.151919
PF3D7_0900100	Early Ring	-0.201578
PF3D7_1006300	Early Ring	-0.0699886
PF3D7_1138700	Early Ring	-1.50332
PF3D7_1218100	Early Ring	-0.178022
PF3D7_1140500	Early Ring	-0.211672
PF3D7_0412100	Early Ring	-0.148199
PF3D7_1438800	Early Ring	-0.136744
PF3D7_1219700	Early Ring	-0.364864
PF3D7_0625800	Early Ring	-0.353276
PF3D7_0631900	Early Ring	-0.365787
PF3D7_1355700	Early Ring	-0.279705
PF3D7_0317100	Early Ring	-0.224927
PF3D7_1400100	Early Ring	-0.174685
PF3D7_1137700	Early Ring	-0.221894
PF3D7_0525900	Early Ring	-0.542105
PF3D7_1473900	Early Ring	-0.511034
PF3D7_1466700	Early Ring	-0.675857
PF3D7_0701000	Early Ring	-1.29251
PF3D7_0500400	Early Ring	-0.194883
PF3D7_1344900	Early Ring	-0.334192
PF3D7_0315700	Early Ring	-0.419374
PF3D7_0900500	Early Ring	-0.229031
PF3D7_1447600	Early Ring	-0.273522
PF3D7_1000200	Early Ring	-0.208885
PF3D7_1335200	Early Ring	-0.105783
PF3D7_1404600	Early Ring	-0.204825
PF3D7_0937700	Early Ring	-0.995836
PF3D7_1230500	Early Ring	-0.0431632
PF3D7_0813800	Early Ring	-0.440903
PF3D7_1240600	Early Ring	-0.216989
PF3D7_0909200	Early Ring	-0.54919
PF3D7_1331500	Early Ring	-0.295614
PF3D7_1367300	Early Ring	-0.311839
PF3D7_0912200	Early Ring	-0.484815
PF3D7_1247100	Early Ring	-0.144469
PF3D7_1480100	Early Ring	-0.030827
PF3D7_0628600	Early Ring	-0.220853
PF3D7_0510400	Early Ring	-0.0586652
PF3D7_1436500	Early Ring	-0.136278
PF3D7_0404800	Early Ring	-0.0463637
PF3D7_1116200	Early Ring	-1.85423
PF3D7_0413100	Early Ring	-0.77769
PF3D7_0813000	Early Ring	-13.7526
PF3D7_1326700	Early Ring	-0.238539
PF3D7_0908500	Early Ring	-1.27906
PF3D7_0937600	Early Ring	-0.872273
PF3D7_0101800	Early Ring	-0.629873
PF3D7_0202600	Early Ring	-0.251312
PF3D7_0512300	Early Ring	-0.210525
PF3D7_0723500	Early Ring	-0.625216
PF3D7_0324900	Early Ring	-0.123286
PF3D7_0402600	Early Ring	-0.281695
PF3D7_1240300	Early Ring	-0.175595
PF3D7_0831900	Early Ring	-1.80945
PF3D7_0601400	Early Ring	-2.48111
PF3D7_1466600	Early Ring	-0.238514
PF3D7_1346800	Early Ring	-0.238443
PF3D7_1373100	Early Ring	-0.28928
PF3D7_1121800	Early Ring	-0.173733
PF3D7_1301300	Early Ring	-0.244657
PF3D7_1251600	Early Ring	-0.0831861
PF3D7_0909500	Early Ring	-0.0990889
PF3D7_0914100	Early Ring	-2.65831
PF3D7_1348800	Early Ring	-0.310458
PF3D7_1240400	Early Ring	-0.189199
PF3D7_0300100	Early Ring	-0.186497
PF3D7_1404300	Early Ring	-0.288505
PF3D7_0909000	Early Ring	-0.179784
PF3D7_0526500	Early Ring	-0.503829
PF3D7_1104500	Early Ring	-0.0405292
PF3D7_1201400	Early Ring	-0.0943875
PF3D7_0300400	Early Ring	-0.752407
PF3D7_1148700	Early Ring	-1.27461
PF3D7_0101500	Early Ring	-2.34623
PF3D7_1425400	Early Ring	-0.902667
PF3D7_0822100	Early Ring	-0.696238
PF3D7_0609500	Early Ring	-0.106299
PF3D7_0212300	Early Ring	-2.53181
PF3D7_0823100	Early Ring	-0.235175
PF3D7_1100300	Early Ring	-0.324526
PF3D7_0632000	Early Ring	-0.524577
PF3D7_1466500	Early Ring	-0.508753
PF3D7_0606400	Early Ring	-0.0698501
PF3D7_1477000	Early Ring	-1.97805
PF3D7_0500500	Early Ring	-0.266127
PF3D7_0222800	Early Ring	-0.406831
PF3D7_0606500	Early Ring	-0.306898
PF3D7_0307300	Early Ring	-0.244298
PF3D7_0917200	Early Ring	-0.172358
PF3D7_0418800	Early Ring	-0.260012
PF3D7_0926600	Early Ring	-0.465601
PF3D7_0517500	Early Ring	-0.2397
PF3D7_0915600	Early Ring	-0.231895
PF3D7_1346200	Early Ring	-0.277816
PF3D7_1139500	Early Ring	-0.0851046
PF3D7_0421300	Early Ring	-0.0933572
PF3D7_0720300	Early Ring	-0.11199
PF3D7_0825500	Early Ring	-0.150438
PF3D7_1359500	Early Ring	-0.263471
PF3D7_1236500	Early Ring	-0.432529
PF3D7_0917700	Early Ring	-0.204431
PF3D7_1040600	Early Ring	-1.18948
PFC10_API0048:tRNA	Early Ring	-0.814561
PF3D7_1102000	Early Ring	-9.05625
PF3D7_1445800	Early Ring	-0.324666
PF3D7_0720100	Early Ring	-0.187857
PF3D7_1475700	Early Ring	-0.10295
PF3D7_0925100	Early Ring	-0.243844
PF3D7_0405500	Early Ring	-0.491566
PF3D7_1020700	Early Ring	-0.10992
PF3D7_0822400	Early Ring	-0.0916444
PF3D7_1431900	Early Ring	-1.33409
PF3D7_1318700	Early Ring	-0.325067
PF3D7_0937300	Early Ring	-0.270112
PF3D7_1034300	Early Ring	-0.497426
PF3D7_1305800	Early Ring	-0.402652
PF3D7_0825900	Early Ring	-0.134176
PF3D7_1000100	Early Ring	-0.301138
PF3D7_0902000	Early Ring	-0.0986022
PF3D7_0913300	Early Ring	-0.161842
PF3D7_0318600	Early Ring	-0.229509
PF3D7_1200600	Early Ring	-0.98076
PF3D7_1005800	Early Ring	-0.411602
PF3D7_1430400	Early Ring	-0.297401
PF3D7_0511700	Early Ring	-1.91184
PF3D7_0600800	Early Ring	-0.245865
PF3D7_1006000	Early Ring	-0.208236
PF3D7_1354800	Early Ring	-0.136876
PFC10_API0026:tRNA	Early Ring	-0.850817
PF3D7_0425800	Early Ring	-0.11401
PF3D7_0729800	Early Ring	-0.178111
PF3D7_0502800	Early Ring	-0.186312
PF3D7_1229800	Early Ring	-0.683599
PF3D7_1448700	Early Ring	-0.243924
PF3D7_1341700	Early Ring	-0.324213
PF3D7_1201100	Mid Ring	-0.0551502
PF3D7_0305200	Mid Ring	-1.29554
PF3D7_0417600	Mid Ring	-0.165821
PF3D7_0924900	Mid Ring	-0.140977
PF3D7_1400200	Mid Ring	-0.688244
PF3D7_0426000	Mid Ring	-0.0961426
PF3D7_0404500	Mid Ring	-2.58659
PF3D7_1202500	Mid Ring	-0.00350829
PF3D7_0104700	Mid Ring	-0.628229
PF3D7_0221800	Mid Ring	-0.275316
PF3D7_0832100	Mid Ring	-0.43515
PF3D7_1037900	Mid Ring	-0.113773
PF3D7_1111000	Mid Ring	-0.129256
PF3D7_0617400	Mid Ring	-0.169252
PF3D7_0625100	Mid Ring	-0.73307
PF3D7_1449300	Mid Ring	-0.341113
PF3D7_1037700	Mid Ring	-0.0939947
PF3D7_1203300	Mid Ring	-0.4261
PF3D7_1240900	Mid Ring	-0.188845
PF3D7_1364300	Mid Ring	-0.387915
PF3D7_1357300	Mid Ring	-0.774011
PF3D7_1000800	Mid Ring	-0.0222923
PF3D7_1361300	Mid Ring	-0.11404
PF3D7_0728500	Mid Ring	-0.369562
PF3D7_0816500	Mid Ring	-0.171881
PF3D7_1210200	Mid Ring	-0.0460954
PF3D7_1041300	Mid Ring	-0.0854943
PF3D7_0113800	Mid Ring	-0.1983
PF3D7_1020100	Mid Ring	-0.0662428
PF3D7_1369800	Mid Ring	-0.233137
PF3D7_1131700	Mid Ring	-0.0769341
PF3D7_0101600	Mid Ring	-0.651276
PF3D7_0300500	Mid Ring	-0.0748566
PF3D7_0304600	Mid Ring	-0.249226
PF3D7_1303900	Mid Ring	-0.299809
PF3D7_1400600	Mid Ring	-0.311502
PF3D7_1430500	Mid Ring	-0.0501016
PF3D7_0627000	Mid Ring	-0.14231
PF3D7_0830200	Mid Ring	-0.226145
PF3D7_0514400	Mid Ring	-0.403539
PF3D7_0901200	Mid Ring	-1.10228
PF3D7_0713300	Mid Ring	-0.534272
PF3D7_0319800	Mid Ring	-0.322914
PF3D7_1335900	Mid Ring	-0.148344
PF3D7_0516500	Mid Ring	-0.186743
PF3D7_1136600	Mid Ring	-0.269207
PF3D7_1325200	Mid Ring	-0.243406
PF3D7_0101900	Mid Ring	-0.479537
PF3D7_0821300	Mid Ring	-0.334045
PF3D7_1327100	Mid Ring	-0.217675
PF3D7_1429500	Mid Ring	-0.195977
PF3D7_1213300	Mid Ring	-0.187841
PF3D7_0209000	Mid Ring	-0.0467898
PF3D7_0503900	Mid Ring	-0.280109
PF3D7_1335500	Mid Ring	-0.152949
PF3D7_1207400	Mid Ring	-0.364136
PF3D7_1315100	Mid Ring	-0.412481
PF3D7_1104900	Mid Ring	-0.786786
PF3D7_1240700	Mid Ring	-0.373317
PF3D7_1320200	Mid Ring	-0.210368
PF3D7_1314800	Mid Ring	-0.310879
PF3D7_1200200	Mid Ring	-0.139081
PF3D7_0800300	Mid Ring	-0.107825
PF3D7_0115700	Mid Ring	-0.149189
PF3D7_1408900	Mid Ring	-0.0776905
PF3D7_0408700	Mid Ring	-0.274044
PF3D7_0417000	Mid Ring	-0.198555
PF3D7_1372800	Mid Ring	-0.336403
PF3D7_0814600	Mid Ring	-0.28371
PF3D7_0909100	Mid Ring	-0.234599
PF3D7_1247600	Mid Ring	-0.271291
PF3D7_0508400	Mid Ring	-0.0600013
PF3D7_0932900	Mid Ring	-0.159384
PF3D7_1011000	Mid Ring	-0.405795
PF3D7_1009200	Mid Ring	-0.196944
PF3D7_0833500	Mid Ring	-0.119303
PF3D7_1316300	Mid Ring	-0.402706
PF3D7_0304300	Mid Ring	-0.180485
PF3D7_0632700	Mid Ring	-0.315292
PF3D7_0611600	Mid Ring	-5.33809
PF3D7_1356500	Mid Ring	-0.431312
PF3D7_1373400	Mid Ring	-0.604708
PF3D7_0808700	Mid Ring	-0.133578
PF3D7_1126600	Mid Ring	-0.181263
PF3D7_0717400	Mid Ring	-0.00440745
PF3D7_0902600	Mid Ring	-0.259971
PF3D7_1359800	Mid Ring	-0.302029
PF3D7_1465300	Mid Ring	-0.130759
PF3D7_0732700	Mid Ring	-0.386657
PF3D7_1455800	Mid Ring	-0.129887
PF3D7_0421100	Mid Ring	-1.04342
PF3D7_0519600	Mid Ring	-0.79176
PF3D7_0421700	Mid Ring	-0.0732391
PF3D7_1465500	Mid Ring	-0.219616
PF3D7_0833300	Mid Ring	-0.240778
PF3D7_1000300	Mid Ring	-0.0953783
PF3D7_0323300	Mid Ring	-0.337136
PF3D7_1037200	Mid Ring	-0.208423
PF3D7_1301800	Mid Ring	-0.114918
PF3D7_0223400	Mid Ring	-0.105859
PF3D7_1355200	Mid Ring	-0.157372
PF3D7_0718300	Mid Ring	-0.0560942
PF3D7_0500300	Mid Ring	-0.765291
PF3D7_0808800	Mid Ring	-0.249333
PF3D7_1035800	Mid Ring	-1.74176
PF3D7_1139400	Mid Ring	-0.272774
PF3D7_1224700	Mid Ring	-0.464769
PF3D7_1479700	Mid Ring	-0.388858
PF3D7_0200400	Mid Ring	-0.290597
PF3D7_1200300	Mid Ring	-0.164269
PF3D7_1222800	Mid Ring	-0.415531
PF3D7_1300200	Mid Ring	-0.150256
PF3D7_1323800	Mid Ring	-0.442585
PF3D7_0615200	Mid Ring	-0.122547
PF3D7_0624800	Mid Ring	-0.508437
PF3D7_0828400	Mid Ring	-0.164072
PF3D7_0917800	Mid Ring	-0.387599
PF3D7_1208200	Mid Ring	-0.43861
PF3D7_1350300	Mid Ring	-0.238079
PF3D7_1404200	Mid Ring	-0.148831
PF3D7_1453500	Mid Ring	-0.439026
PF3D7_0101000	Mid Ring	-1.0689
PF3D7_0825100	Mid Ring	-0.184084
PF3D7_0200500	Mid Ring	-0.440354
PF3D7_0821500	Mid Ring	-0.111024
PF3D7_1000400	Mid Ring	-0.398021
PF3D7_1012000	Mid Ring	-0.022828
PF3D7_1341500	Mid Ring	-0.504323
PF3D7_0703400	Mid Ring	-0.355866
PF3D7_0712200	Mid Ring	-0.0750719
PF3D7_0937800	Mid Ring	-0.081709
PF3D7_1219800	Mid Ring	-0.118597
PF3D7_1400300	Mid Ring	-0.360741
PF3D7_0506600	Mid Ring	-0.37626
PF3D7_1370000	Mid Ring	-0.0937797
PF3D7_1405500	Mid Ring	-0.13369
PF3D7_0221900	Mid Ring	-0.596151
PF3D7_0504500	Mid Ring	-0.0575032
PF3D7_0510700	Mid Ring	-0.0751158
PF3D7_0523500	Mid Ring	-0.374022
PF3D7_1015300	Mid Ring	-0.00540412
PF3D7_1251000	Mid Ring	-0.2378
PF3D7_1300700	Mid Ring	-0.295308
PF3D7_1340400	Mid Ring	-0.377929
PF3D7_0313400	Mid Ring	-0.225955
PF3D7_0600300	Mid Ring	-0.269805
PF3D7_0712400	Mid Ring	-0.191182
PF3D7_1131900	Mid Ring	-0.257474
PF3D7_1248800	Mid Ring	-0.280799
PF3D7_1254200	Mid Ring	-0.854534
PF3D7_1200500	Mid Ring	-0.46864
PF3D7_1407700	Mid Ring	-0.0954691
PF3D7_1454800	Mid Ring	-0.246769
PF3D7_0918400	Mid Ring	-0.0851033
PF3D7_1031100	Mid Ring	-0.0533942
PF3D7_1014500	Mid Ring	-0.0751794
PF3D7_1100200	Mid Ring	-0.117196
PF3D7_1235000	Mid Ring	-0.212723
PF3D7_1238400	Mid Ring	-0.543958
PF3D7_1373300	Mid Ring	-0.360099
PF3D7_1468300	Mid Ring	-0.110671
PF3D7_0222600	Mid Ring	-0.179623
PF3D7_0921500	Mid Ring	-0.191659
PF3D7_1107900	Mid Ring	-0.31859
PF3D7_1213400	Mid Ring	-0.289329
PF3D7_1400800	Mid Ring	-0.467572
PF3D7_0518800	Mid Ring	-0.155904
PF3D7_0729700	Mid Ring	-0.447961
PF3D7_0831000	Mid Ring	-0.218788
PF3D7_1105200	Mid Ring	-0.080975
PF3D7_1219500	Mid Ring	-0.228611
PF3D7_1331400	Mid Ring	-0.397264
PF3D7_1364700	Mid Ring	-0.425612
PF3D7_0510800	Mid Ring	-0.0769067
PF3D7_1204600	Mid Ring	-3.79543
PF3D7_1364400	Mid Ring	-0.174096
PF3D7_0205200	Mid Ring	-0.22156
PF3D7_0933100	Mid Ring	-0.34694
PF3D7_1306900	Mid Ring	-0.368496
PF3D7_1417400	Mid Ring	-0.91059
PF3D7_1438500	Mid Ring	-0.210622
PF3D7_1460000	Mid Ring	-0.111433
PF3D7_1471500	Mid Ring	-0.389413
PF3D7_0800500	Mid Ring	-0.365258
PF3D7_1040100	Mid Ring	-0.22643
PF3D7_1219200	Mid Ring	-0.281401
PF3D7_1455600	Mid Ring	-0.264219
PF3D7_0323800	Mid Ring	-0.188771
PF3D7_0401300	Mid Ring	-0.929488
PF3D7_0413200	Mid Ring	-0.0774237
PF3D7_1204400	Mid Ring	-0.233878
PF3D7_1254400	Mid Ring	-0.240392
PF3D7_0400300	Mid Ring	-0.481249
PF3D7_0522900	Mid Ring	-0.198084
PF3D7_0700100	Mid Ring	-0.182369
PF3D7_0900200	Mid Ring	-0.355179
PF3D7_1237300	Mid Ring	-0.186599
PF3D7_1417300	Mid Ring	-0.174261
PF3D7_0100400	Mid Ring	-0.389195
PF3D7_0100500	Mid Ring	-2.61006
PF3D7_0304700	Mid Ring	-0.0498353
PF3D7_0602300	Mid Ring	-0.61593
PF3D7_0722900	Mid Ring	-0.0881232
PF3D7_1149900	Mid Ring	-0.064684
PF3D7_1246900	Mid Ring	-0.205941
PF3D7_1477900	Mid Ring	-0.282467
PF3D7_0102100	Mid Ring	-0.362901
PF3D7_0215500	Mid Ring	-0.431679
PF3D7_0410500	Mid Ring	-0.267467
PF3D7_0722600	Mid Ring	-0.281043
PF3D7_1037800	Mid Ring	-0.728466
PFC10_API0054:tRNA	Mid Ring	-0.499227
PF3D7_0400500	Mid Ring	-0.255628
PF3D7_0515600	Mid Ring	-0.233894
PF3D7_1005400	Mid Ring	-0.11402
PF3D7_1026400	Mid Ring	-0.14269
PF3D7_1144600	Mid Ring	-0.205788
PF3D7_1351300	Mid Ring	-0.197113
PF3D7_0100800	Mid Ring	-0.282302
PF3D7_0205300	Mid Ring	-0.0579872
PF3D7_0223100	Mid Ring	-0.0502815
PF3D7_0425000	Mid Ring	-0.128615
PF3D7_0609900	Mid Ring	-0.0872775
PF3D7_0904300	Mid Ring	-0.296713
PF3D7_0937500	Mid Ring	-0.324962
PF3D7_0115200	Mid Ring	-0.316817
PF3D7_0223500	Mid Ring	-0.106525
PF3D7_0715100	Mid Ring	-0.245004
PF3D7_0805800	Mid Ring	-0.217192
PF3D7_0922300	Mid Ring	-0.230442
PF3D7_1118900	Mid Ring	-0.694049
PF3D7_1250100	Mid Ring	-0.160068
PF3D7_1413600	Mid Ring	-0.35293
PF3D7_1435900	Mid Ring	-0.461202
PF3D7_0417100	Mid Ring	-0.111861
PF3D7_0616100	Mid Ring	-11.3259
PF3D7_1032200	Mid Ring	-0.265398
PF3D7_1339900	Mid Ring	-0.151325
PF3D7_1347800	Mid Ring	-0.125353
PF3D7_1367200	Mid Ring	-0.149873
PF3D7_0311000	Mid Ring	-0.729508
PF3D7_0832400	Mid Ring	-0.559775
PF3D7_0911300	Mid Ring	-0.169794
PF3D7_0731900	Mid Ring	-0.688425
PF3D7_0823400	Mid Ring	-0.207129
PF3D7_0923600	Mid Ring	-0.295854
PF3D7_1018900	Mid Ring	-0.325107
PF3D7_1214800	Mid Ring	-0.739076
PF3D7_1357400	Mid Ring	-0.205775
PF3D7_0103700	Mid Ring	-0.247079
PF3D7_0324600	Mid Ring	-0.101574
PF3D7_0804300	Mid Ring	-0.0608089
PF3D7_0910700	Mid Ring	-0.619091
PF3D7_1041000	Mid Ring	-0.15667
PF3D7_0100100	Mid Ring	-0.176529
PF3D7_0200600	Mid Ring	-0.333883
PF3D7_0733000	Mid Ring	-0.182195
PF3D7_0832700	Mid Ring	-0.272864
PF3D7_1117000	Mid Ring	-0.463599
PF3D7_1238200	Mid Ring	-0.197411
PF3D7_1316400	Mid Ring	-0.189719
PF3D7_1322900	Mid Ring	-0.254113
PF3D7_0201200	Mid Ring	-0.0869863
PF3D7_0207300	Mid Ring	-0.122212
PF3D7_0631800	Mid Ring	-0.23144
PF3D7_0813100	Mid Ring	-0.19661
PF3D7_0900300	Mid Ring	-0.130931
PF3D7_1478700	Mid Ring	-0.051924
PFC10_API0046:tRNA	Mid Ring	-0.251696
PFC10_API0053:tRNA	Mid Ring	-0.238323
PF3D7_0324800	Mid Ring	-0.256753
PF3D7_1033000	Mid Ring	-0.246565
PF3D7_1254000	Mid Ring	-0.112874
PF3D7_1468600	Mid Ring	-0.151972
PF3D7_1479600	Mid Ring	-0.526223
PFC10_API0047:tRNA	Mid Ring	-0.591698
PF3D7_0302300	Mid Ring	-0.410151
PF3D7_0310100	Mid Ring	-0.189224
PF3D7_0826200	Mid Ring	-0.185274
PF3D7_0923500	Mid Ring	-0.37822
PF3D7_0201000	Mid Ring	-0.285507
PF3D7_0201300	Mid Ring	-0.174068
PF3D7_0407600	Mid Ring	-0.101713
PF3D7_1000500	Mid Ring	-0.335321
PF3D7_0115300	Mid Ring	-0.538009
PF3D7_0211200	Mid Ring	-0.693207
PF3D7_0425900	Mid Ring	-0.381642
PF3D7_1014800	Mid Ring	-0.484426
PF3D7_1150400	Mid Ring	-0.153127
PF3D7_0400700	Mid Ring	-0.304779
PF3D7_0413300	Mid Ring	-0.0623713
PF3D7_0700200	Mid Ring	-0.241671
PF3D7_1452800	Mid Ring	-0.318248
PF3D7_0421500	Mid Ring	-0.242765
PF3D7_0800200	Mid Ring	-0.150215
PF3D7_1242600	Mid Ring	-0.00395481
PF3D7_0502500	Mid Ring	-0.291322
PF3D7_0605600	Mid Ring	-0.0924008
PF3D7_0712500	Mid Ring	-0.314557
PF3D7_0923300	Mid Ring	-0.290279
PF3D7_1133500	Mid Ring	-0.666318
PF3D7_0200700	Mid Ring	-0.173031
PF3D7_0600700	Mid Ring	-0.2797
PF3D7_0700500	Mid Ring	-0.452901
PF3D7_0902900	Mid Ring	-0.122601
PF3D7_1305200	Mid Ring	-0.0889665
PF3D7_0324400	Mid Ring	-0.258196
PF3D7_0732200	Mid Ring	-0.617442
PF3D7_0933800	Mid Ring	-0.472657
PF3D7_1006900	Mid Ring	-1.48888
PF3D7_1040700	Mid Ring	-0.48289
PF3D7_1138800	Mid Ring	-0.0798943
PF3D7_1400500	Mid Ring	-0.177548
PF3D7_0617700	Mid Ring	-0.316964
PF3D7_1136100	Mid Ring	-0.418414
PF3D7_1150000	Mid Ring	-0.166693
PF3D7_1238700	Mid Ring	-0.30644
PF3D7_1329800	Mid Ring	-0.076333
PF3D7_1418100	Mid Ring	-0.247082
PF3D7_0320400	Mid Ring	-0.262915
PF3D7_0632400	Mid Ring	-0.0861331
PF3D7_0700400	Mid Ring	-0.148738
PF3D7_0806000	Mid Ring	-0.255503
PF3D7_1318200	Mid Ring	-0.269557
PF3D7_1411800	Mid Ring	-0.161775
PF3D7_1479800	Mid Ring	-0.312865
PF3D7_1014200	Mid Ring	-0.140187
PF3D7_1109100	Mid Ring	-0.116473
PF3D7_1255100	Mid Ring	-0.211781
PF3D7_1354700	Mid Ring	-0.164236
PF3D7_0106600	Mid Ring	-0.0027573
PF3D7_0514000	Mid Ring	-0.427828
PF3D7_0609600	Mid Ring	-0.259462
PF3D7_0819200	Mid Ring	-0.277982
PF3D7_0912800	Mid Ring	-0.0592423
PF3D7_1040500	Mid Ring	-0.571161
PF3D7_1140000	Mid Ring	-0.16974
PF3D7_1322400	Mid Ring	-0.110442
PF3D7_1355400	Mid Ring	-0.563072
PF3D7_1408800	Mid Ring	-0.137495
PF3D7_0322600	Mid Ring	-0.0885798
PF3D7_0809700	Mid Ring	-0.168831
PF3D7_0930000	Mid Ring	-0.323484
PF3D7_1105900	Mid Ring	-0.233668
PF3D7_1211000	Mid Ring	-0.085119
PF3D7_1223600	Mid Ring	-0.292767
PF3D7_1249200	Mid Ring	-0.425182
PF3D7_1416000	Mid Ring	-0.529729
PF3D7_1475400	Mid Ring	-0.103433
PFC10_API0050:tRNA	Mid Ring	-0.284248
PF3D7_0833400	Mid Ring	-0.224608
PF3D7_0901400	Mid Ring	-0.426533
PF3D7_1352600	Mid Ring	-0.206185
PF3D7_1365400	Mid Ring	-0.136271
PF3D7_0221700	Mid Ring	-0.14051
PF3D7_0425700	Mid Ring	-0.261101
PF3D7_0827700	Mid Ring	-0.0717859
PF3D7_1137600	Mid Ring	-0.0317393
PF3D7_1318900	Mid Ring	-0.0804336
PF3D7_0405800	Mid Ring	-7.80239
PF3D7_0809800	Mid Ring	-0.159406
PF3D7_0832800	Mid Ring	-0.167271
PF3D7_1041200	Mid Ring	-0.145901
PF3D7_1400700	Mid Ring	-0.227735
PF3D7_0400800	Mid Ring	-0.292969
PF3D7_0600200	Mid Ring	-0.0636249
PF3D7_0718900	Mid Ring	-0.627656
PF3D7_0930900	Mid Ring	-0.095298
PF3D7_1103500	Mid Ring	-0.0865303
PF3D7_0402800	Mid Ring	-0.260983
PF3D7_0604400	Mid Ring	-0.203875
PF3D7_0618400	Mid Ring	-0.180206
PF3D7_1029700	Mid Ring	-0.0478024
PF3D7_1145800	Mid Ring	-0.189717
PF3D7_1226000	Mid Ring	-0.432049
PF3D7_0114800	Mid Ring	-0.0621246
PF3D7_0200100	Mid Ring	-0.0884399
PF3D7_0818300	Mid Ring	-0.1442
PF3D7_0827000	Mid Ring	-0.0509396
PF3D7_1040800	Mid Ring	-0.410456
PF3D7_1300400	Mid Ring	-0.3238
PF3D7_0300200	Mid Ring	-0.293945
PF3D7_0406600	Mid Ring	-0.235397
PF3D7_1026900	Mid Ring	-0.632679
PF3D7_1429000	Mid Ring	-0.109406
PF3D7_0114400	Mid Ring	-0.308283
PF3D7_0400900	Mid Ring	-0.367945
PF3D7_0732400	Mid Ring	-0.269837
PF3D7_1369300	Mid Ring	-0.229223
PF3D7_0321700	Mid Ring	-0.309721
PF3D7_0400100	Mid Ring	-0.124136
PF3D7_0401500	Mid Ring	-0.519843
PF3D7_1215500	Mid Ring	-0.45632
PF3D7_1409500	Mid Ring	-0.102859
PF3D7_0910000	Mid Ring	-0.268155
PF3D7_0934900	Mid Ring	-0.152447
PF3D7_1005300	Mid Ring	-0.303101
PF3D7_1108900	Mid Ring	-0.308163
PF3D7_1246000	Mid Ring	-0.323696
PF3D7_0500100	Mid Ring	-0.283441
PF3D7_0716600	Mid Ring	-0.0892652
PF3D7_0718000	Mid Ring	-0.118991
PF3D7_0313500	Mid Ring	-0.353014
PF3D7_0721200	Mid Ring	-0.229412
PF3D7_1007800	Mid Ring	-0.028664
PF3D7_1017200	Mid Ring	-0.339363
PF3D7_1020300	Mid Ring	-0.15151
PF3D7_1036300	Mid Ring	-0.53347
PF3D7_1146700	Mid Ring	-0.0125614
PF3D7_1150300	Mid Ring	-0.217609
PF3D7_0408100	Mid Ring	-0.101235
PF3D7_0714100	Mid Ring	-0.0907986
PF3D7_1029300	Mid Ring	-0.421515
PF3D7_1127700	Mid Ring	-0.136747
PF3D7_1254500	Mid Ring	-0.145781
PF3D7_0203600	Mid Ring	-0.275646
PF3D7_0222500	Mid Ring	-0.279356
PF3D7_0819800	Mid Ring	-0.285058
PF3D7_1202300	Mid Ring	-0.166467
PF3D7_1215800	Mid Ring	-0.0387272
PF3D7_1333100	Mid Ring	-0.295384
PF3D7_0100600	Mid Ring	-0.606654
PF3D7_0822500	Mid Ring	-0.12444
PF3D7_1249700	Mid Ring	-0.123946
PF3D7_1456300	Mid Ring	-0.129192
PF3D7_0208800	Mid Ring	-0.332217
PF3D7_0319300	Mid Ring	-0.153865
PF3D7_0409900	Mid Ring	-0.326769
PF3D7_0600900	Mid Ring	-0.185533
PF3D7_1040300	Mid Ring	-0.32542
PF3D7_1250600	Mid Ring	-0.0681729
PF3D7_1373000	Mid Ring	-0.101385
PF3D7_1448200	Mid Ring	-0.400437
PF3D7_0602800	Mid Ring	-0.214752
PF3D7_0732500	Mid Ring	-0.245328
PF3D7_0923700	Mid Ring	-0.159735
PF3D7_1038300	Mid Ring	-0.349939
PF3D7_1255000	Mid Ring	-0.519793
PF3D7_1322600	Mid Ring	-0.299707
PF3D7_1469500	Mid Ring	-0.170015
PF3D7_1348700	Mid Ring	-0.187336
PF3D7_0114700	Mid Ring	-0.317962
PF3D7_0811700	Mid Ring	-0.127874
PF3D7_0905300	Mid Ring	-0.0942565
PF3D7_1147100	Mid Ring	-0.428669
PF3D7_1150200	Mid Ring	-0.0478134
PF3D7_1321000	Mid Ring	-0.0998577
PF3D7_1423100	Mid Ring	-0.235
PF3D7_1147200	Mid Ring	-0.281746
PF3D7_1348300	Mid Ring	-0.294823
PF3D7_1354100	Mid Ring	-0.195815
PF3D7_0200300	Mid Ring	-1.34078
PF3D7_0625900	Mid Ring	-0.264343
PF3D7_0706800	Mid Ring	-0.0936745
PF3D7_0803100	Mid Ring	-0.191868
PF3D7_1019200	Mid Ring	-0.24918
PF3D7_1130800	Mid Ring	-0.181662
PF3D7_1140600	Mid Ring	-0.155343
PF3D7_1150100	Mid Ring	-0.388354
PF3D7_1436400	Mid Ring	-0.122046
PF3D7_0514700	Mid Ring	-0.239746
PF3D7_0712300	Mid Ring	-0.427201
PF3D7_0802700	Mid Ring	-0.0418096
PF3D7_1216800	Mid Ring	-0.536066
PF3D7_0311400	Mid Ring	-0.0808017
PF3D7_0600500	Mid Ring	-0.725927
PF3D7_0609200	Mid Ring	-0.158539
PF3D7_1200400	Mid Ring	-0.165232
PF3D7_0300700	Mid Ring	-0.58758
PF3D7_0414500	Mid Ring	-0.267173
PF3D7_1137900	Mid Ring	-0.221499
PF3D7_1480000	Mid Ring	-0.132523
PF3D7_0501700	Mid Ring	-0.261263
PF3D7_0928100	Mid Ring	-0.0836119
PF3D7_1147000	Mid Ring	-0.147891
PF3D7_1358900	Mid Ring	-0.663634
PF3D7_1462500	Mid Ring	-0.181778
PF3D7_0403100	Mid Ring	-0.113199
PF3D7_1145000	Mid Ring	-0.0205156
PF3D7_1319900	Mid Ring	-0.0899868
PF3D7_1438300	Mid Ring	-0.254646
PF3D7_1301200	Mid Ring	-0.187246
PF3D7_1461500	Mid Ring	-0.132836
PF3D7_0324500	Mid Ring	-0.0980114
PF3D7_0901300	Mid Ring	-0.179085
PF3D7_1132100	Mid Ring	-0.145605
PF3D7_0611500	Mid Ring	-0.316475
PF3D7_0823000	Mid Ring	-0.00869744
PF3D7_1106900	Mid Ring	-0.279957
PF3D7_1334400	Mid Ring	-0.360828
PF3D7_1372600	Mid Ring	-0.385786
PF3D7_1467000	Mid Ring	-0.25674
PF3D7_1476100	Mid Ring	-0.114594
PF3D7_0632200	Mid Ring	-0.307717
PF3D7_0819400	Mid Ring	-0.225894
PF3D7_0906400	Mid Ring	-0.181455
PF3D7_1415800	Mid Ring	-0.0721524
PF3D7_1462600	Mid Ring	-0.0534259
PF3D7_1465700	Mid Ring	-0.217911
PF3D7_0623400	Mid Ring	-0.246094
PF3D7_0518700	Mid Ring	-0.154965
PF3D7_1009100	Mid Ring	-0.102431
PF3D7_1028100	Mid Ring	-0.124618
PF3D7_1137200	Mid Ring	-0.146136
PF3D7_1147500	Mid Ring	-0.0400365
PFC10_API0049:tRNA	Mid Ring	-0.752496
PF3D7_0320200	Mid Ring	-0.346062
PF3D7_1004100	Mid Ring	-0.172503
PF3D7_1038700	Mid Ring	-0.287001
PF3D7_1041100	Mid Ring	-0.638113
PF3D7_1235500	Mid Ring	-0.156262
PF3D7_1308600	Mid Ring	-0.309377
PF3D7_1412200	Mid Ring	-0.133915
PF3D7_1437600	Mid Ring	-0.189714
PF3D7_1463100	Mid Ring	-0.0929591
PF3D7_0921300	Mid Ring	-0.159173
PF3D7_1122600	Mid Ring	-0.268182
PF3D7_1127200	Mid Ring	-0.190046
PF3D7_1146300	Mid Ring	-0.320768
PF3D7_0612400	Mid Ring	-0.656211
PF3D7_1023600	Mid Ring	-0.0897262
PF3D7_1122400	Mid Ring	-0.0711566
PF3D7_1306500	Mid Ring	-0.197171
PF3D7_0215200	Mid Ring	-0.139932
PF3D7_0221600	Mid Ring	-0.274956
PF3D7_0421800	Mid Ring	-0.0330965
PF3D7_1029500	Mid Ring	-0.313554
PF3D7_1030400	Mid Ring	-0.161663
PF3D7_1222000	Mid Ring	-0.489786
PF3D7_1420100	Mid Ring	-0.128543
PF3D7_0301000	Mid Ring	-0.0621744
PF3D7_1101100	Mid Ring	-0.202864
PF3D7_1112700	Mid Ring	-0.521351
PF3D7_1222600	Mid Ring	-0.15853
PF3D7_1312400	Mid Ring	-0.198928
PF3D7_1479900	Mid Ring	-0.090937
PF3D7_0915200	Mid Ring	-0.217012
PF3D7_0920300	Mid Ring	-0.243785
PF3D7_1000900	Mid Ring	-0.13307
PF3D7_1032900	Mid Ring	-0.231046
PF3D7_1403300	Mid Ring	-0.204291
PF3D7_0109600	Mid Ring	-0.369087
PF3D7_1300300	Mid Ring	-0.112284
PF3D7_1361000	Mid Ring	-0.181735
PF3D7_0500700	Mid Ring	-0.0929445
PF3D7_1040900	Mid Ring	-0.185957
PF3D7_1360500	Mid Ring	-0.0973447
PF3D7_1402100	Mid Ring	-0.384362
PF3D7_1107600	Mid Ring	-0.0272044
PF3D7_1145900	Mid Ring	-0.211809
PF3D7_1217600	Mid Ring	-0.140212
PF3D7_1310100	Mid Ring	-0.108975
PF3D7_1337600	Mid Ring	-0.289633
PF3D7_1479400	Mid Ring	-0.215852
PF3D7_0101300	Mid Ring	-0.0967978
PF3D7_0108100	Mid Ring	-0.210913
PF3D7_0304000	Mid Ring	-0.0636502
PF3D7_0521100	Mid Ring	-0.0450969
PF3D7_1246500	Mid Ring	-0.175736
PF3D7_1254100	Mid Ring	-0.203854
PF3D7_1356000	Mid Ring	-0.0768958
PF3D7_1406100	Mid Ring	-0.278495
PF3D7_0103500	Mid Ring	-0.427962
PF3D7_0217200	Mid Ring	-0.104244
PF3D7_0817100	Mid Ring	-0.257709
PF3D7_1313200	Mid Ring	-0.284311
PF3D7_1338500	Mid Ring	-0.409005
PF3D7_0607100	Mid Ring	-0.210114
PF3D7_0922000	Mid Ring	-0.339625
PF3D7_1214600	Mid Ring	-0.320895
PF3D7_1245600	Mid Ring	-0.0969411
PF3D7_0413400	Mid Ring	-0.404976
PF3D7_1120700	Mid Ring	-0.0364497
PF3D7_1346500	Mid Ring	-0.144176
PF3D7_0819300	Mid Ring	-0.238483
PF3D7_1028500	Mid Ring	-0.256647
PF3D7_1112500	Mid Ring	-0.297285
PF3D7_1312100	Mid Ring	-0.237687
PF3D7_1413100	Mid Ring	-0.12884
PF3D7_1464200	Mid Ring	-0.023251
PF3D7_0924600	Mid Ring	-0.18019
PF3D7_1139600	Mid Ring	-0.328173
PF3D7_1336500	Mid Ring	-0.100862
PF3D7_1433200	Mid Ring	-0.204127
PF3D7_1435800	Mid Ring	-0.25193
PF3D7_0409000	Mid Ring	-0.179971
PF3D7_0512500	Mid Ring	-0.381861
PF3D7_0727700	Mid Ring	-0.0756189
PF3D7_1140300	Mid Ring	-0.0629748
PF3D7_0808900	Mid Ring	-0.133841
PF3D7_0900700	Mid Ring	-0.0545855
PF3D7_1112900	Mid Ring	-0.19014
PF3D7_1132500	Mid Ring	-0.148274
PF3D7_1149800	Mid Ring	-0.187911
PF3D7_1216700	Mid Ring	-0.152726
PF3D7_1221700	Mid Ring	-0.37138
PF3D7_1347100	Mid Ring	-0.209515
PF3D7_0102600	Mid Ring	-0.507301
PF3D7_0104600	Mid Ring	-0.111501
PF3D7_1372700	Mid Ring	-0.168941
PF3D7_1462900	Mid Ring	-0.124333
PF3D7_0205100	Mid Ring	-0.153809
PF3D7_0903800	Mid Ring	-0.107912
PF3D7_1340000	Mid Ring	-0.131485
PF3D7_1432200	Mid Ring	-0.0455725
PF3D7_1459500	Mid Ring	-0.203951
PF3D7_1231600	Mid Ring	-0.21936
PF3D7_0509700	Mid Ring	-0.127252
PF3D7_0822700	Mid Ring	-0.270382
PF3D7_1208400	Mid Ring	-0.333861
PF3D7_0608600	Mid Ring	-0.556389
PF3D7_0619600	Mid Ring	-0.263067
PF3D7_0208900	Mid Ring	-0.167755
PF3D7_1210500	Mid Ring	-0.145578
PF3D7_1253700	Mid Ring	-0.073186
PF3D7_0401000	Mid Ring	-0.140152
PF3D7_0406900	Mid Ring	-0.0629288
PF3D7_0833000	Mid Ring	-0.181377
PF3D7_1002300	Mid Ring	-0.324803
PF3D7_0833100	Mid Ring	-0.472518
PF3D7_1316000	Mid Ring	-0.420118
PF3D7_1454300	Mid Ring	-0.203406
PF3D7_1103000	Mid Ring	-0.319089
PF3D7_1307300	Mid Ring	-0.00360723
PF3D7_0115500	Mid Ring	-0.22615
PF3D7_0732300	Mid Ring	-0.150474
PF3D7_0402700	Mid Ring	-0.025371
PF3D7_1454200	Mid Ring	-0.0565111
PF3D7_0804700	Mid Ring	-0.151312
PF3D7_1204000	Mid Ring	-0.209653
PF3D7_0616700	Mid Ring	-0.231175
PF3D7_0810400	Mid Ring	-0.145706
PF3D7_0823500	Mid Ring	-0.258182
PF3D7_0829500	Mid Ring	-0.122737
PF3D7_1420800	Mid Ring	-0.180227
PF3D7_0602700	Mid Ring	-0.136704
PF3D7_1239900	Mid Ring	-0.236523
PF3D7_1428500	Mid Ring	-0.0948682
PF3D7_1474200	Mid Ring	-0.226215
PF3D7_0901600	Mid Ring	-0.256209
PF3D7_1017800	Mid Ring	-0.0942072
PF3D7_1456400	Mid Ring	-0.19417
PF3D7_0626500	Mid Ring	-0.0889879
PF3D7_1220800	Mid Ring	-0.060818
PF3D7_1454600	Mid Ring	-0.247811
PF3D7_0711200	Mid Ring	-0.282999
PF3D7_0928500	Mid Ring	-0.0246746
PF3D7_1016100	Mid Ring	-0.486302
PF3D7_1213500	Mid Ring	-0.119989
PF3D7_1319000	Mid Ring	-0.514522
PF3D7_0113000	Mid Ring	-2.42838
PF3D7_1131600	Mid Ring	-0.243833
PF3D7_1442000	Mid Ring	-0.141045
PF3D7_0425500	Mid Ring	-0.145339
PF3D7_0600100	Mid Ring	-0.0889769
PF3D7_0604000	Mid Ring	-0.207012
PF3D7_0615100	Mid Ring	-0.159497
PF3D7_0905600	Mid Ring	-0.178637
PF3D7_0403900	Mid Ring	-0.147459
PF3D7_0908600	Mid Ring	-0.0749528
PF3D7_1451400	Mid Ring	-0.138792
PF3D7_1468000	Mid Ring	-0.0400681
PF3D7_1474700	Mid Ring	-0.323742
PF3D7_0516300	Mid Ring	-0.230966
PF3D7_0709900	Mid Ring	-0.231417
PF3D7_1020400	Mid Ring	-0.191391
PF3D7_1461000	Mid Ring	-0.187569
PF3D7_0622300	Mid Ring	-0.265208
PF3D7_0822000	Mid Ring	-0.337132
PF3D7_0104000	Mid Ring	-0.0933442
PF3D7_0301400	Mid Ring	-0.23613
PF3D7_0915500	Mid Ring	-0.0988272
PF3D7_1000600	Mid Ring	-0.232786
PF3D7_1325300	Mid Ring	-0.00742836
PF3D7_1421300	Mid Ring	-0.175265
PF3D7_0300900	Mid Ring	-0.0793639
PF3D7_0916400	Mid Ring	-0.202198
PF3D7_1131300	Mid Ring	-0.171039
PF3D7_1365000	Mid Ring	-0.122951
PF3D7_0401400	Mid Ring	-0.213057
PF3D7_0529700	Mid Ring	-0.324601
PF3D7_0532900	Mid Ring	-0.0481486
PF3D7_0832500	Mid Ring	-0.081922
PF3D7_0833200	Mid Ring	-0.0537259
PF3D7_1473500	Mid Ring	-0.0321315
PF3D7_0830800	Mid Ring	-0.215923
PF3D7_1249600	Mid Ring	-0.459412
PF3D7_1414100	Mid Ring	-0.177574
PF3D7_0718600	Mid Ring	-0.171591
PF3D7_1305500	Mid Ring	-0.303022
PF3D7_0832900	Mid Ring	-0.0925143
PF3D7_0202700	Mid Ring	-0.295146
PF3D7_0519900	Mid Ring	-0.187242
PF3D7_0831100	Mid Ring	-0.221716
PF3D7_1464300	Mid Ring	-0.397235
PF3D7_1313100	Mid Ring	-0.0889239
PF3D7_0309100	Mid Ring	-0.413955
PF3D7_0724000	Mid Ring	-0.178867
PF3D7_1243400	Mid Ring	-1.23516
PF3D7_1456100	Mid Ring	-0.847459
PF3D7_0405300	Mid Ring	-0.0638343
PF3D7_1018100	Mid Ring	-0.0325512
PF3D7_1254800	Mid Ring	-0.00546268
PF3D7_1428400	Mid Ring	-0.117372
PF3D7_1146800	Mid Ring	-0.147684
PF3D7_1218900	Mid Ring	-0.363591
PF3D7_1228100	Mid Ring	-0.128242
PF3D7_1035000	Mid Ring	-0.212679
PF3D7_1457100	Mid Ring	-0.604587
PF3D7_0203100	Mid Ring	-0.448802
PF3D7_1040200	Mid Ring	-0.308173
PF3D7_1356400	Mid Ring	-0.136541
PF3D7_1362400	Mid Ring	-0.167119
PF3D7_0414400	Mid Ring	-0.248052
PF3D7_0718800	Mid Ring	-0.141227
PF3D7_1014300	Mid Ring	-0.061782
PF3D7_1207700	Mid Ring	-0.132768
PF3D7_0706700	Mid Ring	-0.204288
PF3D7_0816900	Mid Ring	-0.233235
PF3D7_1128300	Mid Ring	-0.0481996
PF3D7_1231900	Mid Ring	-0.0588492
PF3D7_1354000	Mid Ring	-0.0353896
PF3D7_1443200	Mid Ring	-0.170023
PF3D7_0409300	Mid Ring	-0.0372257
PF3D7_0411000	Mid Ring	-0.412223
PF3D7_1420500	Mid Ring	-0.134994
PF3D7_0627600	Mid Ring	-0.154023
PF3D7_1005000	Mid Ring	-0.0451437
PF3D7_1113900	Mid Ring	-0.120344
PF3D7_1312300	Mid Ring	-0.224051
PF3D7_1007300	Mid Ring	-0.142957
PF3D7_0529200	Mid Ring	-0.393743
PF3D7_1472700	Mid Ring	-0.755569
PF3D7_0613300	Mid Ring	-0.147944
PF3D7_0726300	Mid Ring	-0.191257
PF3D7_1218700	Mid Ring	-0.109603
PF3D7_0404100	Mid Ring	-0.0810796
PF3D7_0620300	Mid Ring	-0.366782
PF3D7_0727600	Mid Ring	-0.127785
PF3D7_1013400	Mid Ring	-0.0559462
PF3D7_1416800	Mid Ring	-0.106548
PF3D7_1428100	Mid Ring	-0.191329
PF3D7_1471600	Mid Ring	-0.0963163
PF3D7_0810200	Mid Ring	-0.301448
PF3D7_1211500	Mid Ring	-0.0607163
PF3D7_1255200	Mid Ring	-0.168943
PF3D7_0532700	Mid Ring	-0.218448
PF3D7_0626300	Mid Ring	-0.166202
PF3D7_1027000	Mid Ring	-0.311113
PF3D7_1228200	Mid Ring	-0.0860173
PF3D7_0420200	Mid Ring	-0.111698
PF3D7_1225200	Mid Ring	-0.227105
PF3D7_1367900	Mid Ring	-0.16387
PF3D7_0824000	Mid Ring	-0.222789
PF3D7_1019300	Mid Ring	-0.16009
PF3D7_1243900	Mid Ring	-0.523916
PF3D7_1434100	Mid Ring	-0.0379865
PF3D7_0212200	Mid Ring	-0.0965844
PF3D7_0900600	Mid Ring	-0.500247
PF3D7_0937400	Mid Ring	-0.0440165
PF3D7_1113500	Mid Ring	-0.151535
PF3D7_0322200	Mid Ring	-0.0804409
PF3D7_0516100	Mid Ring	-0.280233
PF3D7_1333600	Mid Ring	-0.153019
PF3D7_1478400	Mid Ring	-0.0900885
PF3D7_0523700	Mid Ring	-0.0517824
PF3D7_1208500	Mid Ring	-0.0712692
PF3D7_1340500	Mid Ring	-0.0844469
PF3D7_1363800	Mid Ring	-0.249342
PF3D7_1312200	Mid Ring	-0.153936
PF3D7_0920400	Mid Ring	-0.169263
PF3D7_1225000	Mid Ring	-0.262212
PF3D7_1369900	Mid Ring	-0.0749329
PF3D7_0620000	Mid Ring	-0.0327907
PF3D7_1122000	Mid Ring	-0.071262
PF3D7_0816300	Mid Ring	-0.14918
PF3D7_1024200	Mid Ring	-0.0988659
PF3D7_1144400	Mid Ring	-0.10369
PF3D7_1477600	Mid Ring	-0.348312
PF3D7_0721500	Mid Ring	-0.559223
PF3D7_1009900	Mid Ring	-0.155573
PF3D7_0408200	Mid Ring	-0.101031
PF3D7_0800100	Mid Ring	-0.0577687
PF3D7_1023100	Mid Ring	-0.0644693
PF3D7_0106500	Mid Ring	-0.0604179
PF3D7_0526000	Mid Ring	-0.300787
PF3D7_0931900	Mid Ring	-0.36649
PF3D7_1314000	Mid Ring	-0.138978
PF3D7_1453900	Mid Ring	-1.21186
PF3D7_0924200	Mid Ring	-0.490401
PF3D7_0311200	Mid Ring	-0.151737
PF3D7_1311200	Mid Ring	-0.119634
PF3D7_1345400	Mid Ring	-0.415711
PF3D7_1359100	Mid Ring	-0.223149
PF3D7_1423500	Mid Ring	-0.163223
PF3D7_1119600	Mid Ring	-0.00345148
PF3D7_1141100	Mid Ring	-0.0670495
PF3D7_1234400	Mid Ring	-0.0871457
PF3D7_0205000	Mid Ring	-0.368879
PF3D7_0213600	Mid Ring	-0.0934327
PF3D7_1013900	Mid Ring	-0.112304
PF3D7_1026300	Mid Ring	-0.270712
PF3D7_1101300	Mid Ring	-0.355494
PF3D7_1103600	Mid Ring	-0.209384
PF3D7_1142700	Mid Ring	-0.0565486
PF3D7_1226500	Mid Ring	-0.177209
PF3D7_1207200	Mid Ring	-0.150595
PF3D7_0628000	Mid Ring	-0.202892
PF3D7_0518400	Mid Ring	-0.092238
PF3D7_1219300	Mid Ring	-0.151882
PF3D7_1475500	Mid Ring	-0.214362
PF3D7_0607700	Mid Ring	-0.416336
PF3D7_0620900	Mid Ring	-0.0743332
PF3D7_0626000	Mid Ring	-0.0999151
PF3D7_1403000	Mid Ring	-0.129203
PF3D7_0510300	Mid Ring	-0.166935
PF3D7_1141900	Mid Ring	-0.0557678
PF3D7_1039700	Mid Ring	-0.0769603
PF3D7_1233700	Mid Ring	-0.353896
PF3D7_1316700	Mid Ring	-0.149216
PF3D7_1134600	Mid Ring	-0.26416
PF3D7_1300900	Mid Ring	-0.56055
PFC10_API0025:tRNA	Mid Ring	-0.485214
PF3D7_1244500	Mid Ring	-0.341095
PF3D7_1317200	Mid Ring	-0.171538
PF3D7_0200200	Mid Ring	-0.0295787
PF3D7_1117200	Mid Ring	-0.144297
PF3D7_0905800	Mid Ring	-0.0924837
PF3D7_1227800	Mid Ring	-0.232331
PF3D7_1215700	Mid Ring	-0.170747
PF3D7_1369100	Mid Ring	-0.266755
PF3D7_0703800	Mid Ring	-0.0607677
PF3D7_0315300	Mid Ring	-0.124965
PF3D7_1460200	Mid Ring	-0.146344
PF3D7_0109200	Mid Ring	-0.15003
PF3D7_0305800	Mid Ring	-0.0903629
PF3D7_0602000	Mid Ring	-0.120973
PF3D7_0825800	Mid Ring	-0.069028
PF3D7_1024400	Mid Ring	-0.183148
PF3D7_1024600	Mid Ring	-0.158607
PF3D7_0626200	Mid Ring	-0.137083
PF3D7_0717800	Mid Ring	-0.19388
PF3D7_1319200	Mid Ring	-0.0421543
PF3D7_0221000	Mid Ring	-0.155961
PF3D7_1032700	Mid Ring	-0.133288
PF3D7_1438200	Mid Ring	-0.112066
PF3D7_0403200	Mid Ring	-0.151912
PF3D7_1030600	Mid Ring	-0.083726
PF3D7_1307400	Mid Ring	-0.667313
PF3D7_0301100	Mid Ring	-0.144858
PF3D7_0628700	Mid Ring	-0.204257
PF3D7_1407600	Mid Ring	-0.175903
PF3D7_0521500	Mid Ring	-0.116607
PF3D7_0111700	Mid Ring	-0.0980234
PF3D7_0713000	Mid Ring	-0.0358675
PF3D7_1123000	Mid Ring	-0.563538
PF3D7_1141000	Mid Ring	-0.0541183
PF3D7_1146500	Mid Ring	-0.0145757
PF3D7_1146600	Mid Ring	-1.72588
PF3D7_0407500	Mid Ring	-0.125876
PF3D7_0402500	Mid Ring	-0.0215729
PF3D7_0530400	Mid Ring	-0.251258
PF3D7_0935400	Mid Ring	-0.16385
PF3D7_1329400	Mid Ring	-0.372206
PF3D7_1456600	Mid Ring	-0.231974
PF3D7_1221600	Mid Ring	-0.190052
PF3D7_0621700	Mid Ring	-0.0672212
PF3D7_0419000	Mid Ring	-0.454187
PF3D7_1038600	Mid Ring	-0.105731
PF3D7_0918600	Mid Ring	-0.431791
PF3D7_1002800	Mid Ring	-0.239636
PF3D7_1417000	Mid Ring	-0.0338365
PF3D7_0620400	Mid Ring	-0.314666
PF3D7_0809200	Mid Ring	-0.0751047
PF3D7_1355600	Mid Ring	-0.246578
PF3D7_0110900	Mid Ring	-0.074271
PF3D7_1206300	Mid Ring	-0.502096
PF3D7_0603900	Mid Ring	-0.0462717
PF3D7_1009400	Mid Ring	-0.371129
PF3D7_1103300	Mid Ring	-0.0806332
PF3D7_0829100	Mid Ring	-0.14097
PF3D7_0724600	Mid Ring	-0.188943
PF3D7_1252000	Mid Ring	-0.0247727
PF3D7_0815300	Mid Ring	-0.210593
PF3D7_1112800	Mid Ring	-0.223227
PF3D7_1471900	Mid Ring	-0.101326
PF3D7_0107600	Mid Ring	-0.0961254
PF3D7_1225900	Mid Ring	-0.158366
PF3D7_1020200	Mid Ring	-0.121768
PF3D7_0826000	Mid Ring	-0.176897
PF3D7_1305400	Mid Ring	-0.237134
PFC10_API0058:tRNA	Mid Ring	-0.511756
PF3D7_0417900	Mid Ring	-0.0197305
PF3D7_0728700	Mid Ring	-0.105023
PF3D7_1306000	Mid Ring	-0.070462
PF3D7_1358600	Mid Ring	-0.273298
PF3D7_0830900	Mid Ring	-0.98775
PF3D7_1122500	Mid Ring	-0.0906267
PF3D7_1251400	Mid Ring	-0.157326
PF3D7_0914900	Mid Ring	-0.035895
PF3D7_1206400	Mid Ring	-0.136248
PF3D7_1302700	Mid Ring	-0.11977
PF3D7_1408200	Mid Ring	-0.0639923
PF3D7_1015500	Mid Ring	-0.151273
PF3D7_1104600	Mid Ring	-0.179088
PF3D7_0219100	Mid Ring	-0.0851835
PF3D7_1311000	Mid Ring	-0.395557
PF3D7_1414900	Mid Ring	-0.182899
PF3D7_1017700	Mid Ring	-0.0965604
PF3D7_0625200	Mid Ring	-0.186778
PF3D7_1246100	Mid Ring	-0.559511
PF3D7_1329900	Mid Ring	-0.0959252
PF3D7_0533100	Mid Ring	-0.169541
PF3D7_1300500	Mid Ring	-0.267806
PF3D7_1452200	Mid Ring	-0.386457
PF3D7_0932700	Mid Ring	-0.184077
PF3D7_0113400	Mid Ring	-0.340665
PF3D7_0604600	Mid Ring	-0.162919
PF3D7_0532500	Mid Ring	-0.151475
PF3D7_0832000	Mid Ring	-0.0226657
PF3D7_0927600	Mid Ring	-0.324754
PF3D7_0711400	Mid Ring	-0.585574
PF3D7_0411600	Mid Ring	-0.151528
PF3D7_0916600	Mid Ring	-0.0100289
PF3D7_1020800	Mid Ring	-0.0897183
PF3D7_1015700	Mid Ring	-0.355726
PF3D7_1440600	Mid Ring	-0.126287
PF3D7_0628500	Mid Ring	-0.0915526
PF3D7_1024900	Mid Ring	-0.32626
PF3D7_1031900	Mid Ring	-0.12001
PF3D7_0503500	Mid Ring	-0.172976
PF3D7_1130900	Mid Ring	-0.210349
PF3D7_0931700	Mid Ring	-0.430667
PF3D7_0612900	Mid Ring	-0.213287
PF3D7_0830300	Mid Ring	-0.175344
PF3D7_1235400	Mid Ring	-0.0793447
PF3D7_1032300	Mid Ring	-0.187751
PF3D7_1462000	Mid Ring	-0.11916
PF3D7_1401000	Mid Ring	-0.0146545
PF3D7_0115400	Mid Ring	-0.0855303
PF3D7_1021500	Mid Ring	-0.0923795
PF3D7_0321300	Mid Ring	-0.140766
PF3D7_0828700	Mid Ring	-0.0156905
PF3D7_1241500	Mid Ring	-0.156973
PF3D7_1141500	Mid Ring	-0.0450076
PF3D7_1409700	Mid Ring	-0.117013
PF3D7_1476200	Mid Ring	-1.50536
PF3D7_0712900	Mid Ring	-0.823443
PF3D7_1144800	Mid Ring	-0.059096
PF3D7_0528300	Mid Ring	-0.07692
PF3D7_1025500	Mid Ring	-0.133339
PF3D7_0408300	Mid Ring	-0.609104
PF3D7_0606300	Mid Ring	-0.14235
PF3D7_1019100	Mid Ring	-0.436314
PF3D7_0913400	Mid Ring	-0.304845
PF3D7_1442200	Mid Ring	-0.177471
PF3D7_1109600	Mid Ring	-0.579018
PF3D7_0622500	Mid Ring	-0.0640101
PF3D7_1318300	Mid Ring	-0.0709609
PF3D7_1456200	Mid Ring	-0.188226
PF3D7_0608200	Mid Ring	-0.103608
PF3D7_0713200	Mid Ring	-0.387204
PF3D7_1233200	Mid Ring	-0.27984
PF3D7_1304300	Mid Ring	-0.223096
PF3D7_1412500	Mid Ring	-1.66793
PF3D7_0114200	Mid Ring	-0.0174475
PF3D7_1317600	Mid Ring	-0.395325
PF3D7_1441700	Mid Ring	-0.0691388
PF3D7_0712800	Mid Ring	-0.293821
PF3D7_1006700	Mid Ring	-0.260787
PF3D7_1404500	Mid Ring	-0.0180023
PF3D7_1333500	Mid Ring	-0.298165
PF3D7_0531100	Mid Ring	-0.0481179
PF3D7_0923200	Mid Ring	-0.0132234
PF3D7_1126800	Mid Ring	-0.0562448
PF3D7_0115600	Mid Ring	-1.41259
PF3D7_1308700	Mid Ring	-0.062009
PF3D7_1449500	Mid Ring	-0.0646852
PF3D7_0832300	Mid Ring	-0.0511183
PF3D7_1474400	Mid Ring	-0.152543
PF3D7_0414800	Mid Ring	-0.0964565
PF3D7_1315200	Mid Ring	-0.407322
PF3D7_1027200	Mid Ring	-0.12653
PF3D7_1459100	Mid Ring	-0.156193
PF3D7_0522100	Mid Ring	-0.0191042
PF3D7_0937000	Mid Ring	-0.270036
PF3D7_1423400	Mid Ring	-0.0456254
PF3D7_1241900	Mid Ring	-0.165639
PF3D7_0623700	Mid Ring	-0.143383
PF3D7_0216300	Mid Ring	-0.000136464
PF3D7_1015000	Mid Ring	-0.312011
PF3D7_1304700	Mid Ring	-0.0455067
PF3D7_0607300	Mid Ring	-0.159219
PF3D7_1324000	Mid Ring	-0.0527013
PF3D7_0527700	Mid Ring	-0.272963
PF3D7_0730100	Mid Ring	-0.0694291
PF3D7_1143900	Mid Ring	-0.145834
PF3D7_1027100	Mid Ring	-0.134285
PF3D7_0705200	Mid Ring	-0.0481695
PF3D7_1108100	Mid Ring	-0.464049
PF3D7_1016500	Mid Ring	-0.235673
PF3D7_0701800	Mid Ring	-0.351765
PF3D7_1010200	Mid Ring	-0.236405
PF3D7_1206500	Mid Ring	-0.0653961
PF3D7_0629000	Mid Ring	-0.257943
PF3D7_1412700	Mid Ring	-0.167877
PF3D7_1114600	Mid Ring	-0.0117597
PF3D7_0704700	Mid Ring	-0.0599005
PF3D7_0213900	Mid Ring	-0.102551
PF3D7_1478300	Mid Ring	-0.291947
PF3D7_1477100	Mid Ring	-0.694316
PF3D7_1253600	Mid Ring	-0.0246873
PF3D7_0616300	Mid Ring	-0.0467952
PF3D7_0505600	Late Ring	-0.459198
PF3D7_0201900	Late Ring	-2.49486
PF3D7_0804200	Late Ring	-0.210997
PF3D7_0521700	Late Ring	-0.180819
PF3D7_0928700	Late Ring	-0.0831806
PF3D7_1235800	Late Ring	-0.102739
PF3D7_1367800	Late Ring	-0.141496
PF3D7_1430700	Late Ring	-0.198561
PF3D7_1100800	Late Ring	-0.839722
PF3D7_1252500	Late Ring	-0.278789
PF3D7_1024100	Late Ring	-0.0345782
PF3D7_0321800	Late Ring	-0.373466
PF3D7_0826600	Late Ring	-0.0489193
PF3D7_1324200	Late Ring	-0.181926
PF3D7_1207900	Late Ring	-0.0360413
PF3D7_1103200	Late Ring	-0.11331
PF3D7_1442600	Late Ring	-0.0562406
PF3D7_1345800	Late Ring	-0.21391
PF3D7_1372500	Late Ring	-0.330589
PF3D7_0513900	Late Ring	-0.177469
PF3D7_1302900	Late Ring	-0.0610533
PF3D7_0700800	Late Ring	-1.74342
PF3D7_0321000	Late Ring	-0.242062
PF3D7_0100900	Late Ring	-0.0908328
PF3D7_0806100	Late Ring	-0.431679
PF3D7_0424400	Late Ring	-0.10809
PF3D7_0521900	Late Ring	-0.0716191
PF3D7_0801900	Late Ring	-0.0930293
PF3D7_1107700	Late Ring	-0.571923
PF3D7_0915300	Late Ring	-0.119348
PF3D7_0926000	Late Ring	-0.154453
PF3D7_1314600	Late Ring	-0.209218
PF3D7_1149700	Late Ring	-1.14173
PF3D7_1440500	Late Ring	-0.292519
PF3D7_1340800	Late Ring	-5.72578
PF3D7_1410200	Late Ring	-0.0320477
PF3D7_1341000	Late Ring	-0.073679
PF3D7_0915800	Late Ring	-0.439261
PF3D7_0206300	Late Ring	-0.46039
PF3D7_1311600	Late Ring	-0.501736
PF3D7_0518100	Late Ring	-0.0734587
PF3D7_1334300	Late Ring	-0.240248
PF3D7_0601900	Late Ring	-8.34456
PF3D7_0930700	Late Ring	-0.264254
PF3D7_0716700	Late Ring	-0.0416611
PF3D7_1368800	Late Ring	-0.597073
PF3D7_1209400	Late Ring	-3.62619
PF3D7_0707600	Late Ring	-0.826261
PF3D7_0630500	Late Ring	-0.346756
PF3D7_0605700	Late Ring	-0.0268614
PF3D7_1018600	Late Ring	-0.0609184
PF3D7_1224600	Late Ring	-0.0368049
PF3D7_0515000	Late Ring	-0.189193
PF3D7_0630900	Late Ring	-0.61146
PF3D7_0908700	Late Ring	-0.504373
PF3D7_0937100	Late Ring	-0.11566
PF3D7_1021200	Late Ring	-0.141079
PF3D7_1002200	Late Ring	-0.334911
PF3D7_1226700	Late Ring	-0.249443
PF3D7_0202000	Late Ring	-34.8684
PF3D7_1023700	Late Ring	-0.105047
PF3D7_1412600	Late Ring	-0.425585
PF3D7_0730900	Late Ring	-2.80102
PF3D7_0419800	Late Ring	-0.214212
PF3D7_0202300	Late Ring	-0.784107
PF3D7_0802300	Late Ring	-0.21977
PF3D7_0813600	Late Ring	-0.956164
PF3D7_1415300	Late Ring	-0.423889
PF3D7_1212200	Late Ring	-0.21901
PF3D7_0309900	Late Ring	-0.20922
PF3D7_1301500	Late Ring	-0.174464
PF3D7_1324600	Late Ring	-0.178595
PF3D7_1351900	Late Ring	-0.192191
PF3D7_0705600	Late Ring	-0.061579
PF3D7_1358500	Late Ring	-0.185485
PF3D7_0827200	Late Ring	-0.0306487
PF3D7_0936200	Late Ring	-0.45736
PF3D7_1244100	Late Ring	-0.747076
PF3D7_1469300	Late Ring	-0.369669
PF3D7_0401800	Late Ring	-9.83952
PF3D7_0304100	Late Ring	-0.428115
PF3D7_1011300	Late Ring	-0.151974
PF3D7_0114500	Late Ring	-0.88199
PF3D7_1226400	Late Ring	-1.30062
PF3D7_0907300	Late Ring	-0.190688
PF3D7_0725300	Late Ring	-0.251758
PF3D7_1029000	Late Ring	-0.143476
PF3D7_0732900	Late Ring	-0.0204939
PF3D7_1027500	Late Ring	-0.145561
PF3D7_1038100	Late Ring	-0.0683974
PF3D7_1307800	Late Ring	-0.0616239
PF3D7_0307900	Late Ring	-0.153461
PF3D7_0623100	Late Ring	-1.59774
PF3D7_1038400	Late Ring	-0.171054
PF3D7_1100100	Late Ring	-0.0862619
PF3D7_0422000	Late Ring	-1.20734
PF3D7_1031600	Late Ring	-0.693308
PF3D7_1471700	Late Ring	-0.0444787
PF3D7_0713100	Late Ring	-0.0757257
PF3D7_1450400	Late Ring	-0.662668
PF3D7_0823300	Late Ring	-0.890555
PF3D7_0201500	Late Ring	-0.238441
PF3D7_0913000	Late Ring	-1.83457
PF3D7_1424200	Late Ring	-0.453721
PF3D7_0411200	Late Ring	-0.223015
PF3D7_0802500	Late Ring	-0.901036
PF3D7_0707700	Late Ring	-1.87809
PF3D7_0216700	Late Ring	-2.89762
PF3D7_0716100	Late Ring	-0.0032766
PF3D7_0601200	Late Ring	-3.19602
PF3D7_1131000	Late Ring	-7.6623
PF3D7_1147800	Late Ring	-0.0697559
PF3D7_1337500	Late Ring	-0.0391477
PF3D7_1473700	Late Ring	-1.17648
PF3D7_1443100	Late Ring	-0.206887
PF3D7_0832200	Late Ring	-12.2567
PF3D7_1131800	Late Ring	-1.08721
PF3D7_1249000	Late Ring	-0.363931
PF3D7_0602400	Late Ring	-1.43466
PF3D7_0824200	Late Ring	-0.0428063
PF3D7_1418300	Late Ring	-0.685255
PF3D7_0524900	Late Ring	-0.164228
PF3D7_0609400	Late Ring	-0.106838
PF3D7_1119100	Late Ring	-0.36974
PF3D7_1354300	Late Ring	-0.152878
PF3D7_1413000	Late Ring	-2.36539
PF3D7_0507800	Late Ring	-0.223826
PF3D7_0722500	Late Ring	-0.146251
PF3D7_0214900	Late Ring	-0.058893
PF3D7_1010400	Late Ring	-0.165548
PF3D7_1018500	Late Ring	-0.159378
PF3D7_0910200	Late Ring	-0.358901
PF3D7_0416200	Late Ring	-0.266277
PF3D7_0713900	Late Ring	-0.400271
PF3D7_1106800	Late Ring	-0.299129
PF3D7_0222100	Late Ring	-0.482944
PF3D7_1032100	Late Ring	-0.121743
PF3D7_1033800	Late Ring	-0.278999
PF3D7_0616900	Late Ring	-0.342439
PF3D7_0623600	Late Ring	-0.433372
PF3D7_0519300	Late Ring	-0.153743
PF3D7_1026000	Late Ring	-0.2953
PF3D7_1331900	Late Ring	-0.411148
PF3D7_0521200	Late Ring	-0.0344167
PF3D7_0935200	Late Ring	-0.685951
PF3D7_1350000	Late Ring	-0.00565814
PF3D7_0210500	Late Ring	-0.0449893
PF3D7_1317900	Late Ring	-0.856973
PF3D7_1357900	Late Ring	-3.14818
PF3D7_0214500	Late Ring	-0.380482
PF3D7_0409400	Late Ring	-0.0299289
PF3D7_1230800	Late Ring	-0.263647
PF3D7_1353700	Late Ring	-0.150686
PF3D7_1241800	Late Ring	-0.82761
PF3D7_1309700	Late Ring	-0.170547
PF3D7_1207600	Late Ring	-0.250697
PF3D7_1339100	Late Ring	-0.166061
PF3D7_1352000	Late Ring	-0.143344
PF3D7_0412200	Late Ring	-0.252951
PF3D7_0417300	Late Ring	-0.0987004
PF3D7_0618800	Late Ring	-0.122001
PF3D7_1217300	Late Ring	-0.456264
PF3D7_1244200	Late Ring	-0.140683
PF3D7_1361200	Late Ring	-0.0901261
PF3D7_1111200	Late Ring	-0.0861781
PF3D7_1418200	Late Ring	-0.30502
PF3D7_1469900	Late Ring	-0.00570985
PF3D7_0508700	Late Ring	-0.785076
PF3D7_0510100	Late Ring	-0.641406
PF3D7_0602500	Late Ring	-0.0538567
PF3D7_0812700	Late Ring	-0.246475
PF3D7_1445200	Late Ring	-0.336846
PF3D7_0310900	Late Ring	-1.07158
PF3D7_1234100	Late Ring	-0.40198
PF3D7_0702700	Late Ring	-0.130719
PF3D7_0708500	Late Ring	-0.0118588
PF3D7_1310000	Late Ring	-0.163167
PF3D7_0701600	Late Ring	-3.92555
PF3D7_0617500	Late Ring	-0.0230226
PF3D7_0706600	Late Ring	-0.0369532
PF3D7_0928800	Late Ring	-0.249015
PF3D7_1225100	Late Ring	-0.19634
PF3D7_1358100	Late Ring	-0.565022
PF3D7_0411400	Late Ring	-0.150837
PF3D7_1006500	Late Ring	-0.27456
PF3D7_1122900	Late Ring	-0.0373927
PF3D7_1132900	Late Ring	-0.045258
PF3D7_0714800	Late Ring	-0.0812772
PF3D7_1243000	Late Ring	-0.315214
PF3D7_1443500	Late Ring	-0.14234
PF3D7_0726600	Late Ring	-0.0979464
PF3D7_1331200	Late Ring	-0.402732
PF3D7_0308000	Late Ring	-0.0831471
PF3D7_1129400	Late Ring	-0.129998
PF3D7_1230100	Late Ring	-1.02357
PF3D7_1325800	Late Ring	-0.119521
PF3D7_0417400	Late Ring	-0.0573177
PF3D7_0519000	Late Ring	-0.157871
PF3D7_0723700	Late Ring	-0.210305
PF3D7_1328400	Late Ring	-0.0829771
PF3D7_0724200	Late Ring	-0.462352
PF3D7_1241300	Late Ring	-0.649853
PF3D7_0920700	Late Ring	-0.2896
PF3D7_1237100	Late Ring	-0.135787
PF3D7_1454000	Late Ring	-0.49985
PF3D7_0405700	Late Ring	-0.0233117
PF3D7_0510600	Late Ring	-0.0112939
PF3D7_1109300	Late Ring	-0.697171
PF3D7_1003300	Late Ring	-0.128755
PF3D7_1417600	Late Ring	-1.21325
PF3D7_0221500	Late Ring	-2.62771
PF3D7_0520700	Late Ring	-0.17675
PF3D7_1039000	Late Ring	-0.690505
PF3D7_0424000	Late Ring	-3.52314
PF3D7_0506300	Late Ring	-0.105884
PF3D7_1435300	Late Ring	-0.0753881
PF3D7_0516600	Late Ring	-0.261212
PF3D7_1327300	Late Ring	-4.42915
PF3D7_1304600	Late Ring	-0.0982027
PF3D7_1472000	Late Ring	-0.300686
PF3D7_1469600	Late Ring	-0.0872454
PF3D7_0219300	Late Ring	-0.534988
PF3D7_0221100	Late Ring	-0.258047
PF3D7_1232900	Late Ring	-0.525937
PF3D7_0206000	Late Ring	-0.00903605
PF3D7_0621200	Late Ring	-5.47895
PF3D7_0816800	Late Ring	-0.133656
PF3D7_0903500	Late Ring	-0.102665
PF3D7_1143300	Late Ring	-0.415888
PF3D7_1144200	Late Ring	-0.135228
PF3D7_1362200	Late Ring	-0.53427
PF3D7_1471800	Late Ring	-0.256951
PF3D7_0323700	Late Ring	-0.373943
PF3D7_0609300	Late Ring	-0.172825
PF3D7_1140800	Late Ring	-0.190549
PF3D7_1217000	Late Ring	-0.0592059
PF3D7_0712100	Late Ring	-3.70701
PF3D7_0826800	Late Ring	-0.741359
PF3D7_1131400	Late Ring	-0.0982082
PF3D7_0628900	Late Ring	-0.0877417
PF3D7_1020500	Late Ring	-0.117528
PF3D7_1130000	Late Ring	-0.29697
PF3D7_0504700	Late Ring	-0.0437973
PF3D7_0922900	Late Ring	-0.0597837
PF3D7_1309200	Late Ring	-0.330837
PF3D7_1037400	Late Ring	-0.143661
PF3D7_1324300	Late Ring	-0.100305
PF3D7_1325500	Late Ring	-0.150545
PF3D7_0107100	Late Ring	-0.141379
PF3D7_0828300	Late Ring	-0.0969654
PF3D7_0221400	Late Ring	-0.817853
PF3D7_1460500	Late Ring	-0.176593
PF3D7_0106700	Late Ring	-0.683408
PF3D7_0922400	Late Ring	-0.634841
PF3D7_0602100	Late Ring	-0.274141
PF3D7_0619300	Late Ring	-0.162678
PF3D7_1369600	Late Ring	-0.386722
PF3D7_0617600	Late Ring	-0.434273
PF3D7_0727300	Late Ring	-0.167902
PF3D7_1001000	Late Ring	-1.5934
PF3D7_1470700	Late Ring	-0.0541708
PF3D7_0726200	Late Ring	-0.0279482
PF3D7_0218600	Late Ring	-0.00102962
PF3D7_1223900	Late Ring	-0.196067
PF3D7_0114100	Late Ring	-6.89871
PF3D7_1029100	Late Ring	-0.0386389
PF3D7_1215100	Late Ring	-0.158123
PF3D7_0723900	Late Ring	-0.432247
PF3D7_1464100	Late Ring	-0.095125
PF3D7_1216200	Late Ring	-2.0997
PF3D7_1447800	Late Ring	-0.191339
PF3D7_0531400	Late Ring	-0.196811
PF3D7_0801700	Late Ring	-0.273235
PF3D7_1411600	Late Ring	-0.174869
PF3D7_0313900	Late Ring	-0.14083
PF3D7_1400400	Late Ring	-0.110288
PF3D7_0714400	Late Ring	-0.0384047
PF3D7_0218400	Late Ring	-0.122656
PF3D7_1109500	Late Ring	-0.63853
PF3D7_0611800	Late Ring	-0.714538
PF3D7_0813300	Late Ring	-19.7073
PF3D7_0219000	Late Ring	-0.331044
PF3D7_0706900	Late Ring	-0.0483887
PF3D7_0202400	Late Ring	-1.81942
PF3D7_0828200	Late Ring	-0.182822
PF3D7_1449700	Late Ring	-0.322758
PF3D7_0114000	Late Ring	-0.981283
PF3D7_1314700	Late Ring	-0.0859421
PF3D7_0704800	Late Ring	-0.66288
PF3D7_1037000	Late Ring	-0.194199
PF3D7_0311100	Late Ring	-0.196581
PF3D7_0827300	Late Ring	-0.0666021
PF3D7_0621500	Late Ring	-0.586378
PF3D7_1348000	Late Ring	-0.0736252
PF3D7_0321200	Late Ring	-0.0464872
PF3D7_0619900	Late Ring	-0.697909
PF3D7_0828100	Late Ring	-0.0802033
PF3D7_1306300	Late Ring	-0.183232
PF3D7_1012800	Late Ring	-0.134696
PF3D7_0610600	Late Ring	-0.159224
PF3D7_1352800	Late Ring	-0.131256
PF3D7_1461600	Late Ring	-0.126144
PF3D7_0907100	Late Ring	-0.171576
PF3D7_1344000	Late Ring	-0.3017
PF3D7_1370200	Late Ring	-0.0477262
PF3D7_1427800	Late Ring	-0.73735
PF3D7_1211100	Late Ring	-0.0997792
PF3D7_1207300	Late Ring	-0.0842918
PF3D7_1211600	Late Ring	-0.0451137
PF3D7_1109000	Late Ring	-0.84029
PF3D7_1113700	Late Ring	-0.397173
PF3D7_1123900	Late Ring	-4.85157
PF3D7_1402600	Late Ring	-0.724575
PF3D7_0415200	Late Ring	-0.241234
PF3D7_1010800	Late Ring	-0.223583
PF3D7_1459600	Late Ring	-0.261262
PF3D7_1312700	Late Ring	-0.103735
PF3D7_0820100	Late Ring	-0.647422
PF3D7_0111800	Late Ring	-0.152613
PF3D7_1028000	Late Ring	-4.26437
PF3D7_1405100	Late Ring	-0.0770613
PF3D7_0823700	Late Ring	-0.227749
PF3D7_1429900	Late Ring	-0.50868
PF3D7_0529600	Late Ring	-0.117739
PF3D7_1424600	Late Ring	-0.539053
PF3D7_0532100	Late Ring	-73.4963
PF3D7_0504200	Late Ring	-0.330098
PF3D7_1036700	Late Ring	-0.803513
PF3D7_0409800	Late Ring	-0.312594
PF3D7_1321600	Late Ring	-0.09149
PF3D7_1342900	Late Ring	-0.120106
PF3D7_0516000	Late Ring	-0.124311
PF3D7_1476900	Late Ring	-0.148362
PF3D7_0527600	Late Ring	-0.195212
PF3D7_1137100	Late Ring	-0.243987
PF3D7_0724700	Late Ring	-0.17849
PF3D7_0811500	Late Ring	-0.131609
PF3D7_0808000	Late Ring	-0.0353306
PF3D7_0303600	Late Ring	-0.0206371
PF3D7_0906800	Late Ring	-0.0312768
PF3D7_0819500	Late Ring	-0.275543
PF3D7_1229600	Late Ring	-0.182396
PF3D7_0703300	Late Ring	-0.146778
PF3D7_0624900	Late Ring	-0.332001
PF3D7_1434500	Late Ring	-0.357031
PF3D7_0511400	Late Ring	-0.312331
PF3D7_1244800	Late Ring	-0.72864
PF3D7_1432800	Late Ring	-0.773601
PF3D7_1116700	Late Ring	-4.8598
PF3D7_1304000	Late Ring	-0.710076
PF3D7_0111000	Late Ring	-0.282624
PF3D7_1368900	Late Ring	-0.216069
PF3D7_0422200	Late Ring	-0.36723
PF3D7_0317500	Late Ring	-0.40397
PF3D7_0532600	Late Ring	-0.180295
PF3D7_1406500	Late Ring	-0.245327
PF3D7_0112800	Late Ring	-0.0431156
PF3D7_0913100	Late Ring	-0.0643694
PF3D7_1404400	Late Ring	-0.288491
PF3D7_0501000	Late Ring	-16.2956
PF3D7_1117800	Late Ring	-0.125793
PF3D7_0511900	Late Ring	-0.109145
PF3D7_1135800	Late Ring	-0.848253
PF3D7_1350700	Late Ring	-0.281681
PF3D7_1125300	Late Ring	-0.527892
PF3D7_0213700	Late Ring	-1.58608
PF3D7_0517800	Late Ring	-0.280604
PF3D7_1002500	Late Ring	-0.811565
PF3D7_1237200	Late Ring	-0.247371
PF3D7_1450700	Late Ring	-0.156423
PF3D7_1209800	Late Ring	-0.0547562
PF3D7_0114300	Late Ring	-0.254444
PF3D7_0106400	Late Ring	-0.81659
PF3D7_0831400	Late Ring	-0.281472
PF3D7_1424400	Late Ring	-11.5116
PF3D7_0630000	Late Ring	-1.22937
PF3D7_1033400	Late Ring	-1.43136
PF3D7_0936900	Late Ring	-6.74981
PF3D7_0309700	Late Ring	-0.0747634
PF3D7_1116300	Late Ring	-0.251491
PF3D7_1316900	Late Ring	-0.359713
PF3D7_1347900	Late Ring	-0.0639239
PF3D7_1134000	Late Ring	-9.05923
PF3D7_1110200	Late Ring	-0.236731
PF3D7_1230000	Late Ring	-0.258205
PF3D7_0721300	Late Ring	-0.271636
PF3D7_0613500	Late Ring	-0.181743
PF3D7_0817300	Late Ring	-0.195119
BSD	Late Ring	-6.38691
PF3D7_0525000	Late Ring	-0.20479
PF3D7_0829200	Late Ring	-1.44865
PF3D7_1106600	Late Ring	-0.0763064
PF3D7_1341200	Late Ring	-0.883807
PF3D7_1125400	Late Ring	-0.407864
PF3D7_1460700	Late Ring	-2.81817
PF3D7_0512800	Late Ring	-0.337088
PF3D7_1423200	Late Ring	-0.140883
PF3D7_1342200	Late Ring	-0.221389
PF3D7_1458400	Late Ring	-0.365159
PF3D7_0113200	Late Ring	-0.315032
PF3D7_1460300	Late Ring	-0.614147
PF3D7_0204000	Late Ring	-0.0460087
PF3D7_1339500	Late Ring	-0.227135
PF3D7_1444900	Late Ring	-0.176448
PF3D7_0204300	Late Ring	-0.262731
PF3D7_0707400	Late Ring	-0.36151
PF3D7_0220200	Late Ring	-6.74941
PF3D7_1121600	Late Ring	-29.2808
PF3D7_1004000	Late Ring	-3.79665
PF3D7_0918300	Mid Troph	-1.89942
PF3D7_0420400	Mid Troph	-0.468562
PF3D7_1119300	Mid Troph	-0.315523
PF3D7_0310500	Mid Troph	-0.11766
PF3D7_1363700	Mid Troph	-0.147436
PF3D7_0919700	Mid Troph	-0.195125
PF3D7_1436000	Mid Troph	-6.57027
PF3D7_0106900	Mid Troph	-0.32373
PF3D7_0530600	Mid Troph	-2.71722
PF3D7_1330800	Mid Troph	-2.52858
PF3D7_0906700	Mid Troph	-0.315509
PF3D7_1365100	Mid Troph	-0.391853
PF3D7_1467600	Mid Troph	-0.179522
PF3D7_0110800	Mid Troph	-0.6666
PF3D7_0407400	Mid Troph	-0.408129
PF3D7_0521000	Mid Troph	-0.186837
PF3D7_0528700	Mid Troph	-11.2052
PF3D7_0210100	Mid Troph	-0.464863
PF3D7_1238500	Mid Troph	-0.381988
PF3D7_0813500	Mid Troph	-0.320932
PF3D7_1337100	Mid Troph	-0.731068
PF3D7_1124800	Mid Troph	-2.22126
PF3D7_1008600	Mid Troph	-0.444005
PF3D7_1465200	Mid Troph	-0.141391
PF3D7_1430300	Mid Troph	-0.255188
PF3D7_0519500	Mid Troph	-0.211417
PF3D7_1142200	Mid Troph	-0.203018
PF3D7_0208300	Mid Troph	-0.130264
PF3D7_1225600	Mid Troph	-0.121625
PF3D7_1360400	Mid Troph	-0.374877
PF3D7_0506500	Mid Troph	-0.767888
PF3D7_0820000	Mid Troph	-0.403257
PF3D7_1230200	Mid Troph	-0.601594
PF3D7_1359400	Mid Troph	-3.14085
PF3D7_0524700	Mid Troph	-2.25013
PF3D7_1025300	Mid Troph	-0.152004
PF3D7_1022400	Mid Troph	-1.19005
PF3D7_0204600	Mid Troph	-0.069835
PF3D7_1114400	Mid Troph	-0.0537684
PF3D7_1310900	Mid Troph	-0.148921
PF3D7_0803400	Mid Troph	-0.260003
PF3D7_0709600	Mid Troph	-0.146109
PF3D7_1237800	Mid Troph	-0.593022
PF3D7_1365200	Mid Troph	-1.20084
PF3D7_1242700	Mid Troph	-1.67872
PF3D7_1139300	Mid Troph	-0.132891
PF3D7_0420000	Mid Troph	-0.173222
PF3D7_0501200	Mid Troph	-10.1866
PF3D7_1012100	Mid Troph	-0.265369
PF3D7_1431800	Mid Troph	-0.164742
PF3D7_0721600	Mid Troph	-10.0437
PF3D7_0402000	Mid Troph	-5.93005
PF3D7_0415600	Mid Troph	-0.438705
PF3D7_1434300	Mid Troph	-2.61099
PF3D7_1366300	Mid Troph	-0.164327
PF3D7_1214200	Mid Troph	-0.133451
PF3D7_0807200	Mid Troph	-1.59261
PF3D7_1317300	Mid Troph	-5.69227
PF3D7_1305700	Mid Troph	-0.109361
PF3D7_1314100	Mid Troph	-0.0468058
PF3D7_1367100	Mid Troph	-0.214504
PF3D7_1144300	Mid Troph	-2.03581
PF3D7_1465900	Mid Troph	-1.47395
PF3D7_0823200	Mid Troph	-6.31965
PF3D7_1363200	Mid Troph	-0.133882
PF3D7_0522000	Mid Troph	-1.10326
PF3D7_1130200	Mid Troph	-17.3602
PF3D7_0318000	Mid Troph	-0.234146
PF3D7_0717900	Mid Troph	-0.137612
PF3D7_1473600	Mid Troph	-0.343959
PF3D7_0711500	Mid Troph	-0.588817
PF3D7_0928600	Mid Troph	-3.81143
PF3D7_1146000	Mid Troph	-0.0823003
PF3D7_0621800	Mid Troph	-8.35655
PF3D7_1402000	Mid Troph	-0.0303203
PF3D7_1202000	Mid Troph	-0.873579
[truncated: 2,463 more rows]
