# Supplementary material for: Genome-wide real-time in vivo transcriptional dynamics during Plasmodium falciparum blood-stage development
Source: Nat Commun. 2018 Jul 9;9:2656. doi: 10.1038/s41467-018-04966-3 (PMC6037754; doi:10.1038/s41467-018-04966-3)
Supplement: Supplementary file 6 — Supplementary Data 3 [file 41467_2018_4966_MOESM6_ESM.xlsx]

## Sheet: Table Description
Supplementary Data 3: Summary of GO-Term Enrichments
The genome-wide peak timings of transcription and stabilization for each gene were binned into 30 minute intervals throughout the IDC and displayed as a histogram (Fig. 3). Intervals of peaks in transcription and stabilization were distributed throughout the IDC with distinct 'bursts' and 'troughs'. Genes contained within each 'burst' were analyzed for GO-term enrichment using the analysis tool o…

## Sheet: Transcribed
Peak Hours (hpi)	GO ID	GO Term	Genes in the bkgd with this term	Genes in your result with this term	Percent of bkgd Genes in your result	Fold enrichment	Odds ratio	P-value	Benjamini	Bonferroni
1	GO:0016071	mRNA metabolic process	104	35	33.7	2.69	2.8	1.85e-06	7.08e-05	7.96e-05
1	GO:0006396	RNA processing	223	56	25.1	2.01	2.12	4.9e-06	7.08e-05	0.000211
1	GO:0016070	RNA metabolic process	404	86	21.3	1.7	1.82	4.94e-06	7.08e-05	0.000212
1	GO:0006397	mRNA processing	97	32	33	2.64	2.73	7.24e-06	7.78e-05	0.000311
1	GO:0090304	nucleic acid metabolic process	529	93	17.6	1.41	1.48	0.00107	0.00919	0.0459
2-4	N/A	N/A	N/A	N/A	N/A	N/A	N/A	N/A	N/A	N/A
5-10	GO:0042254	ribosome biogenesis	86	13	15.1	2.77	2.86	0.00162	0.00643	0.0162
5-10	GO:0009405	pathogenesis	98	14	14.3	2.61	2.71	0.00175	0.00643	0.0175
5-10	GO:0007155	cell adhesion	77	12	15.6	2.85	2.94	0.00193	0.00643	0.0193
11-15	GO:0020033	antigenic variation	204	149	73	6.03	7.88	6.41577e-58	2.24552e-57	2.70704e-64
11-15	GO:0042254	ribosome biogenesis	88	21	23.9	1.97	2.01	0.00561665	0.00724252	0.275216
11-15	GO:0006417	regulation of translation	23	8	34.8	2.87	2.9	0.0146196	0.0170562	3.00551e-60
11-15	GO:0004872	receptor activity	101	53	52.5	4.33	4.69	1.42e-15	4.97e-15	9.93e-15
11-15	GO:0036260	RNA capping	5	3	60	4.96	4.98	0.0463329	0.0463329	1.57886e-56
11-15	GO:0004312	fatty acid synthase activity	6	4	66.7	5.51	5.54	0.0165942	0.0193599	0.116159
11-15	GO:0003777	microtubule motor activity	24	7	29.2	2.41	2.43	0.0433938	0.0433938	0.303757
16-20	GO:0003735	structural constituent of ribosome	156	74	47.4	4.02	4.49	4.19e-20	2.09e-19	2.09e-19
16-20	GO:0006412	translation	286	93	32.5	2.76	3.12	3.34e-16	2.67e-15	2.67e-15
16-20	GO:0006457	protein folding	81	24	29.6	2.51	2.58	0.000175	0.000467	0.0014
16-20	GO:0016070	RNA metabolic process	404	73	18.1	1.52	1.6	0.000593	0.00175	0.0314
21-26	GO:0006396	RNA processing	213	59	27.7	1.79	1.86	7.91e-05	0.000384	0.00609
21-26	GO:0006520	cellular amino acid metabolic process	89	32	36	2.32	2.38	8.47e-05	0.000384	0.00652
21-26	GO:0006457	protein folding	83	30	36.1	2.33	2.39	0.00013	0.000527	0.01
21-26	GO:0010467	gene expression	620	134	21.6	1.39	1.49	0.000151	0.000581	0.0116
21-26	GO:0006399	tRNA metabolic process	85	30	35.3	2.28	2.33	0.000183	0.000642	0.0141
21-26	GO:0034660	ncRNA metabolic process	137	40	29.2	1.88	1.94	0.000475	0.00152	0.0366
21-26	GO:0016874	ligase activity	117	34	29.1	1.87	1.92	0.00133	0.00596	0.0358
27-32	GO:0016491	oxidoreductase activity	120	40	33.3	2.26	2.34	1.62e-05	0.000413	0.000826
27-32	GO:0051641	cellular localization	156	47	30.1	2.03	2.11	2.98e-05	0.000328	0.00557
27-32	GO:0006260	DNA replication	59	28	47.5	3.21	3.3	2e-06	5.58e-05	0.000375
27-32	GO:0051603	proteolysis involved in cellular protein catabolic process	83	34	41	2.77	2.86	2.3e-06	5.58e-05	0.00043
27-32	GO:0006259	DNA metabolic process	148	49	33.1	2.24	2.33	2.39e-06	5.58e-05	0.000447
32-37	GO:0045333	cellular respiration	30	8	26.7	5.57	5.74	0.00025	0.00711	0.0122
32-37	GO:0006099	tricarboxylic acid cycle	19	6	31.6	6.59	6.75	0.000726	0.00711	0.0356
32-37	GO:0000278	mitotic cell cycle	19	6	31.6	6.59	6.75	0.000726	0.00711	0.0356
38-47	GO:0051828	entry into other organism involved in symbiotic interaction	62	27	43.5	5.95	6.38	1.18e-11	4.95e-11	2.47e-10
38-47	GO:0003774	motor activity	106	23	21.7	2.96	3.11	1.51e-05	0.000177	0.000332
48	GO:0051276	chromosome organization	46	7	15.2	6.4	6.77	0.000192	0.000384	0.000384
48	GO:0040011	locomotion	81	6	7.4	3.12	3.24	0.015	0.015	0.0301
48	GO:0008289	lipid binding	19	4	21.1	8.86	9.15	0.00173	0.0052	0.0052

## Sheet: Stabilized
Peak Hours (hpi)	GO ID	GO Term	Genes in the bkgd with this term	Genes in your result with this term	Percent of bkgd Genes in your result	Fold enrichment	Odds ratio	P-value	Benjamini	Bonferroni
1	GO:0042254	ribosome biogenesis	86	23	26.7	2.93	3.04	2.41e-05	0.000723	0.000723
1	GO:0022613	ribonucleoprotein complex biogenesis	105	25	23.8	2.61	2.71	5.63e-05	0.000845	0.00169
1	GO:0016072	rRNA metabolic process	53	16	30.2	3.3	3.39	0.000131	0.000986	0.00394
1	GO:0006364	rRNA processing	53	16	30.2	3.3	3.39	0.000131	0.000986	0.00394
2-4	N/A	N/A	N/A	N/A	N/A	N/A	N/A	N/A	N/A	N/A
5-10	GO:0009405	pathogenesis	98	22	22.4	5.74	6.4	3.32e-10	1.43e-08	1.43e-08
5-10	GO:0098602	single organism cell adhesion	57	15	26.3	6.73	7.25	4.24e-08	6.07e-07	1.82e-06
5-10	GO:0016337	single organismal cell-cell adhesion	57	15	26.3	6.73	7.25	4.24e-08	6.07e-07	1.82e-06
5-10	GO:0051704	multi-organism process	375	36	9.6	2.46	2.82	8.72e-07	9.37e-06	3.75e-05
5-10	GO:0035821	modification of morphology or physiology of other organism	194	23	11.9	3.03	3.33	4.82e-06	2.3e-05	0.000207
5-10	GO:0030155	regulation of cell adhesion	190	22	11.6	2.96	3.23	1.11e-05	3.42e-05	0.000479
5-10	GO:0051701	interaction with host	281	27	9.6	2.46	2.71	2.48e-05	7.12e-05	0.00107
5-10	GO:0065008	regulation of biological quality	264	25	9.5	2.42	2.65	6.4e-05	0.000172	0.00275
5-10	GO:0044403	symbiosis, encompassing mutualism through parasitism	331	28	8.5	2.16	2.38	0.000142	0.000319	0.0061
11-15	GO:0051809	passive evasion of immune response of other organism involved in symbiotic interaction	204	151	74	4.15	4.86	1.99e-38	1.85e-37	8.16e-37
11-15	GO:0020033	antigenic variation	204	151	74	4.15	4.86	1.99e-38	1.85e-37	8.16e-37
11-15	GO:0051704	multi-organism process	363	200	55.1	3.09	3.76	1.48e-37	5.06e-37	6.07e-36
11-15	GO:0044403	symbiosis, encompassing mutualism through parasitism	322	185	57.5	3.22	3.87	2.48e-36	6.77e-36	1.02e-34
11-15	GO:0030155	regulation of cell adhesion	190	136	71.6	4.01	4.61	2.3e-33	4.71e-33	9.42e-32
11-15	GO:0051817	modification of morphology or physiology of other organism involved in symbiotic interaction	194	136	70.1	3.93	4.51	1.1e-32	1.96e-32	4.51e-31
11-15	GO:0003777	microtubule motor activity	22	10	45.5	2.55	2.57	0.0164	0.0317	0.115
16-20	GO:0022613	ribonucleoprotein complex biogenesis	99	21	21.2	2.49	2.58	0.000347	0.00588	0.0156
16-20	GO:0042254	ribosome biogenesis	87	19	21.8	2.57	2.65	0.000483	0.00588	0.0217
16-20	GO:0042000	translocation of peptides or proteins into host	15	7	46.7	5.48	5.57	0.00105	0.00588	0.0471
16-20	GO:0006396	RNA processing	213	33	15.5	1.82	1.9	0.00139	0.00694	0.0625
16-20	GO:0008186	RNA-dependent ATPase activity	30	9	30	3.53	3.59	0.0026	0.0133	0.0391
21-26	GO:0006412	translation	286	125	43.7	3.23	3.78	4.9e-26	4.75e-24	4.75e-24
21-26	GO:0010467	gene expression	619	185	29.9	2.21	2.71	1.86e-22	9.01e-21	1.8e-20
21-26	GO:0006457	protein folding	81	36	44.4	3.28	3.42	3.23e-08	1.84e-07	3.13e-06
21-26	GO:0006096	glycolytic process	18	12	66.7	4.92	5	8.4e-05	0.000357	0.00815
21-26	GO:0016052	carbohydrate catabolic process	25	14	56	4.14	4.21	8.84e-05	0.000357	0.00857
21-26	GO:0008380	RNA splicing	85	27	31.8	2.35	2.41	0.000216	0.000838	0.021
21-26	GO:0044281	small molecule metabolic process	279	61	21.9	1.61	1.68	0.000518	0.00179	0.0503
21-26	GO:0006520	cellular amino acid metabolic process	87	27	31	2.29	2.35	0.000295	0.00107	0.0286
27-32	GO:0043170	macromolecule metabolic process	1238	240	19.4	1.27	1.4	6.29e-05	0.0004	0.0088
27-32	GO:0006259	DNA metabolic process	140	43	30.7	2.01	2.07	9.09e-05	0.000544	0.0127
27-32	GO:0006511	ubiquitin-dependent protein catabolic process	78	29	37.2	2.43	2.49	9.32e-05	0.000544	0.013
27-32	GO:0044260	cellular macromolecule metabolic process	1161	225	19.4	1.27	1.39	0.000127	0.00071	0.0177
27-32	GO:0055114	oxidation-reduction process	109	35	32.1	2.1	2.15	0.000203	0.00106	0.0284
33-37	GO:0006629	lipid metabolic process	110	22	20	2.58	2.68	0.00015	0.000835	0.0167
33-37	GO:0006810	transport	404	55	13.6	1.76	1.89	7.19e-05	0.000602	0.00798
33-37	GO:0016491	oxidoreductase activity	119	24	20.2	2.6	2.72	6.73e-05	0.00101	0.00303
38-47	GO:0030260	entry into host cell	56	18	32.1	5.32	5.61	9.43e-08	1.08e-06	2.17e-06
48	GO:0006888	ER to Golgi vesicle-mediated transport	20	9	45	6.28	6.42	7.29e-05	0.00452	0.00452
48	GO:1903047	mitotic cell cycle process	16	6	37.5	5.23	5.31	0.00256	0.0145	0.158
